# Supplementary material for: Validation of Fiber-Dominant Expressing Gene Promoters in Populus trichocarpa
Source: Plants (Basel). 2025 Jun 25;14(13):1948. doi: 10.3390/plants14131948 (PMC12252207; doi:10.3390/plants14131948)
Supplement: Supplementary file 1 [file plants-14-01948-s001.zip]

Archive with 7 entries (7 files):
- Figure S1.Heatmap showing the expression patterns of 32 candidate genes in different tissues.jpg
- Figure S2. Quantitative ImageJ analysis of GUS staining intensity for nine candidate genes in fibers and vessels..jpg
- Table S1. High enriched genes in xylem fiber subgroup in populus.xlsx
- Table S2. Genes highly enriched in the secondary xylem in poplar.xlsx
- Table S3. Relative expression levels of genes derived from Aspwood database in stem tissues.xlsx
- Table S4. Sequence and length of the promoter fragments of screened nine candidate fiber-dominant expression genes..xlsx
- Table S5. Primers for study..xlsx
