# Supplementary material for: Validation of Fiber-Dominant Expressing Gene Promoters in Populus trichocarpa
Source: Plants (Basel). 2025 Jun 25;14(13):1948. doi: 10.3390/plants14131948 (PMC12252207; doi:10.3390/plants14131948)
Supplement: Supplementary file 1 [file plants-14-01948-s001.zip › Table S1. High enriched genes in xylem fiber subgroup in populus.xlsx]

## Sheet: Sheet1
Table S1. High enriched genes in fiber subgroup
Gene ID	Best hit in Arabidopsis	Gene name in Arabidopsis	Gene description in Arabidopsis					Gene description in Arabidopsis
Potri.001G005500	AT4G08810	SUB1	SUB1 [Source:UniProtKB/TrEMBL;Acc:A0A178UWI5]					Aspartyl protease family protein At5g10770 [Source:UniProtKB/Swiss-Prot;Acc:Q8S9J6]
Potri.001G008400	AT5G19860		At5g19860 [Source:UniProtKB/TrEMBL;Acc:Q7XA63]
Potri.001G009100	AT1G58170	DIR19	Dirigent protein 19 [Source:UniProtKB/Swiss-Prot;Acc:Q9C523]					Probable beta-D-xylosidase 2 [Source:UniProtKB/Swiss-Prot;Acc:Q94KD8]
Potri.001G020300	AT3G51950		Zinc finger CCCH domain-containing protein 46 [Source:UniProtKB/Swiss-Prot;Acc:Q9SV09]					Protein trichome birefringence-like 38 [Source:UniProtKB/Swiss-Prot;Acc:Q8VY22]
Potri.001G026501								VAP27-2 [Source:UniProtKB/TrEMBL;Acc:A0A178WBB7]
Potri.001G026600	AT5G13810		AT5g13810/MAC12_24 [Source:UniProtKB/TrEMBL;Acc:Q9FFZ0]					Late embryogenesis abundant (LEA) hydroxyproline-rich glycoprotein family [Source:UniProtKB/TrEMBL;Acc:Q9SVC8]
Potri.001G027000	AT3G57040	ARR9	Two-component response regulator ARR9 [Source:UniProtKB/Swiss-Prot;Acc:O80366]					Probable pectate lyase 8 [Source:UniProtKB/Swiss-Prot;Acc:Q9M8Z8]
Potri.001G036900	AT1G51680	4CL1	4-coumarate--CoA ligase 1 [Source:UniProtKB/Swiss-Prot;Acc:Q42524]					Transcription repressor OFP17 [Source:UniProtKB/Swiss-Prot;Acc:Q84RF2]
Potri.001G042600	AT3G12580	MED37C	Probable mediator of RNA polymerase II transcription subunit 37c [Source:UniProtKB/Swiss-Prot;Acc:Q9LHA8]					Protein NRT1/ PTR FAMILY 1.2 [Source:UniProtKB/Swiss-Prot;Acc:Q9M817]
Potri.001G042900	AT5G48930	HST	Shikimate O-hydroxycinnamoyltransferase [Source:UniProtKB/Swiss-Prot;Acc:Q9FI78]					Putative RHO GDP-dissociation inhibitor 1 [Source:UniProtKB/TrEMBL;Acc:Q541X0]
Potri.001G043100	AT1G80920	ATJ8	Chaperone protein dnaJ 8, chloroplastic [Source:UniProtKB/Swiss-Prot;Acc:Q9SAG8]					Beta-galactosidase 1 [Source:UniProtKB/Swiss-Prot;Acc:Q9SCW1]
Potri.001G047100	AT1G15880	GOS11	Golgi SNAP receptor complex member 1-1 [Source:UniProtKB/Swiss-Prot;Acc:Q9LMP7]					Transmembrane protein [Source:UniProtKB/TrEMBL;Acc:Q9LK60]
Potri.001G049100	AT1G78950		Terpenoid cyclases family protein [Source:TAIR;Acc:AT1G78950]					mitogen-activated protein kinase kinase kinase 15 [Source:TAIR;Acc:AT5G55090]
Potri.001G055100	AT1G27920	MAP65-8	65-kDa microtubule-associated protein 8 [Source:UniProtKB/Swiss-Prot;Acc:Q9C7G0]					alpha/beta-Hydrolases superfamily protein [Source:TAIR;Acc:AT4G18550]
Potri.001G057500	AT1G27970	NTF2B	Nuclear transport factor 2B [Source:UniProtKB/TrEMBL;Acc:A8MS55]					Probable beta-D-xylosidase 2 [Source:UniProtKB/Swiss-Prot;Acc:Q94KD8]
Potri.001G068100	AT1G27440	IRX10	Probable beta-1,4-xylosyltransferase IRX10 [Source:UniProtKB/Swiss-Prot;Acc:Q9FZJ1]					Heavy metal-associated isoprenylated plant protein 7 [Source:UniProtKB/Swiss-Prot;Acc:Q9C5D3]
Potri.001G071100	AT1G09590	RPL21A	60S ribosomal protein L21-1 [Source:UniProtKB/Swiss-Prot;Acc:Q43291]					Aquaporin PIP2-7 [Source:UniProtKB/Swiss-Prot;Acc:P93004]
Potri.001G071900	AT5G47890		NADH dehydrogenase [ubiquinone] 1 alpha subcomplex subunit 2 [Source:UniProtKB/Swiss-Prot;Acc:Q9FIJ2]
Potri.001G072300	AT5G47870	RAD52-2	DNA repair RAD52-like protein 2, chloroplastic [Source:UniProtKB/Swiss-Prot;Acc:Q9FIJ4]					Metalloendoproteinase 4-MMP [Source:UniProtKB/Swiss-Prot;Acc:Q8GWW6]
Potri.001G077600								Heavy metal transport/detoxification superfamily protein [Source:TAIR;Acc:AT4G16380]
Potri.001G084200	AT4G24130		T19F6.7 protein [Source:UniProtKB/TrEMBL;Acc:O22978]					Leucine-rich repeat protein kinase family protein [Source:UniProtKB/TrEMBL;Acc:Q8GX94]
Potri.001G088800	AT5G42050		DCD (Development and Cell Death) domain protein [Source:UniProtKB/TrEMBL;Acc:Q8RXN8]					Laccase-17 [Source:UniProtKB/Swiss-Prot;Acc:Q9FJD5]
Potri.001G094900	AT1G64230	UBC28	Ubiquitin-conjugating enzyme 28 [Source:UniProtKB/TrEMBL;Acc:F4I5B8]					Katanin p60 ATPase-containing subunit A1 [Source:UniProtKB/TrEMBL;Acc:Q0WR11]
Potri.001G095800	AT5G41670	PGD3	6-phosphogluconate dehydrogenase, decarboxylating [Source:UniProtKB/TrEMBL;Acc:A0A178UQL8]					UDP-glycosyltransferase 88A1 [Source:UniProtKB/Swiss-Prot;Acc:Q9LK73]
Potri.001G097001
Potri.001G099800	AT1G63910	AtMYB103	MYB transcription factor [Source:UniProtKB/TrEMBL;Acc:Q9SRB0]
Potri.001G101100	AT1G63830		PLAC8 family protein [Source:UniProtKB/TrEMBL;Acc:Q9CAJ7]					O-fucosyltransferase 20 [Source:UniProtKB/Swiss-Prot;Acc:O64884]
Potri.001G104600	AT5G12250	TUBB6	Tubulin beta chain [Source:UniProtKB/TrEMBL;Acc:A0A178UPR2]					At3g54290 [Source:UniProtKB/TrEMBL;Acc:Q8RWC0]
Potri.001G106100	AT5G23860	TUBB8	Tubulin beta chain [Source:UniProtKB/TrEMBL;Acc:A0A178UKM5]					Transcription repressor MYB4 [Source:UniProtKB/Swiss-Prot;Acc:Q9SZP1]
Potri.001G107000								AT4g27450/F27G19_50 [Source:UniProtKB/TrEMBL;Acc:Q93V62]
Potri.001G110800	AT4G25480	DREB1A	Dehydration-responsive element-binding protein 1A [Source:UniProtKB/Swiss-Prot;Acc:Q9M0L0]					plasma membrane intrinsic protein 2 [Source:TAIR;Acc:AT2G37170]
Potri.001G112200	AT1G62990	KNAT7	Homeobox protein knotted-1-like 7 [Source:UniProtKB/Swiss-Prot;Acc:Q9FPQ8]					Glucan endo-1,3-beta-glucosidase 11 [Source:UniProtKB/Swiss-Prot;Acc:Q8L868]
Potri.001G115600	AT1G12420	ACR8	ACT domain-containing protein ACR8 [Source:UniProtKB/Swiss-Prot;Acc:Q9LNA5]					Tubulin beta chain [Source:UniProtKB/TrEMBL;Acc:A0A178UKM5]
Potri.001G119000	AT1G70250		Receptor serine/threonine kinase [Source:UniProtKB/TrEMBL;Acc:F4I5D4]					Glucan endo-1,3-beta-glucosidase 14 [Source:UniProtKB/Swiss-Prot;Acc:Q9ZQG9]
Potri.001G120300	AT4G12420	SKU5	Monocopper oxidase-like protein SKU5 [Source:UniProtKB/Swiss-Prot;Acc:Q9SU40]					NCRK [Source:UniProtKB/TrEMBL;Acc:A0A178VW29]
Potri.001G121600	AT1G62520		Sulfated surface-like glycoprotein [Source:UniProtKB/TrEMBL;Acc:Q9SXE5]					Kinesin-like protein KIN-14I [Source:UniProtKB/Swiss-Prot;Acc:F4IL57]
Potri.001G121700	AT4G22540	ORP2A	ORP2A [Source:UniProtKB/TrEMBL;Acc:A0A178UYT2]					At4g10380 [Source:UniProtKB/TrEMBL;Acc:A3KPG0]
Potri.001G124500	AT5G51400		Gene1000 protein [Source:UniProtKB/TrEMBL;Acc:P94032]					At4g14650 [Source:UniProtKB/TrEMBL;Acc:Q6NKT4]
Potri.001G126100	AT5G61480	TDR	Leucine-rich repeat receptor-like protein kinase TDR [Source:UniProtKB/Swiss-Prot;Acc:Q9FII5]					Interactor of constitutive active ROPs 2, chloroplastic [Source:UniProtKB/Swiss-Prot;Acc:Q9ZQC5]
Potri.001G131400	AT1G31850		Probable methyltransferase PMT20 [Source:UniProtKB/Swiss-Prot;Acc:Q9C6S7]					Probable protein phosphatase 2C 72 [Source:UniProtKB/Swiss-Prot;Acc:Q9XGZ9]
Potri.001G131500								Pectate lyase [Source:UniProtKB/TrEMBL;Acc:F4JW80]
Potri.001G132700	AT4G19045	MOB1B	MOB kinase activator-like 1B [Source:UniProtKB/Swiss-Prot;Acc:Q8GYX0]
Potri.001G134100	AT1G32050	SCAMP4	Secretory carrier-associated membrane protein 4 [Source:UniProtKB/Swiss-Prot;Acc:Q9C6X2]					Probable NAD(P)H dehydrogenase (quinone) FQR1-like 1 [Source:UniProtKB/Swiss-Prot;Acc:Q6NQE2]
Potri.001G135000	AT1G31940		At1g31940/F5M6.6 [Source:UniProtKB/TrEMBL;Acc:Q8VYV3]					Zinc transporter 11 [Source:UniProtKB/Swiss-Prot;Acc:Q94EG9]
Potri.001G135100								CESA2 [Source:UniProtKB/TrEMBL;Acc:A0A384LAI4]
Potri.001G151800	AT5G47120	BI-1	Bax inhibitor 1 [Source:UniProtKB/Swiss-Prot;Acc:Q9LD45]					FUNCTIONS IN: molecular_function unknown; INVOLVED IN: biological_process unknown; LOCATED IN: plasma membrane; EXPRESSED IN: 21 plant structures; EXPRESSED DURING: 13 growth stages; BEST Arabidopsis thaliana protein match is: myosin heavy chain-rel /.../TAIR:AT3G56480.1); Ha. [Source:TAIR;Acc:AT2G40820]
Potri.001G152800	AT1G02130	RABD2A	Ras-related protein RABD2a [Source:UniProtKB/Swiss-Prot;Acc:P28188]					F9K20.7 protein [Source:UniProtKB/TrEMBL;Acc:Q9ZVA7]
Potri.001G159700	AT1G31070	GLCNAC1PUT1	GlcNAc1pUT1 [Source:UniProtKB/TrEMBL;Acc:A0A178W850]					Heavy metal transport/detoxification superfamily protein [Source:TAIR;Acc:AT4G16380]
Potri.001G162100	AT3G06840		Putative uncharacterized protein [Source:UniProtKB/TrEMBL;Acc:Q8LFJ2]					Elongation factor 1-alpha 4 [Source:UniProtKB/Swiss-Prot;Acc:Q8GTY0]
Potri.001G163100	AT3G14280		At3g14280 [Source:UniProtKB/TrEMBL;Acc:Q9LUL9]					Pectinacetylesterase family protein [Source:TAIR;Acc:AT4G19420]
Potri.001G167700	AT1G17420	LOX3	Lipoxygenase 3, chloroplastic [Source:UniProtKB/Swiss-Prot;Acc:Q9LNR3]					Probable pectinesterase/pectinesterase inhibitor 7 [Source:UniProtKB/Swiss-Prot;Acc:Q9SRX4]
Potri.001G173800	AT3G15640	COX5B-1	Cytochrome c oxidase subunit 5b-1, mitochondrial [Source:UniProtKB/Swiss-Prot;Acc:Q9LW15]					Rop guanine nucleotide exchange factor 7 [Source:UniProtKB/Swiss-Prot;Acc:Q9LZN0]
Potri.001G174300	AT1G52720		At1g52720 [Source:UniProtKB/TrEMBL;Acc:Q9SSS6]					LAX3 [Source:UniProtKB/TrEMBL;Acc:A0A178W1L1]
Potri.001G185700	AT1G52190	NPF1.2	Protein NRT1/ PTR FAMILY 1.2 [Source:UniProtKB/Swiss-Prot;Acc:Q9M817]					RABE1c [Source:UniProtKB/TrEMBL;Acc:A0A178VAR9]
Potri.001G189500	AT1G59870	ABCG36	ABC transporter G family member 36 [Source:UniProtKB/Swiss-Prot;Acc:Q9XIE2]					O-Glycosyl hydrolases family 17 protein [Source:UniProtKB/TrEMBL;Acc:F4K3D8]
Potri.001G191000	AT4G25150		Acid phosphatase-like protein [Source:UniProtKB/TrEMBL;Acc:Q9SW12]					Glutamine synthetase, chloroplastic/mitochondrial [Source:UniProtKB/Swiss-Prot;Acc:Q43127]
Potri.001G197900	AT3G13920	EIF4A1	Eukaryotic translation initiation factor 4A1 [Source:UniProtKB/TrEMBL;Acc:A0A1I9LSZ7]					At2g21180/F26H11.6 [Source:UniProtKB/TrEMBL;Acc:Q9SKP5]
Potri.001G218700	AT3G52580	RPS14C	40S ribosomal protein S14-3 [Source:UniProtKB/Swiss-Prot;Acc:P42036]					UDP-glucuronic acid decarboxylase 2 [Source:UniProtKB/Swiss-Prot;Acc:Q9LZI2]
Potri.001G227000	AT2G44500	OFUT20	O-fucosyltransferase 20 [Source:UniProtKB/Swiss-Prot;Acc:O64884]
Potri.001G231000	AT3G60080		At3g60080 [Source:UniProtKB/TrEMBL;Acc:Q9M1D5]					Mitogen-activated protein kinase kinase kinase 18 [Source:UniProtKB/Swiss-Prot;Acc:Q9ZVP5]
Potri.001G237200	AT3G46440	UXS5	UDP-glucuronic acid decarboxylase 5 [Source:UniProtKB/Swiss-Prot;Acc:Q9SN95]					Putative uncharacterized protein [Source:UniProtKB/TrEMBL;Acc:Q8LFJ2]
Potri.001G239700								Core-2/I-branching beta-1,6-N-acetylglucosaminyltransferase family protein [Source:UniProtKB/TrEMBL;Acc:Q9M9C4]
Potri.001G240900	AT2G28950	EXPA6	Expansin [Source:UniProtKB/TrEMBL;Acc:A0A178VZL6]					Beta carbonic anhydrase 2, chloroplastic [Source:UniProtKB/Swiss-Prot;Acc:P42737]
Potri.001G256900	AT1G51400		At1g51400/F5D21_10 [Source:UniProtKB/TrEMBL;Acc:Q9SYE2]					Probable LRR receptor-like serine/threonine-protein kinase IRK [Source:UniProtKB/Swiss-Prot;Acc:Q9LY03]
Potri.001G262100	AT5G59240	RPS8B	40S ribosomal protein S8 [Source:UniProtKB/TrEMBL;Acc:Q0WSK1]					At3g62020 [Source:UniProtKB/TrEMBL;Acc:A0JQ09]
Potri.001G267300	AT3G08500	MYB83	Transcription factor MYB83 [Source:UniProtKB/Swiss-Prot;Acc:Q9C6U1]					Beta-galactosidase 1 [Source:UniProtKB/Swiss-Prot;Acc:Q9SCW1]
Potri.001G272300	AT2G26770	SCAB1	Stomatal closure-related actin-binding protein 1 [Source:UniProtKB/Swiss-Prot;Acc:O48791]					At3g15760 [Source:UniProtKB/TrEMBL;Acc:Q9LW03]
Potri.001G272700	AT5G12250	TUBB6	Tubulin beta chain [Source:UniProtKB/TrEMBL;Acc:A0A178UPR2]					Protein RALF-like 33 [Source:UniProtKB/Swiss-Prot;Acc:Q8L9P8]
Potri.001G272800	AT5G62690	TUBB3	Tubulin beta-2 chain [Source:UniProtKB/Swiss-Prot;Acc:Q56YW9]					At1g04040/F21M11_2 [Source:UniProtKB/TrEMBL;Acc:Q9ZWC4]
Potri.001G278500	AT2G30020		PP2C-type phosphatase AP2C1 [Source:UniProtKB/TrEMBL;Acc:F6LPR5]					TCP20 [Source:UniProtKB/TrEMBL;Acc:A0A178VAT1]
Potri.001G279500	AT3G51780	BAG4	BAG family molecular chaperone regulator 4 [Source:UniProtKB/Swiss-Prot;Acc:Q8RX71]					Transcription factor MYB86 [Source:UniProtKB/Swiss-Prot;Acc:Q8LPH6]
Potri.001G280200	AT2G40270		Inactive receptor-like serine/threonine-protein kinase At2g40270 [Source:UniProtKB/Swiss-Prot;Acc:Q9SIZ4]					Protein BRASSINAZOLE-RESISTANT 1 [Source:UniProtKB/Swiss-Prot;Acc:Q8S307]
Potri.001G286700	AT5G56030	HSP81-2	Heat shock protein 81-2 [Source:UniProtKB/TrEMBL;Acc:F4K6B6]					Cytochrome b561 domain-containing protein At2g30890 [Source:UniProtKB/Swiss-Prot;Acc:O80854]
Potri.001G289500	AT4G14960	TUBA6	Tubulin alpha chain [Source:UniProtKB/TrEMBL;Acc:A0A178UXP7]					Transcription factor MYB46 [Source:UniProtKB/Swiss-Prot;Acc:Q9LXV2]
Potri.001G297466
Potri.001G300900	AT4G34200	PGDH1	D-3-phosphoglycerate dehydrogenase [Source:UniProtKB/TrEMBL;Acc:A0A178UWV4]					QWRF motif-containing protein 2 [Source:UniProtKB/Swiss-Prot;Acc:Q94AI1]
Potri.001G304800	AT4G34050	CCoAOMT1	S-adenosyl-L-methionine-dependent methyltransferases superfamily protein [Source:TAIR;Acc:AT4G34050]					Protein trichome birefringence-like 39 [Source:UniProtKB/Swiss-Prot;Acc:Q9SIN2]
Potri.001G306200	AT2G03200		At2g03200 [Source:UniProtKB/TrEMBL;Acc:Q84M99]					bZIP transcription factor 44 [Source:UniProtKB/Swiss-Prot;Acc:C0Z2L5]
Potri.001G320000	AT3G23820	GAE6	UDP-glucuronate 4-epimerase 6 [Source:UniProtKB/Swiss-Prot;Acc:Q9LIS3]					Bifunctional dihydrofolate reductase-thymidylate synthase 1 [Source:UniProtKB/Swiss-Prot;Acc:Q05762]
Potri.001G320400	AT4G13930	SHM4	Serine hydroxymethyltransferase 4 [Source:UniProtKB/Swiss-Prot;Acc:O23254]					At1g57560 [Source:UniProtKB/TrEMBL;Acc:Q9C695]
Potri.001G320500	AT4G13940	SAHH1	Adenosylhomocysteinase 1 [Source:UniProtKB/Swiss-Prot;Acc:O23255]					Neurofilament protein-like protein [Source:UniProtKB/TrEMBL;Acc:F4J9K9]
Potri.001G320800	AT5G60490	FLA12	Fasciclin-like arabinogalactan protein 12 [Source:UniProtKB/Swiss-Prot;Acc:Q8LEE9]					LanC-like protein GCL1 [Source:UniProtKB/Swiss-Prot;Acc:Q9FJN7]
Potri.001G327100	AT3G27010	TCP20	TCP20 [Source:UniProtKB/TrEMBL;Acc:A0A178VAT1]					UDP-glucose 6-dehydrogenase 2 [Source:UniProtKB/Swiss-Prot;Acc:Q9LIA8]
Potri.001G329600	AT3G27050		AT3g27050/MOJ10_14 [Source:UniProtKB/TrEMBL;Acc:Q94JV2]					Putative S-ribonuclease binding protein SBP1 [Source:UniProtKB/TrEMBL;Acc:Q84JF9]
Potri.001G331700	AT3G27170	CLC-B	CLC-B [Source:UniProtKB/TrEMBL;Acc:A0A178VKG6]					Homeobox-leucine zipper protein ATHB-14 [Source:UniProtKB/Swiss-Prot;Acc:O04291]
Potri.001G337400	AT5G40760	G6PD6	G6PD6 [Source:UniProtKB/TrEMBL;Acc:A0A384LPG4]					Mechanosensitive ion channel protein 6 [Source:UniProtKB/Swiss-Prot;Acc:Q9SYM1]
Potri.001G340600	AT3G01680	SEOB	SEOR1 [Source:UniProtKB/TrEMBL;Acc:A0A178VBX0]					UDP-glucuronic acid decarboxylase 2 [Source:UniProtKB/Swiss-Prot;Acc:Q9LZI2]
Potri.001G345300	AT5G40450		unknown protein; FUNCTIONS IN: molecular_function unknown; INVOLVED IN: biological_process unknown; LOCATED IN: chloroplast, plasma membrane; EXPRESSED IN: 24 plant structures; EXPRESSED DURING: 13 growth stages; Ha. [Source:TAIR;Acc:AT5G40450]					Beta-D-xylosidase 1 [Source:UniProtKB/Swiss-Prot;Acc:Q9FGY1]
Potri.001G352300	AT2G34410	RWA3	Protein REDUCED WALL ACETYLATION 3 [Source:UniProtKB/Swiss-Prot;Acc:Q66GQ5]					SAH7 [Source:UniProtKB/TrEMBL;Acc:A0A178UVW6]
Potri.001G366100	AT1G55910	ZIP11	Zinc transporter 11 [Source:UniProtKB/Swiss-Prot;Acc:Q94EG9]					Zinc finger A20 and AN1 domain-containing stress-associated protein 1 [Source:UniProtKB/Swiss-Prot;Acc:Q6NNI8]
Potri.001G366500	AT3G13130		Transmembrane protein [Source:UniProtKB/TrEMBL;Acc:Q9LK60]					BTB/POZ domain-containing protein At3g44820 [Source:UniProtKB/Swiss-Prot;Acc:Q9FYC8]
Potri.001G372300	AT2G34710	ATHB-14	Homeobox-leucine zipper protein ATHB-14 [Source:UniProtKB/Swiss-Prot;Acc:O04291]					Stomatal closure-related actin-binding protein 1 [Source:UniProtKB/Swiss-Prot;Acc:O48791]
Potri.001G373100	AT3G15095		HCF243 [Source:UniProtKB/TrEMBL;Acc:A0A384K8R0]					Protein COBRA [Source:UniProtKB/Swiss-Prot;Acc:Q94KT8]
Potri.001G375500	AT1G53210	NCL	Sodium/calcium exchanger NCL [Source:UniProtKB/Swiss-Prot;Acc:Q8L636]					F11F12.1 protein [Source:UniProtKB/TrEMBL;Acc:Q9LPT6]
Potri.001G375700	AT3G15050	IQD10	IQ-domain 10 [Source:UniProtKB/TrEMBL;Acc:Q9LKA0]					Patellin-3 [Source:UniProtKB/Swiss-Prot;Acc:Q56Z59]
Potri.001G376700	AT1G73140	TBL31	TBL31 [Source:UniProtKB/TrEMBL;Acc:A0A178WIY7]					Patellin-6 [Source:UniProtKB/Swiss-Prot;Acc:Q9SCU1]
Potri.001G380200	AT1G17080		At1g17080/F6I1.24 [Source:UniProtKB/TrEMBL;Acc:Q9SHG7]					EOL1 [Source:UniProtKB/TrEMBL;Acc:A0A178V4A7]
Potri.001G399100	AT1G28280	VQ4	VQ motif-containing protein 4 [Source:UniProtKB/Swiss-Prot;Acc:Q5M750]					Laccase-5 [Source:UniProtKB/Swiss-Prot;Acc:Q9SIY8]
Potri.001G401300	AT5G60020	LAC17	Laccase-17 [Source:UniProtKB/Swiss-Prot;Acc:Q9FJD5]					Peroxidase [Source:UniProtKB/TrEMBL;Acc:A0A178UJR4]
Potri.001G403600	AT3G15480		AT3g15480/MJK13_14 [Source:UniProtKB/TrEMBL;Acc:Q9LDK1]					Laccase-5 [Source:UniProtKB/Swiss-Prot;Acc:Q9SIY8]
Potri.001G409500	AT5G48150	PAT1	Scarecrow-like transcription factor PAT1 [Source:UniProtKB/Swiss-Prot;Acc:Q9LDL7]					At1g52720 [Source:UniProtKB/TrEMBL;Acc:Q9SSS6]
Potri.001G410700	AT4G27270		Probable NAD(P)H dehydrogenase (quinone) FQR1-like 1 [Source:UniProtKB/Swiss-Prot;Acc:Q6NQE2]					Plant protein of unknown function (DUF827) [Source:TAIR;Acc:AT1G75720]
Potri.001G416300	AT5G54670	KIN14N	Kinesin-like protein [Source:UniProtKB/TrEMBL;Acc:A0A178UTF4]					FCS-Like Zinc finger 6 [Source:UniProtKB/Swiss-Prot;Acc:Q9SGZ8]
Potri.001G416800	AT5G54690	GAUT12	Probable galacturonosyltransferase 12 [Source:UniProtKB/Swiss-Prot;Acc:Q9FH36]					Nucleobase-ascorbate transporter 6 [Source:UniProtKB/Swiss-Prot;Acc:Q27GI3]
Potri.001G418500	AT4G05320	UBQ10	Polyubiquitin 10 [Source:UniProtKB/Swiss-Prot;Acc:Q8H159]					Probable methyltransferase PMT20 [Source:UniProtKB/Swiss-Prot;Acc:Q9C6S7]
Potri.001G420200	AT5G54800	GPT1	GPT1 [Source:UniProtKB/TrEMBL;Acc:A0A178UL59]					Aquaporin TIP4-1 [Source:UniProtKB/Swiss-Prot;Acc:O82316]
Potri.001G449100	AT1G32860		Glucan endo-1,3-beta-glucosidase 11 [Source:UniProtKB/Swiss-Prot;Acc:Q8L868]					Transcription factor bHLH149 [Source:UniProtKB/Swiss-Prot;Acc:O80482]
Potri.001G454000	AT1G33140	RPL9B	60S ribosomal protein L9-1 [Source:UniProtKB/Swiss-Prot;Acc:P49209]					WEB family protein At2g40480 [Source:UniProtKB/Swiss-Prot;Acc:Q5XVC7]
Potri.001G454500	AT1G76880		Duplicated homeodomain-like superfamily protein [Source:UniProtKB/TrEMBL;Acc:Q9C6K3]					T19F6.7 protein [Source:UniProtKB/TrEMBL;Acc:O22978]
Potri.001G455000	AT4G10380	NIP5-1	At4g10380 [Source:UniProtKB/TrEMBL;Acc:A3KPG0]					Chitinase-like protein 1 [Source:UniProtKB/Swiss-Prot;Acc:Q9MA41]
Potri.001G458000	AT3G12955		At3g12955 [Source:UniProtKB/TrEMBL;Acc:Q9LSI2]					Auxin-responsive protein [Source:UniProtKB/TrEMBL;Acc:Q2VWA0]
Potri.001G468700	AT1G55760		BTB/POZ domain-containing protein At1g55760 [Source:UniProtKB/Swiss-Prot;Acc:Q680K8]					Uncharacterized protein [Source:TAIR;Acc:AT5G26850]
Potri.001G472800	AT5G56270	WRKY2	Probable WRKY transcription factor 2 [Source:UniProtKB/Swiss-Prot;Acc:Q9FG77]					NDR1/HIN1-like protein 1 [Source:UniProtKB/Swiss-Prot;Acc:Q9SRN0]
Potri.002G001400	AT5G42380	CML37	Calcium-binding protein CML37 [Source:UniProtKB/Swiss-Prot;Acc:Q9FIH9]					Acidic leucine-rich nuclear phosphoprotein 32 family B protein [Source:UniProtKB/TrEMBL;Acc:Q9LSG4]
Potri.002G008800	AT4G35550	WOX13	WOX13 [Source:UniProtKB/TrEMBL;Acc:A0A178UZQ1]					B-box type zinc finger family protein [Source:UniProtKB/TrEMBL;Acc:F4JUJ1]
Potri.013G151500	AT5G60490	FLA12	PTHR32077:SF10 - FASCICLIN-LIKE ARABINOGALACTAN PROTEIN 12
Potri.016G006900	AT4G17220		PTHR31246:SF5 - MICROTUBULE-ASSOCIATED PROTEIN 70-5
Potri.011G153300	AT1G32770	NAC012	PTHR31989//PTHR31989:SF39 - FAMILY NOT NAMED // NAC DOMAIN-CONTAINING PROTEIN 12
Potri.002G011800	AT4G35230	BSK1	Serine/threonine-protein kinase BSK1 [Source:UniProtKB/Swiss-Prot;Acc:Q944A7]					Leucine-rich repeat receptor-like protein kinase TDR [Source:UniProtKB/Swiss-Prot;Acc:Q9FII5]
Potri.002G020400	AT4G24180	TLP1	THAUMATIN-LIKE PROTEIN 1 [Source:TAIR;Acc:AT4G24180]					Duplicated homeodomain-like superfamily protein [Source:UniProtKB/TrEMBL;Acc:Q9C6K3]
Potri.002G020800	AT4G36040	ATJ11	At4g36040 [Source:UniProtKB/TrEMBL;Acc:Q1H544]					ROP3 [Source:UniProtKB/TrEMBL;Acc:A0A178VRA4]
Potri.002G021800	AT1G75780	TUBB1	Tubulin beta-1 chain [Source:UniProtKB/Swiss-Prot;Acc:P12411]					HCF243 [Source:UniProtKB/TrEMBL;Acc:A0A384K8R0]
Potri.002G023000	AT1G75720		Plant protein of unknown function (DUF827) [Source:TAIR;Acc:AT1G75720]					Protein of unknown function (DUF761) [Source:TAIR;Acc:AT1G61260]
Potri.002G025200	AT1G19870	IQD32	Protein IQ-DOMAIN 32 [Source:UniProtKB/Swiss-Prot;Acc:Q9FXI5]					Probable methyltransferase PMT28 [Source:UniProtKB/Swiss-Prot;Acc:Q9LN50]
Potri.002G031000	AT1G75410	BLH3	BEL1-like homeodomain protein 3 [Source:UniProtKB/Swiss-Prot;Acc:Q9FWS9]					Transcription factor bHLH62 [Source:UniProtKB/Swiss-Prot;Acc:Q9SRT2]
Potri.002G034400	AT1G75280		Isoflavone reductase homolog P3 [Source:UniProtKB/Swiss-Prot;Acc:P52577]					Leucine-rich repeat family protein [Source:UniProtKB/TrEMBL;Acc:Q8H1Q4]
Potri.002G034500	AT1G19530		DNA polymerase epsilon catalytic subunit A [Source:UniProtKB/TrEMBL;Acc:Q93WK6]
Potri.002G034600	AT1G47270	TULP6	Tubby-like F-box protein 6 [Source:UniProtKB/Swiss-Prot;Acc:Q0WPY0]					Pyridoxamine 5'-phosphate oxidase family protein [Source:UniProtKB/TrEMBL;Acc:Q9C8K8]
Potri.002G036400	AT1G03900	ATNAP4	NAP4 [Source:UniProtKB/TrEMBL;Acc:A0A178WMR3]					Terpenoid cyclases family protein [Source:TAIR;Acc:AT1G78950]
Potri.002G049400	AT3G04810	NEK2	Serine/threonine-protein kinase Nek2 [Source:UniProtKB/Swiss-Prot;Acc:Q9CAU7]					GDSL esterase/lipase At1g54790 [Source:UniProtKB/Swiss-Prot;Acc:Q3ECP6]
Potri.002G057900	AT2G30890		Cytochrome b561 domain-containing protein At2g30890 [Source:UniProtKB/Swiss-Prot;Acc:O80854]					At2g17710/T17A5.17 [Source:UniProtKB/TrEMBL;Acc:Q8W1E8]
Potri.002G059000	AT3G59110		Protein kinase superfamily protein [Source:UniProtKB/TrEMBL;Acc:Q9LYS5]					60S ribosomal protein L21-1 [Source:UniProtKB/Swiss-Prot;Acc:Q43291]
Potri.002G066600	AT4G39350	CESA2	CESA2 [Source:UniProtKB/TrEMBL;Acc:A0A384LAI4]					KOB1 [Source:UniProtKB/TrEMBL;Acc:A0A178V9W7]
Potri.002G070900	AT3G24240	RCH2	Receptor-like protein kinase 2 [Source:UniProtKB/Swiss-Prot;Acc:Q9LHP4]					Annexin D2 [Source:UniProtKB/Swiss-Prot;Acc:Q9XEE2]
Potri.002G074400	AT1G43890	RABC1	Ras-related protein RABC1 [Source:UniProtKB/Swiss-Prot;Acc:O23657]					Expressed protein [Source:UniProtKB/TrEMBL;Acc:Q8S8K0]
Potri.002G078600	AT1G77330		1-aminocyclopropane-1-carboxylate oxidase 5 [Source:UniProtKB/Swiss-Prot;Acc:Q0WPW4]					ACBP6 [Source:UniProtKB/TrEMBL;Acc:A0A178WJ33]
Potri.002G086200	AT4G08240		At4g08240 [Source:UniProtKB/TrEMBL;Acc:Q9SUF6]					UDP-glucuronate 4-epimerase 6 [Source:UniProtKB/Swiss-Prot;Acc:Q9LIS3]
Potri.002G087000	AT1G77690	LAX3	LAX3 [Source:UniProtKB/TrEMBL;Acc:A0A178W1L1]					Leucine-rich repeat extensin-like protein 4 [Source:UniProtKB/Swiss-Prot;Acc:Q9LHF1]
Potri.002G093100	AT4G08685	SAH7	SAH7 [Source:UniProtKB/TrEMBL;Acc:A0A178UVW6]					At2g03505 [Source:UniProtKB/TrEMBL;Acc:Q6NPI4]
Potri.002G098600	AT4G08950	EXO	Protein EXORDIUM [Source:UniProtKB/Swiss-Prot;Acc:Q9ZPE7]					Probable methyltransferase PMT26 [Source:UniProtKB/Swiss-Prot;Acc:Q8L7V3]
Potri.002G099200	AT1G22410		Phospho-2-dehydro-3-deoxyheptonate aldolase [Source:UniProtKB/TrEMBL;Acc:Q9SK84]					ELF4-L4 [Source:UniProtKB/TrEMBL;Acc:A0A178WKX5]
Potri.002G101300	AT1G22480		At1g22480 [Source:UniProtKB/TrEMBL;Acc:Q9SK90]					BEL1-like homeodomain protein 1 [Source:UniProtKB/Swiss-Prot;Acc:Q9SJ56]
Potri.002G101800	AT1G72220	ATL54	RING-H2 finger protein ATL54 [Source:UniProtKB/Swiss-Prot;Acc:Q8LFY8]					40S ribosomal protein S8 [Source:UniProtKB/TrEMBL;Acc:Q0WSK1]
Potri.002G108000	AT5G65670	IAA9	Auxin-responsive protein IAA9 [Source:UniProtKB/Swiss-Prot;Acc:Q38827]
Potri.002G109200	AT5G26780	SHM2	serine hydroxymethyltransferase 2 [Source:TAIR;Acc:AT5G26780]					60S ribosomal protein L23 [Source:UniProtKB/Swiss-Prot;Acc:P49690]
Potri.002G109300	AT1G09930	OPT2	Oligopeptide transporter 2 [Source:UniProtKB/Swiss-Prot;Acc:O04514]					At5g58590 [Source:UniProtKB/TrEMBL;Acc:Q1WWI2]
Potri.002G111900	AT1G50010	TUBA4	Tubulin alpha-2 chain [Source:UniProtKB/Swiss-Prot;Acc:B9DGT7]					Hyperosmolality-gated Ca2+ permeable channel 1.2 [Source:UniProtKB/TrEMBL;Acc:A0A097NUP4]
Potri.002G113132								GXMT1 [Source:UniProtKB/TrEMBL;Acc:A0A178W7W0]
Potri.002G118000	AT1G10200	WLIM1	WLIM1 [Source:UniProtKB/TrEMBL;Acc:A0A178W4R1]					Gb [Source:UniProtKB/TrEMBL;Acc:Q9FG09]
Potri.002G120400	AT5G67360	SBT1.7	Subtilisin-like protease SBT1.7 [Source:UniProtKB/Swiss-Prot;Acc:O65351]					At1g31300/T19E23_12 [Source:UniProtKB/TrEMBL;Acc:Q93Z82]
Potri.002G122000	AT1G47200	WPP2	WPP domain-containing protein 2 [Source:UniProtKB/Swiss-Prot;Acc:Q9C500]					Pectinesterase [Source:UniProtKB/TrEMBL;Acc:A0A1I9LRM8]
Potri.002G132900	AT1G19300	GATL1	Probable galacturonosyltransferase-like 1 [Source:UniProtKB/Swiss-Prot;Acc:Q9LN68]					Translationally-controlled tumor protein 1 [Source:UniProtKB/Swiss-Prot;Acc:P31265]
Potri.002G133300	AT5G42620		Metalloendopeptidase / zinc ion binding protein [Source:UniProtKB/TrEMBL;Acc:F4K306]					Nucleobase-ascorbate transporter 3 [Source:UniProtKB/Swiss-Prot;Acc:Q8GZD4]
Potri.002G134600	AT5G26667	PYR6	UMP-CMP kinase [Source:UniProtKB/TrEMBL;Acc:A0A178UDQ9]					AT4G03560 protein [Source:UniProtKB/TrEMBL;Acc:B9DFD5]
Potri.002G141500	AT4G17390	RPL15B	60S ribosomal protein L15-2 [Source:UniProtKB/Swiss-Prot;Acc:Q8VYF1]					Sks17 [Source:UniProtKB/TrEMBL;Acc:A0A178UJS3]
Potri.002G146400	AT2G45300		3-phosphoshikimate 1-carboxyvinyltransferase, chloroplastic [Source:UniProtKB/Swiss-Prot;Acc:P05466]					Reticulon-like protein [Source:UniProtKB/TrEMBL;Acc:A0A178UL80]
Potri.002G147702								Protein RALF-like 33 [Source:UniProtKB/Swiss-Prot;Acc:Q8L9P8]
Potri.002G155600	AT1G63220		C2 domain-containing protein At1g63220 [Source:UniProtKB/Swiss-Prot;Acc:Q9C8S6]					60S ribosomal protein L12-3 [Source:UniProtKB/Swiss-Prot;Acc:Q9FF52]
Potri.002G157700	AT3G61260		Uncharacterized protein At3g61260 [Source:UniProtKB/Swiss-Prot;Acc:Q9M2D8]					40S ribosomal protein SA [Source:UniProtKB/TrEMBL;Acc:A0A178WNA1]
Potri.002G168100	AT4G01100	ADNT1	Adenine nucleotide transporter 1 [Source:UniProtKB/TrEMBL;Acc:F4JHS4]					AT4g02010/T10M13_2 [Source:UniProtKB/TrEMBL;Acc:Q8L7V7]
Potri.002G168300	AT3G61660		unknown protein; BEST Arabidopsis thaliana protein match is: unknown protein (TAIR:AT2G46375.1); Ha. [Source:TAIR;Acc:AT3G61660]					Leucine-rich repeat protein kinase family protein [Source:UniProtKB/TrEMBL;Acc:O64794]
Potri.002G168400	AT4G01080	TBL26	Mannan O-acetyltransferase 4 [Source:UniProtKB/TrEMBL;Acc:A0A346P851]					40S ribosomal protein S16-1 [Source:UniProtKB/Swiss-Prot;Acc:Q9SK22]
Potri.002G176800	AT2G46710	ROPGAP3	Rho GTPase-activating protein 3 [Source:UniProtKB/Swiss-Prot;Acc:Q8GYY5]					UDP-D-apiose/UDP-D-xylose synthase 2 [Source:UniProtKB/Swiss-Prot;Acc:Q9SGE0]
Potri.002G177500	AT1G01180		S-adenosyl-L-methionine-dependent methyltransferases superfamily protein [Source:UniProtKB/TrEMBL;Acc:F4HS78]					Subtilisin-like protease SBT1.7 [Source:UniProtKB/Swiss-Prot;Acc:O65351]
Potri.002G179400	AT5G24510		60S acidic ribosomal protein family [Source:UniProtKB/TrEMBL;Acc:Q9FLV1]					Protein WVD2-like 2 [Source:UniProtKB/Swiss-Prot;Acc:Q9ASW8]
Potri.002G184900	AT3G62020	GLP10	At3g62020 [Source:UniProtKB/TrEMBL;Acc:A0JQ09]					40S ribosomal protein S15a-1 [Source:UniProtKB/Swiss-Prot;Acc:P42798]
Potri.002G189200	AT4G01850	SAM2	S-adenosylmethionine synthase [Source:UniProtKB/TrEMBL;Acc:A0A178V3V9]					Kinesin-like protein KIN-14I [Source:UniProtKB/Swiss-Prot;Acc:F4IL57]
Potri.002G191400	AT5G14670	ATARFA1B	ADP-ribosylation factor A1B [Source:UniProtKB/TrEMBL;Acc:Q9LYJ3]					Adenine phosphoribosyl transferase 1 [Source:UniProtKB/TrEMBL;Acc:F4HSX1]
Potri.002G194700	AT4G02010		AT4g02010/T10M13_2 [Source:UniProtKB/TrEMBL;Acc:Q8L7V7]					Remorin family protein [Source:UniProtKB/TrEMBL;Acc:Q9SMT2]
Potri.002G195400	AT2G47360		Transmembrane protein [Source:UniProtKB/TrEMBL;Acc:O22910]					Monocopper oxidase-like protein SKU5 [Source:UniProtKB/Swiss-Prot;Acc:Q9SU40]
Potri.002G197200	AT1G02640	BXL2	Probable beta-D-xylosidase 2 [Source:UniProtKB/Swiss-Prot;Acc:Q94KD8]					Probable xyloglucan endotransglucosylase/hydrolase protein 30 [Source:UniProtKB/Swiss-Prot;Acc:Q38908]
Potri.002G198800	AT5G38700		Cotton fiber protein [Source:UniProtKB/TrEMBL;Acc:Q570M0]					Callose synthase 3 [Source:UniProtKB/Swiss-Prot;Acc:Q9LXT9]
Potri.002G200200	AT3G62660	GATL7	Probable galacturonosyltransferase-like 7 [Source:UniProtKB/Swiss-Prot;Acc:Q8VYF4]					Two-component response regulator ARR9 [Source:UniProtKB/Swiss-Prot;Acc:O80366]
Potri.002G201000	AT2G47500	KIN14I	Kinesin-like protein KIN-14I [Source:UniProtKB/Swiss-Prot;Acc:F4IL57]					CLC-B [Source:UniProtKB/TrEMBL;Acc:A0A178VKG6]
Potri.002G204400	AT3G62830	UXS2	UDP-glucuronic acid decarboxylase 2 [Source:UniProtKB/Swiss-Prot;Acc:Q9LZI2]					DNA glycosylase superfamily protein [Source:UniProtKB/TrEMBL;Acc:Q94CA9]
Potri.002G206900	AT5G27690	HIPP36	Heavy metal-associated isoprenylated plant protein 36 [Source:UniProtKB/Swiss-Prot;Acc:Q84J88]					Actin-related protein 2/3 complex subunit 4 [Source:UniProtKB/TrEMBL;Acc:F4JUL8]
Potri.002G223300	AT2G04780	FLA7	Fasciclin-like arabinogalactan protein 7 [Source:UniProtKB/Swiss-Prot;Acc:Q9SJ81]					60S acidic ribosomal protein P3-2 [Source:UniProtKB/Swiss-Prot;Acc:Q9LVC9]
Potri.002G228200	AT5G55090	MAPKKK15	mitogen-activated protein kinase kinase kinase 15 [Source:TAIR;Acc:AT5G55090]					CESA2 [Source:UniProtKB/TrEMBL;Acc:A0A384LAI4]
Potri.002G233400	AT5G16490	RIC4	CRIB domain-containing protein RIC4 [Source:UniProtKB/Swiss-Prot;Acc:Q9FFD5]					Kinase with adenine nucleotide alpha hydrolases-like domain-containing protein [Source:UniProtKB/TrEMBL;Acc:Q9LIC9]
Potri.002G234600	AT3G07880	GDI1	Putative RHO GDP-dissociation inhibitor 1 [Source:UniProtKB/TrEMBL;Acc:Q541X0]					At3g44220 [Source:UniProtKB/TrEMBL;Acc:Q9LXM6]
Potri.002G240900	AT1G04750	VAMP721	Putative vesicle-associated membrane protein, synaptobrevin 7B [Source:UniProtKB/TrEMBL;Acc:Q681L9]					Non-specific lipid transfer protein GPI-anchored 2 [Source:UniProtKB/Swiss-Prot;Acc:Q9LZH5]
Potri.002G242500	AT2G32720	CYTB5-B	CYTB5-D [Source:UniProtKB/TrEMBL;Acc:A0A178VXM5]					Profilin-3 [Source:UniProtKB/Swiss-Prot;Acc:Q38904]
Potri.002G246400	AT3G25130		Acidic leucine-rich nuclear phosphoprotein 32 family B protein [Source:UniProtKB/TrEMBL;Acc:Q9LSG4]					Auxin-responsive protein IAA9 [Source:UniProtKB/Swiss-Prot;Acc:Q38827]
Potri.002G249000	AT4G18100	RPL32A	60S ribosomal protein L32-1 [Source:UniProtKB/Swiss-Prot;Acc:P49211]					RPL5B [Source:UniProtKB/TrEMBL;Acc:A0A178UJU5]
Potri.002G257500	AT2G33370	RPL23A	60S ribosomal protein L23 [Source:UniProtKB/Swiss-Prot;Acc:P49690]					T19F6.7 protein [Source:UniProtKB/TrEMBL;Acc:O22978]
Potri.002G257700	AT1G04040		At1g04040/F21M11_2 [Source:UniProtKB/TrEMBL;Acc:Q9ZWC4]					40S ribosomal protein S19-3 [Source:UniProtKB/Swiss-Prot;Acc:Q9FNP8]
Potri.002G257900	AT5G44030	CESA4	cellulose synthase A4 [Source:TAIR;Acc:AT5G44030]					Cyclin-U4-1 [Source:UniProtKB/Swiss-Prot;Acc:O80513]
Potri.002G260600	AT1G19430		Probable methyltransferase PMT28 [Source:UniProtKB/Swiss-Prot;Acc:Q9LN50]					AT3g56750/T8M16_80 [Source:UniProtKB/TrEMBL;Acc:Q9LET2]
Potri.002G261700	AT5G42710		Putative uncharacterized protein [Source:UniProtKB/TrEMBL;Acc:Q9FMZ3]					Probable calcium-binding protein CML43 [Source:UniProtKB/Swiss-Prot;Acc:Q9FI19]
Potri.003G003801								Stress-response A/B barrel domain-containing protein HS1 [Source:UniProtKB/Swiss-Prot;Acc:Q9LUV2]
Potri.003G020200	AT5G64080		Non-specific lipid-transfer protein-like protein At5g64080 [Source:UniProtKB/Swiss-Prot;Acc:Q8VYI9]					Alpha/beta-Hydrolases superfamily protein [Source:UniProtKB/TrEMBL;Acc:Q9FVW6]
Potri.003G034900	AT3G13690		Kinase with adenine nucleotide alpha hydrolases-like domain-containing protein [Source:UniProtKB/TrEMBL;Acc:Q9LIC9]					60S ribosomal protein L27 [Source:UniProtKB/TrEMBL;Acc:Q0WRB8]
Potri.003G038500	AT3G13750	BGAL1	Beta-galactosidase 1 [Source:UniProtKB/Swiss-Prot;Acc:Q9SCW1]					Probable aspartyl protease At4g16563 [Source:UniProtKB/Swiss-Prot;Acc:Q940R4]
Potri.003G045500	AT2G19730	RPL28A	60S ribosomal protein L28-1 [Source:UniProtKB/Swiss-Prot;Acc:O82204]					Patellin-3 [Source:UniProtKB/Swiss-Prot;Acc:Q56Z59]
Potri.003G047700	AT4G29340	PRO3	Profilin-3 [Source:UniProtKB/Swiss-Prot;Acc:Q38904]					Dirigent protein 20 [Source:UniProtKB/Swiss-Prot;Acc:Q9C891]
Potri.003G050100	AT1G52150	ATHB-15	Homeobox-leucine zipper family protein / lipid-binding START domain-containing protein [Source:UniProtKB/TrEMBL;Acc:B3H4G8]
Potri.003G050900	AT3G16240	TIP2-1	Aquaporin TIP2-1 [Source:UniProtKB/Swiss-Prot;Acc:Q41951]					Cotton fiber protein [Source:UniProtKB/TrEMBL;Acc:Q570M0]
Potri.003G057800	AT1G80350	AAA1	Katanin p60 ATPase-containing subunit A1 [Source:UniProtKB/TrEMBL;Acc:Q0WR11]					40S ribosomal protein S15-1 [Source:UniProtKB/Swiss-Prot;Acc:Q08112]
Potri.003G059200	AT1G52760	CSE	Caffeoylshikimate esterase [Source:UniProtKB/Swiss-Prot;Acc:Q9C942]					Glutaredoxin family protein [Source:UniProtKB/TrEMBL;Acc:Q9M1J3]
Potri.003G070200	AT3G14170		Plant protein of unknown function (DUF936) [Source:TAIR;Acc:AT3G14170]					Leucine-rich repeat receptor-like protein kinase PXC1 [Source:UniProtKB/Swiss-Prot;Acc:Q9SJQ1]
Potri.003G072700	AT1G53840	PME1	Pectinesterase [Source:UniProtKB/TrEMBL;Acc:Q0WWC7]					60S ribosomal protein L15-2 [Source:UniProtKB/Swiss-Prot;Acc:Q8VYF1]
Potri.003G074600	AT4G20050	QRT3	Pectin lyase-like superfamily protein [Source:TAIR;Acc:AT4G20050]					ADP-ribosylation factor-like protein 8c [Source:UniProtKB/Swiss-Prot;Acc:Q8W4C8]
Potri.003G074700	AT2G35020	GLCNAC1PUT2	UDP-N-acetylglucosamine diphosphorylase 2 [Source:UniProtKB/Swiss-Prot;Acc:O64765]					B-cell receptor-associated protein 31-like protein [Source:UniProtKB/TrEMBL;Acc:Q8L702]
Potri.003G076300	AT4G16563		Probable aspartyl protease At4g16563 [Source:UniProtKB/Swiss-Prot;Acc:Q940R4]					IAA4 [Source:UniProtKB/TrEMBL;Acc:A0A384LA06]
Potri.003G078500	AT4G17370		At4g17370 [Source:UniProtKB/TrEMBL;Acc:Q66GR2]					TET8 [Source:UniProtKB/TrEMBL;Acc:A0A178VYI5]
Potri.003G079500	AT5G47390	KUA1	Transcription factor KUA1 [Source:UniProtKB/Swiss-Prot;Acc:Q9LVS0]					Filament-like plant protein 7 [Source:UniProtKB/Swiss-Prot;Acc:Q9SLN1]
Potri.003G082500	AT5G47180	PVA21	Vesicle-associated protein 2-1 [Source:UniProtKB/Swiss-Prot;Acc:Q9LVU1]					60S ribosomal protein L27a-3 [Source:UniProtKB/Swiss-Prot;Acc:P49637]
Potri.003G086000	AT5G47040	LON2	Lon protease homolog 2, peroxisomal [Source:UniProtKB/Swiss-Prot;Acc:O64948]					Pectinesterase [Source:UniProtKB/TrEMBL;Acc:Q0WWC7]
Potri.003G090300	AT1G32540	LOL1	lsd one like 1 [Source:TAIR;Acc:AT1G32540]					Kinesin-like protein KIN-7E [Source:UniProtKB/Swiss-Prot;Acc:F4IGL2]
Potri.003G097300	AT1G32170	XTH30	Probable xyloglucan endotransglucosylase/hydrolase protein 30 [Source:UniProtKB/Swiss-Prot;Acc:Q38908]					Homeobox-leucine zipper family protein / lipid-binding START domain-containing protein [Source:UniProtKB/TrEMBL;Acc:B3H4G8]
Potri.003G100200	AT1G32100	PRR1	Pinoresinol reductase 1 [Source:UniProtKB/Swiss-Prot;Acc:Q9FVQ6]					40S ribosomal protein S25-4 [Source:UniProtKB/Swiss-Prot;Acc:Q9T029]
Potri.003G103700	AT1G31812	ACBP6	ACBP6 [Source:UniProtKB/TrEMBL;Acc:A0A178WJ33]					Emb [Source:UniProtKB/TrEMBL;Acc:Q9FGW7]
Potri.003G107600	AT5G61480	TDR	Leucine-rich repeat receptor-like protein kinase TDR [Source:UniProtKB/Swiss-Prot;Acc:Q9FII5]					60S ribosomal protein L10a-2 [Source:UniProtKB/Swiss-Prot;Acc:P59230]
Potri.003G112600	AT1G12240	BFRUCT4	Acid beta-fructofuranosidase 4, vacuolar [Source:UniProtKB/Swiss-Prot;Acc:Q39041]					Similarity to carboxyl-terminal proteinase [Source:UniProtKB/TrEMBL;Acc:Q9LVC1]
Potri.003G117000	AT1G01950	ARK2	Kinesin-like protein [Source:UniProtKB/TrEMBL;Acc:F4HU83]					Cotton fiber protein [Source:UniProtKB/TrEMBL;Acc:Q570M0]
Potri.003G117100	AT1G12440	SAP1	Zinc finger A20 and AN1 domain-containing stress-associated protein 1 [Source:UniProtKB/Swiss-Prot;Acc:Q6NNI8]					Pectin lyase-like superfamily protein [Source:TAIR;Acc:AT4G20050]
Potri.003G120000	AT1G63000	NRS/ER	Bifunctional dTDP-4-dehydrorhamnose 3,5-epimerase/dTDP-4-dehydrorhamnose reductase [Source:UniProtKB/Swiss-Prot;Acc:Q9LQ04]					GPI-anchored protein [Source:UniProtKB/TrEMBL;Acc:Q9LV36]
Potri.003G122900	AT2G29050	RBL1	RHOMBOID-like protein 1 [Source:UniProtKB/Swiss-Prot;Acc:Q0WQX7]					40S ribosomal protein S16-1 [Source:UniProtKB/Swiss-Prot;Acc:Q9SK22]
Potri.003G124600	AT1G63300		Myosin heavy chain-related protein [Source:UniProtKB/TrEMBL;Acc:Q9C8T4]					At4g08240 [Source:UniProtKB/TrEMBL;Acc:Q9SUF6]
Potri.003G124800	AT1G63430		Leucine-rich repeat protein kinase family protein [Source:UniProtKB/TrEMBL;Acc:F4I233]					Elongation factor 1-beta 2 [Source:UniProtKB/Swiss-Prot;Acc:Q9SCX3]
Potri.003G125400	AT5G23860	TUBB8	Tubulin beta chain [Source:UniProtKB/TrEMBL;Acc:A0A178UKM5]
Potri.003G126800	AT5G12250	TUBB6	Tubulin beta chain [Source:UniProtKB/TrEMBL;Acc:A0A178UPR2]					Calmodulin 7 [Source:UniProtKB/TrEMBL;Acc:A0A1I9LPJ2]
Potri.003G128600	AT1G01620	PIP1-3	TMP-B [Source:UniProtKB/TrEMBL;Acc:A0A178WIA6]					Auxin-responsive protein IAA16 [Source:UniProtKB/Swiss-Prot;Acc:O24407]
Potri.003G132000	AT1G63910	AtMYB103	MYB transcription factor [Source:UniProtKB/TrEMBL;Acc:Q9SRB0]					Major latex homologue type2 [Source:UniProtKB/TrEMBL;Acc:Q96274]
Potri.003G133400	AT2G46150		Late embryogenesis abundant (LEA) hydroxyproline-rich glycoprotein family [Source:UniProtKB/TrEMBL;Acc:O82354]					Protein RALF-like 33 [Source:UniProtKB/Swiss-Prot;Acc:Q8L9P8]
Potri.003G134500	AT4G24220	VEP1	3-oxo-Delta(4,5)-steroid 5-beta-reductase [Source:UniProtKB/Swiss-Prot;Acc:Q9STX2]					60S ribosomal protein L27a-3 [Source:UniProtKB/Swiss-Prot;Acc:P49637]
Potri.003G143200	AT4G10840	KLCR1	Protein KINESIN LIGHT CHAIN-RELATED 1 [Source:UniProtKB/Swiss-Prot;Acc:O81629]					Tripeptidyl-peptidase 2 [Source:UniProtKB/Swiss-Prot;Acc:F4JVN6]
Potri.003G146400	AT4G24130		T19F6.7 protein [Source:UniProtKB/TrEMBL;Acc:O22978]					Laccase-5 [Source:UniProtKB/Swiss-Prot;Acc:Q9SIY8]
Potri.003G150800	AT5G51190	ERF105	Ethylene-responsive transcription factor ERF105 [Source:UniProtKB/Swiss-Prot;Acc:Q8VY90]					Auxin response factor 16 [Source:UniProtKB/Swiss-Prot;Acc:Q93YR9]
Potri.003G151700	AT5G49720	KOR	Endoglucanase 25 [Source:UniProtKB/Swiss-Prot;Acc:Q38890]					40S ribosomal protein S4-3 [Source:UniProtKB/Swiss-Prot;Acc:Q8VYK6]
Potri.003G155200	AT1G30900	VSR6	Vacuolar-sorting receptor 6 [Source:UniProtKB/Swiss-Prot;Acc:Q9FYH7]					Leucine-rich repeat protein kinase family protein [Source:UniProtKB/TrEMBL;Acc:F4I233]
Potri.003G158500	AT5G47870	RAD52-2	DNA repair RAD52-like protein 2, chloroplastic [Source:UniProtKB/Swiss-Prot;Acc:Q9FIJ4]					GPI-anchored protein [Source:UniProtKB/TrEMBL;Acc:Q9LV36]
Potri.003G159100	AT5G47890		NADH dehydrogenase [ubiquinone] 1 alpha subcomplex subunit 2 [Source:UniProtKB/Swiss-Prot;Acc:Q9FIJ2]					Calcium-binding protein CP1 [Source:UniProtKB/Swiss-Prot;Acc:Q9FDX6]
Potri.003G159200	AT5G47900		Protein of unknown function (DUF1624) [Source:TAIR;Acc:AT5G47900]					Kinesin-like calmodulin-binding protein (ZWICHEL) [Source:UniProtKB/TrEMBL;Acc:F4JXM5]
Potri.003G161900	AT5G13420		Aldolase-type TIM barrel family protein [Source:UniProtKB/TrEMBL;Acc:Q9LYR4]					Acidic ribosomal protein P2-like [Source:UniProtKB/TrEMBL;Acc:Q0WRF9]
Potri.003G162000	AT1G27440	IRX10	Probable beta-1,4-xylosyltransferase IRX10 [Source:UniProtKB/Swiss-Prot;Acc:Q9FZJ1]					CONTAINS InterPro DOMAIN/s: GOLD (InterPro:IPR009038); Ha. [Source:TAIR;Acc:AT5G01010]
Potri.003G162100	AT1G01630		Polyphosphoinositide binding protein, putative [Source:UniProtKB/TrEMBL;Acc:Q9LQ96]					NEDD8-conjugating enzyme Ubc12 [Source:UniProtKB/Swiss-Prot;Acc:Q9SDY5]
Potri.003G164200	AT1G03080	NET1D	Protein NETWORKED 1D [Source:UniProtKB/Swiss-Prot;Acc:F4HZB5]					ETO1 [Source:UniProtKB/TrEMBL;Acc:A0A384KPH2]
Potri.003G167500	AT1G12060	BAG5	BAG5 [Source:UniProtKB/TrEMBL;Acc:A0A178WFD4]					NKS1 [Source:UniProtKB/TrEMBL;Acc:A0A178UW02]
Potri.003G167900	AT3G27010	TCP20	TCP20 [Source:UniProtKB/TrEMBL;Acc:A0A178VAT1]					AT4G27090 protein [Source:UniProtKB/TrEMBL;Acc:B9DHP0]
Potri.003G172300	AT1G27930		Probable methyltransferase At1g27930 [Source:UniProtKB/Swiss-Prot;Acc:Q9C7F9]					Probable protein phosphatase 2C 13 [Source:UniProtKB/Swiss-Prot;Acc:Q9LNF4]
Potri.003G173300	AT1G27920	MAP65-8	65-kDa microtubule-associated protein 8 [Source:UniProtKB/Swiss-Prot;Acc:Q9C7G0]					40S ribosomal protein S17-4 [Source:UniProtKB/Swiss-Prot;Acc:Q9LZ17]
Potri.003G175900	AT3G07010		Probable pectate lyase 8 [Source:UniProtKB/Swiss-Prot;Acc:Q9M8Z8]					At1g64650 [Source:UniProtKB/TrEMBL;Acc:Q6NLR2]
Potri.003G177700	AT1G04750	VAMP721	Putative vesicle-associated membrane protein, synaptobrevin 7B [Source:UniProtKB/TrEMBL;Acc:Q681L9]					Ubiquitin-60S ribosomal protein L40-1 [Source:UniProtKB/Swiss-Prot;Acc:B9DHA6]
Potri.003G178200	AT3G24170	ATGR1	Glutathione reductase, cytosolic [Source:UniProtKB/Swiss-Prot;Acc:P48641]					HIPP26 [Source:UniProtKB/TrEMBL;Acc:A0A178V1F5]
Potri.003G181400	AT1G15950	CCR1	Cinnamoyl-CoA reductase 1 [Source:UniProtKB/Swiss-Prot;Acc:Q9S9N9]					GC1 [Source:UniProtKB/TrEMBL;Acc:A0A178VUM2]
Potri.003G182200	AT1G80840	WRKY40	Probable WRKY transcription factor 40 [Source:UniProtKB/Swiss-Prot;Acc:Q9SAH7]					MD-2-related lipid recognition domain-containing protein / ML domain-containing protein [Source:UniProtKB/TrEMBL;Acc:F4J7G5]
Potri.003G183700	AT1G80920	ATJ8	Chaperone protein dnaJ 8, chloroplastic [Source:UniProtKB/Swiss-Prot;Acc:Q9SAG8]					60S ribosomal protein L35a-1 [Source:UniProtKB/Swiss-Prot;Acc:Q9LMK0]
Potri.003G183900	AT5G48930	HST	Shikimate O-hydroxycinnamoyltransferase [Source:UniProtKB/Swiss-Prot;Acc:Q9FI78]					Acid beta-fructofuranosidase 4, vacuolar [Source:UniProtKB/Swiss-Prot;Acc:Q39041]
Potri.003G192900	AT3G28050		WAT1-related protein [Source:UniProtKB/TrEMBL;Acc:A0A178VL75]					60S ribosomal protein L24-1 [Source:UniProtKB/Swiss-Prot;Acc:Q42347]
Potri.003G198100	AT5G13810		AT5g13810/MAC12_24 [Source:UniProtKB/TrEMBL;Acc:Q9FFZ0]					60S ribosomal protein L19-3 [Source:UniProtKB/Swiss-Prot;Acc:P49693]
Potri.003G214200	AT5G13000	CALS3	Callose synthase 3 [Source:UniProtKB/Swiss-Prot;Acc:Q9LXT9]					Transmembrane protein [Source:UniProtKB/TrEMBL;Acc:Q9FLJ9]
Potri.003G216200	AT1G55210	DIR20	Dirigent protein 20 [Source:UniProtKB/Swiss-Prot;Acc:Q9C891]					40S ribosomal protein S18 [Source:UniProtKB/Swiss-Prot;Acc:P34788]
Potri.003G220300	AT5G19780	TUBA3	Tubulin alpha chain [Source:UniProtKB/TrEMBL;Acc:A0A178UTQ9]					Pectin acetylesterase 9 [Source:UniProtKB/Swiss-Prot;Acc:B9DFR3]
Potri.003G220400	AT5G19760	DTC	Mitochondrial dicarboxylate/tricarboxylate transporter DTC [Source:UniProtKB/Swiss-Prot;Acc:Q9C5M0]					RPM1-interacting protein 4 (RIN4) family protein [Source:UniProtKB/TrEMBL;Acc:F4K692]
Potri.003G221200	AT5G56530		Similarity to carboxyl-terminal proteinase [Source:UniProtKB/TrEMBL;Acc:Q9LVC1]					Protein indeterminate-domain 14 [Source:UniProtKB/Swiss-Prot;Acc:Q9C9X7]
Potri.003G223800	AT1G55550	KIN14T	Kinesin-like protein KIN-14T [Source:UniProtKB/Swiss-Prot;Acc:F4I1T9]					60S ribosomal protein L23 [Source:UniProtKB/Swiss-Prot;Acc:P49690]
Potri.004G005900	AT4G22120	CSC1	Hyperosmolality-gated Ca2+ permeable channel 1.2 [Source:UniProtKB/TrEMBL;Acc:A0A097NUP4]					FUNCTIONS IN: molecular_function unknown; INVOLVED IN: biological_process unknown; LOCATED IN: plasma membrane; EXPRESSED IN: 21 plant structures; EXPRESSED DURING: 13 growth stages; BEST Arabidopsis thaliana protein match is: myosin heavy chain-rel /.../TAIR:AT3G56480.1); Ha. [Source:TAIR;Acc:AT2G40820]
Potri.004G007600	AT1G11910	APA1	aspartic proteinase A1 [Source:TAIR;Acc:AT1G11910]					Vesicle-associated protein 4-1 [Source:UniProtKB/Swiss-Prot;Acc:Q1ECE0]
Potri.004G007900	AT1G11905		B-cell receptor-associated protein 31-like protein [Source:UniProtKB/TrEMBL;Acc:Q8L702]					Putative vesicle-associated membrane protein, synaptobrevin 7B [Source:UniProtKB/TrEMBL;Acc:Q681L9]
Potri.004G009600	AT1G11860		Glycine cleavage T-protein family [Source:TAIR;Acc:AT1G11860]					Uncharacterized protein At4g10810 [Source:UniProtKB/TrEMBL;Acc:Q9SN67]
Potri.004G015300	AT4G21960	PER42	Peroxidase 42 [Source:UniProtKB/Swiss-Prot;Acc:Q9SB81]					6-phosphogluconate dehydrogenase, decarboxylating [Source:UniProtKB/TrEMBL;Acc:A0A178UQL8]
Potri.004G040100	AT2G20760		Clathrin light chain 1 [Source:UniProtKB/Swiss-Prot;Acc:Q9SKU1]					alpha/beta-Hydrolases superfamily protein [Source:TAIR;Acc:AT2G32520]
Potri.004G040600	AT4G27450		AT4g27450/F27G19_50 [Source:UniProtKB/TrEMBL;Acc:Q93V62]					40S ribosomal protein S7-2 [Source:UniProtKB/Swiss-Prot;Acc:Q9M885]
Potri.004G044700	AT2G34700		Pollen Ole e 1 allergen and extensin family protein [Source:UniProtKB/TrEMBL;Acc:O64586]					MYB73 [Source:UniProtKB/TrEMBL;Acc:A0A178V4E7]
Potri.004G048201								60S ribosomal protein L9-1 [Source:UniProtKB/Swiss-Prot;Acc:P49209]
Potri.004G048301								Acyl carrier protein 1, mitochondrial [Source:UniProtKB/Swiss-Prot;Acc:P53665]
Potri.004G053000	AT2G33990	iqd9	IQ-domain 9 [Source:UniProtKB/TrEMBL;Acc:Q0WNP8]					B-cell receptor-associated-like protein [Source:UniProtKB/TrEMBL;Acc:Q9FFJ0]
Potri.004G055000	AT1G29050	TBL38	Protein trichome birefringence-like 38 [Source:UniProtKB/Swiss-Prot;Acc:Q8VY22]					Probable WRKY transcription factor 2 [Source:UniProtKB/Swiss-Prot;Acc:Q9FG77]
Potri.004G057800	AT1G29240		F28N24.8 protein [Source:UniProtKB/TrEMBL;Acc:Q9LP52]					60S ribosomal protein L19-1 [Source:UniProtKB/Swiss-Prot;Acc:Q9SRX2]
Potri.004G059600	AT4G18780	CESA8	Cellulose synthase (Fragment) [Source:UniProtKB/TrEMBL;Acc:A0A068FHR7]					Probable methyltransferase PMT8 [Source:UniProtKB/Swiss-Prot;Acc:Q940J9]
Potri.004G062000	AT1G17030		Uncharacterized protein At1g17030/F20D23_27 [Source:UniProtKB/TrEMBL;Acc:Q8GWU4]					60S ribosomal protein L36-1 [Source:UniProtKB/Swiss-Prot;Acc:O80929]
Potri.004G071000	AT3G16520	UGT88A1	UDP-glycosyltransferase 88A1 [Source:UniProtKB/Swiss-Prot;Acc:Q9LK73]					AT3G53990 protein [Source:UniProtKB/TrEMBL;Acc:Q9M328]
Potri.004G078000	AT4G02230	RPL19C	60S ribosomal protein L19-3 [Source:UniProtKB/Swiss-Prot;Acc:P49693]					Transcription factor MYB83 [Source:UniProtKB/Swiss-Prot;Acc:Q9C6U1]
Potri.004G079900	AT4G25670		AT4g25670/L73G19_50 [Source:UniProtKB/TrEMBL;Acc:Q94BX3]					Patellin-3 [Source:UniProtKB/Swiss-Prot;Acc:Q56Z59]
Potri.004G086100	AT5G16590	LRR1	Probable inactive receptor kinase At5g16590 [Source:UniProtKB/Swiss-Prot;Acc:Q9FMD7]					Lon protease homolog 2, peroxisomal [Source:UniProtKB/Swiss-Prot;Acc:O64948]
Potri.004G086200	AT5G37680	ARL8C	ADP-ribosylation factor-like protein 8c [Source:UniProtKB/Swiss-Prot;Acc:Q8W4C8]					AT3g17020/K14A17_14 [Source:UniProtKB/TrEMBL;Acc:Q9LSP5]
Potri.004G095100	AT1G66810		Zinc finger CCCH domain-containing protein 14 [Source:UniProtKB/Swiss-Prot;Acc:Q9C9N3]					Protein of unknown function (DUF616) [Source:TAIR;Acc:AT1G34550]
Potri.004G118600	AT5G15490	UGD3	UDP-glucose 6-dehydrogenase [Source:UniProtKB/TrEMBL;Acc:A0A178UJW9]					Leucine-rich repeat (LRR) family protein [Source:UniProtKB/TrEMBL;Acc:Q9LXU5]
Potri.004G118800	AT5G61170	RPS19C	40S ribosomal protein S19-3 [Source:UniProtKB/Swiss-Prot;Acc:Q9FNP8]					MSS3 [Source:UniProtKB/TrEMBL;Acc:A0A178VP84]
Potri.004G126500	AT3G28920	ZHD9	Zinc-finger homeodomain protein 9 [Source:UniProtKB/Swiss-Prot;Acc:Q9LHF0]					Apyrase 2 [Source:UniProtKB/Swiss-Prot;Acc:Q9SPM5]
Potri.004G135200	AT4G15093	LIGB	Extradiol ring-cleavage dioxygenase [Source:UniProtKB/Swiss-Prot;Acc:Q949R4]					CASP-like protein 2B2 [Source:UniProtKB/Swiss-Prot;Acc:Q8L924]
Potri.004G138200	AT1G72160	PATL3	Patellin-3 [Source:UniProtKB/Swiss-Prot;Acc:Q56Z59]					Alkaline-phosphatase-like family protein [Source:UniProtKB/TrEMBL;Acc:Q9SU83]
Potri.004G141200	AT4G34410	ERF109	Ethylene-responsive transcription factor ERF109 [Source:UniProtKB/Swiss-Prot;Acc:Q9SZ06]					Proton pump-interactor 1 [Source:UniProtKB/Swiss-Prot;Acc:O23144]
Potri.004G142800	AT3G48690	CXE12	Probable carboxylesterase 12 [Source:UniProtKB/Swiss-Prot;Acc:Q9SMN0]					60S ribosomal protein L32-1 [Source:UniProtKB/Swiss-Prot;Acc:P49211]
Potri.004G143200	AT3G48690	CXE12	Probable carboxylesterase 12 [Source:UniProtKB/Swiss-Prot;Acc:Q9SMN0]					Calcium-binding protein CML42 [Source:UniProtKB/Swiss-Prot;Acc:Q9SVG9]
Potri.004G158400	AT4G39140		RING finger family protein [Source:UniProtKB/TrEMBL;Acc:Q9T023]					IQ-domain 9 [Source:UniProtKB/TrEMBL;Acc:Q0WNP8]
Potri.004G159300	AT2G16400	BLH7	BEL1-like homeodomain protein 7 [Source:UniProtKB/Swiss-Prot;Acc:Q9SIW1]					Expansin-A4 [Source:UniProtKB/Swiss-Prot;Acc:O48818]
Potri.004G162600	AT4G38960		B-box type zinc finger family protein [Source:UniProtKB/TrEMBL;Acc:F4JUJ1]					Metalloendopeptidase / zinc ion binding protein [Source:UniProtKB/TrEMBL;Acc:F4K306]
Potri.004G162800	AT2G21300	KIN7E	Kinesin-like protein KIN-7E [Source:UniProtKB/Swiss-Prot;Acc:F4IGL2]
Potri.004G167700	AT2G21180		At2g21180/F26H11.6 [Source:UniProtKB/TrEMBL;Acc:Q9SKP5]
Potri.004G168800	AT2G16600	CYP19-1	Peptidyl-prolyl cis-trans isomerase [Source:UniProtKB/TrEMBL;Acc:A0A178VVJ7]
Potri.004G172000	AT4G38690		AT4g38690/F20M13_250 [Source:UniProtKB/TrEMBL;Acc:Q9SZP6]					CBL-interacting serine/threonine-protein kinase 4 [Source:UniProtKB/Swiss-Prot;Acc:Q9SUL7]
Potri.004G173800	AT4G34970	ADF9	Actin-depolymerizing factor 9 [Source:UniProtKB/Swiss-Prot;Acc:O49606]					Probable xyloglucan endotransglucosylase/hydrolase protein 23 [Source:UniProtKB/Swiss-Prot;Acc:Q38910]
Potri.004G174800	AT2G16730	BGAL13	Beta-galactosidase 13 [Source:UniProtKB/Swiss-Prot;Acc:Q9SCU9]					B-cell receptor-associated-like protein [Source:UniProtKB/TrEMBL;Acc:Q9FFJ0]
Potri.004G176300	AT4G35100	PIP2-7	Aquaporin PIP2-7 [Source:UniProtKB/Swiss-Prot;Acc:P93004]					Putative uncharacterized protein [Source:UniProtKB/TrEMBL;Acc:Q1G309]
Potri.004G187450								ORP2A [Source:UniProtKB/TrEMBL;Acc:A0A178UYT2]
Potri.004G188100	AT1G08250	ADT6	Arogenate dehydratase [Source:UniProtKB/TrEMBL;Acc:A0A178W954]					Formin-like protein 13 [Source:UniProtKB/Swiss-Prot;Acc:Q9LVN1]
Potri.004G190900	AT5G17920	MS1	5-methyltetrahydropteroyltriglutamate--homocysteine methyltransferase 1 [Source:UniProtKB/Swiss-Prot;Acc:O50008]					Nuclear transport factor 2B [Source:UniProtKB/TrEMBL;Acc:A8MS55]
Potri.004G196500	AT1G36240	RPL30A	Putative 60S ribosomal protein L30-1 [Source:UniProtKB/Swiss-Prot;Acc:Q9C8F7]					F-box/kelch-repeat protein SKIP20 [Source:UniProtKB/Swiss-Prot;Acc:Q9M1Y1]
Potri.004G211900	AT2G28315	UXT1	UDP-xylose transporter 1 [Source:UniProtKB/Swiss-Prot;Acc:F4IHS9]					RD19A [Source:UniProtKB/TrEMBL;Acc:A0A178V006]
Potri.004G214700	AT2G28090	HIPP01	Heavy metal-associated isoprenylated plant protein 1 [Source:UniProtKB/Swiss-Prot;Acc:Q9ZUV1]					senescence-associated gene 21 [Source:TAIR;Acc:AT4G02380]
Potri.004G226800	AT1G09610	GXM1	GXM3 [Source:UniProtKB/TrEMBL;Acc:A0A178W7U8]					CASP-like protein [Source:UniProtKB/TrEMBL;Acc:A0A178UBQ1]
Potri.004G228566								Superoxide dismutase [Mn] 1, mitochondrial [Source:UniProtKB/Swiss-Prot;Acc:O81235]
Potri.004G234100	AT4G19420		Pectinacetylesterase family protein [Source:TAIR;Acc:AT4G19420]					Putative 60S ribosomal protein L30-1 [Source:UniProtKB/Swiss-Prot;Acc:Q9C8F7]
Potri.005G001300	AT3G62020	GLP10	At3g62020 [Source:UniProtKB/TrEMBL;Acc:A0JQ09]					Leucine-rich repeat protein kinase family protein [Source:TAIR;Acc:AT1G79620]
Potri.005G001700	AT3G05900		Neurofilament protein-like protein [Source:UniProtKB/TrEMBL;Acc:F4J9K9]					Probable WRKY transcription factor 11 [Source:UniProtKB/Swiss-Prot;Acc:Q9SV15]
Potri.005G003300	AT1G56720		At1g56720 [Source:UniProtKB/TrEMBL;Acc:Q7Y229]					Eukaryotic translation initiation factor 4A1 [Source:UniProtKB/TrEMBL;Acc:A0A1I9LSZ7]
Potri.005G004900	AT1G09430	ACLA-3	ATP-citrate synthase alpha chain protein 3 [Source:UniProtKB/Swiss-Prot;Acc:O80526]					CESA2 [Source:UniProtKB/TrEMBL;Acc:A0A384LAI4]
Potri.005G007300	AT1G10630	ATARFA1F	ADP-ribosylation factor A1F [Source:UniProtKB/TrEMBL;Acc:Q6ID97]					Profilin-1 [Source:UniProtKB/Swiss-Prot;Acc:Q42449]
Potri.005G021100	AT1G09170		P-loop nucleoside triphosphate hydrolases superfamily protein with CH (Calponin Homology) domain [Source:TAIR;Acc:AT1G09170]					AT4g27450/F27G19_50 [Source:UniProtKB/TrEMBL;Acc:Q93V62]
Potri.005G024100	AT5G27840	TOPP8	Calcineurin-like metallo-phosphoesterase superfamily protein [Source:TAIR;Acc:AT5G27840]					Alpha/beta-Hydrolases superfamily protein [Source:UniProtKB/TrEMBL;Acc:F4K4J2]
Potri.005G025800	AT4G15800	RALFL33	Protein RALF-like 33 [Source:UniProtKB/Swiss-Prot;Acc:Q8L9P8]					Golgi SNAP receptor complex member 1-1 [Source:UniProtKB/Swiss-Prot;Acc:Q9LMP7]
Potri.005G038800	AT1G54790		GDSL esterase/lipase At1g54790 [Source:UniProtKB/Swiss-Prot;Acc:Q3ECP6]					At3g12955 [Source:UniProtKB/TrEMBL;Acc:Q9LSI2]
Potri.005G044800	AT4G25050	ACP4	Acyl carrier protein 4 [Source:UniProtKB/TrEMBL;Acc:F4JRT7]					TMP-B [Source:UniProtKB/TrEMBL;Acc:A0A178WIA6]
Potri.005G053900	AT3G04730	IAA16	Auxin-responsive protein IAA16 [Source:UniProtKB/Swiss-Prot;Acc:O24407]					MIOX4 [Source:UniProtKB/TrEMBL;Acc:A0A178V1J3]
Potri.005G055900	AT1G54460	WDL2	Protein WVD2-like 2 [Source:UniProtKB/Swiss-Prot;Acc:Q9ASW8]					PLAT1 [Source:UniProtKB/TrEMBL;Acc:A0A178V098]
Potri.005G061600	AT3G18660	GUX1	UDP-glucuronate:xylan alpha-glucuronosyltransferase 1 [Source:UniProtKB/Swiss-Prot;Acc:Q9LSB1]					Pentatricopeptide repeat (PPR) superfamily protein [Source:UniProtKB/TrEMBL;Acc:F4JUM8]
Potri.005G065200	AT5G64030		Probable methyltransferase PMT26 [Source:UniProtKB/Swiss-Prot;Acc:Q8L7V3]					BEL1-like homeodomain protein 3 [Source:UniProtKB/Swiss-Prot;Acc:Q9FWS9]
Potri.005G069500	AT5G08790	NAC081	Protein ATAF2 [Source:UniProtKB/Swiss-Prot;Acc:Q9C598]					ACT domain-containing protein ACR8 [Source:UniProtKB/Swiss-Prot;Acc:Q9LNA5]
Potri.005G070400	AT3G05270	FPP3	Filament-like plant protein 3 [Source:UniProtKB/Swiss-Prot;Acc:Q9MA92]
Potri.005G072500	AT5G65280	GCL1	LanC-like protein GCL1 [Source:UniProtKB/Swiss-Prot;Acc:Q9FJN7]					Ubiquitin-conjugating enzyme 28 [Source:UniProtKB/TrEMBL;Acc:F4I5B8]
Potri.005G075900	AT5G65020	ANN2	Annexin D2 [Source:UniProtKB/Swiss-Prot;Acc:Q9XEE2]					BRH1 RING finger protein [Source:UniProtKB/TrEMBL;Acc:Q9XF92]
Potri.005G076900	AT4G39730	PLAT1	PLAT1 [Source:UniProtKB/TrEMBL;Acc:A0A178V098]					Protein CELLULOSE SYNTHASE INTERACTIVE 1 [Source:UniProtKB/Swiss-Prot;Acc:F4IIM1]
Potri.005G078900								Nucleobase-ascorbate transporter 11 [Source:UniProtKB/Swiss-Prot;Acc:Q6SZ87]
Potri.005G081200	AT1G15100	RHA2A	E3 ubiquitin-protein ligase RHA2A [Source:UniProtKB/Swiss-Prot;Acc:Q9ZT50]					Protein EXORDIUM [Source:UniProtKB/Swiss-Prot;Acc:Q9ZPE7]
Potri.005G087500	AT4G39350	CESA2	CESA2 [Source:UniProtKB/TrEMBL;Acc:A0A384LAI4]					UDP-xylose transporter 1 [Source:UniProtKB/Swiss-Prot;Acc:F4IHS9]
Potri.005G093200	AT5G37600	GLN1-1	Glutamine synthetase cytosolic isozyme 1-1 [Source:UniProtKB/Swiss-Prot;Acc:Q56WN1]					Probable calcium-binding protein CML27 [Source:UniProtKB/Swiss-Prot;Acc:Q9LE22]
Potri.005G099900	AT4G35630	PSAT1	Phosphoserine aminotransferase 1, chloroplastic [Source:UniProtKB/Swiss-Prot;Acc:Q96255]					Uridine kinase-like protein 4 [Source:UniProtKB/Swiss-Prot;Acc:O65583]
Potri.005G107800	AT2G17710		At2g17710/T17A5.17 [Source:UniProtKB/TrEMBL;Acc:Q8W1E8]					Laccase-4 [Source:UniProtKB/Swiss-Prot;Acc:O80434]
Potri.005G108900	AT5G42180	PER64	Peroxidase [Source:UniProtKB/TrEMBL;Acc:A0A178UJR4]					Rac-like GTP-binding protein ARAC11 [Source:UniProtKB/Swiss-Prot;Acc:P92978]
Potri.005G109900	AT5G42190	SKP1B	SKP1-like protein 1B [Source:UniProtKB/Swiss-Prot;Acc:Q9FHW7]					Laccase-4 [Source:UniProtKB/Swiss-Prot;Acc:O80434]
Potri.005G114500								Laccase-4 [Source:UniProtKB/Swiss-Prot;Acc:O80434]
Potri.005G115000	AT2G17972		Expressed protein [Source:UniProtKB/TrEMBL;Acc:Q8S8K0]					Transmembrane protein [Source:UniProtKB/TrEMBL;Acc:O22910]
Potri.005G117500	AT4G36220	CYP84A1	Cytochrome P450 84A1 [Source:UniProtKB/Swiss-Prot;Acc:Q42600]
Potri.005G122400								Probable beta-1,4-xylosyltransferase IRX10 [Source:UniProtKB/Swiss-Prot;Acc:Q9FZJ1]
Potri.005G130400	AT3G50820	PSBO2	Oxygen-evolving enhancer protein 1-2, chloroplastic [Source:UniProtKB/Swiss-Prot;Acc:Q9S841]					Uncharacterized protein At1g17030/F20D23_27 [Source:UniProtKB/TrEMBL;Acc:Q8GWU4]
Potri.005G140300	AT2G23360	FPP7	Filament-like plant protein 7 [Source:UniProtKB/Swiss-Prot;Acc:Q9SLN1]					Probable beta-1,4-xylosyltransferase IRX10 [Source:UniProtKB/Swiss-Prot;Acc:Q9FZJ1]
Potri.005G141300	AT3G50220	IRX15	Protein IRREGULAR XYLEM 15 [Source:UniProtKB/Swiss-Prot;Acc:Q9SNE5]					Fasciclin-like arabinogalactan protein 11 [Source:UniProtKB/Swiss-Prot;Acc:Q8LEJ6]
Potri.005G141500	AT4G36890	IRX14	Probable beta-1,4-xylosyltransferase IRX14 [Source:UniProtKB/Swiss-Prot;Acc:Q8L707]					Protein trichome birefringence-like 3 [Source:UniProtKB/Swiss-Prot;Acc:Q8LED3]
Potri.005G141600	AT1G47128	RD21A	RD21A [Source:UniProtKB/TrEMBL;Acc:A0A178WIH7]					UDP-glucuronate:xylan alpha-glucuronosyltransferase 1 [Source:UniProtKB/Swiss-Prot;Acc:Q9LSB1]
Potri.005G144900
Potri.005G148800	AT3G49880		Glycosyl hydrolase family protein 43 [Source:UniProtKB/TrEMBL;Acc:Q9M2X0]					Fasciclin-like arabinogalactan protein 7 [Source:UniProtKB/Swiss-Prot;Acc:Q9SJ81]
Potri.005G163700	AT4G08950	EXO	Protein EXORDIUM [Source:UniProtKB/Swiss-Prot;Acc:Q9ZPE7]					Protein trichome birefringence-like 34 [Source:UniProtKB/Swiss-Prot;Acc:O80919]
Potri.005G179300	AT1G44170	ALDH3H1	Aldehyde dehydrogenase family 3 member H1 [Source:UniProtKB/Swiss-Prot;Acc:Q70DU8]					UDP-glucuronic acid decarboxylase 5 [Source:UniProtKB/Swiss-Prot;Acc:Q9SN95]
Potri.005G182800	AT1G77280		Protein kinase protein with adenine nucleotide alpha hydrolases-like domain [Source:TAIR;Acc:AT1G77280]					EMB3135 [Source:UniProtKB/TrEMBL;Acc:A0A178UG53]
Potri.005G186400	AT1G17950	MYB52	Transcription factor MYB52 [Source:UniProtKB/Swiss-Prot;Acc:Q6R0C4]					COBRA-like protein 4 [Source:UniProtKB/Swiss-Prot;Acc:Q9LFW3]
Potri.005G188700	AT5G48940	RCH1	LRR receptor-like serine/threonine-protein kinase RCH1 [Source:UniProtKB/Swiss-Prot;Acc:C0LGV1]					Probable galacturonosyltransferase 12 [Source:UniProtKB/Swiss-Prot;Acc:Q9FH36]
Potri.005G194200	AT4G39350	CESA2	CESA2 [Source:UniProtKB/TrEMBL;Acc:A0A384LAI4]					BAG family molecular chaperone regulator 1 [Source:UniProtKB/Swiss-Prot;Acc:Q0WUQ1]
Potri.005G205700	AT1G06660	JASON	Protein JASON [Source:UniProtKB/Swiss-Prot;Acc:F4IDQ5]
Potri.005G211000								Uncharacterized protein At3g06035 [Source:UniProtKB/TrEMBL;Acc:Q0WSE0]
Potri.005G211200	AT4G09800	RPS18C	40S ribosomal protein S18 [Source:UniProtKB/Swiss-Prot;Acc:P34788]					AT3g15480/MJK13_14 [Source:UniProtKB/TrEMBL;Acc:Q9LDK1]
Potri.005G214400	AT4G02680	EOL1	EOL1 [Source:UniProtKB/TrEMBL;Acc:A0A178V4A7]					unknown protein; Ha. [Source:TAIR;Acc:AT2G31930]
Potri.005G219700	AT1G04270	RPS15A	40S ribosomal protein S15-1 [Source:UniProtKB/Swiss-Prot;Acc:Q08112]					At1g68585 [Source:UniProtKB/TrEMBL;Acc:Q8LGG7]
Potri.005G226000	AT1G04430		Probable methyltransferase PMT8 [Source:UniProtKB/Swiss-Prot;Acc:Q940J9]					Protein ESKIMO 1 [Source:UniProtKB/Swiss-Prot;Acc:Q9LY46]
Potri.005G229300	AT1G75310	AUL1	auxin-like 1 protein [Source:TAIR;Acc:AT1G75310]					Membrane lipoprotein lipid attachment site-like protein, putative (DUF1223) [Source:UniProtKB/TrEMBL;Acc:Q9FL72]
Potri.005G232700	AT3G51030	TRX1	Thioredoxin H1 [Source:UniProtKB/Swiss-Prot;Acc:P29448]					Tubulin alpha chain [Source:UniProtKB/TrEMBL;Acc:A0A178UTQ9]
Potri.005G233600	AT1G75500	WAT1	Protein WALLS ARE THIN 1 [Source:UniProtKB/Swiss-Prot;Acc:Q94AP3]					Protein kinase protein with adenine nucleotide alpha hydrolases-like domain [Source:TAIR;Acc:AT1G77280]
Potri.005G237100	AT1G47900	FPP6	Filament-like plant protein 6 [Source:UniProtKB/Swiss-Prot;Acc:Q9C698]					Uncharacterized protein At3g06035 [Source:UniProtKB/TrEMBL;Acc:Q0WSE0]
Potri.005G237700	AT1G75680	AtGH9B7	Endoglucanase 10 [Source:UniProtKB/Swiss-Prot;Acc:Q8LCP6]					Probable methyltransferase PMT26 [Source:UniProtKB/Swiss-Prot;Acc:Q8L7V3]
Potri.005G238701
Potri.005G239200	AT2G34420	LHB1B2	Chlorophyll a-b binding protein, chloroplastic [Source:UniProtKB/TrEMBL;Acc:Q39141]					Cellulose synthase (Fragment) [Source:UniProtKB/TrEMBL;Acc:A0A068FHR7]
Potri.005G241200	AT1G75810		At1g75810 [Source:UniProtKB/TrEMBL;Acc:Q9LQT3]					VHP1 [Source:UniProtKB/TrEMBL;Acc:A0A178WA14]
Potri.005G242000	AT2G17800	ARAC1	ROP3 [Source:UniProtKB/TrEMBL;Acc:A0A178VRA4]					TBL33 [Source:UniProtKB/TrEMBL;Acc:A0A178VXJ7]
Potri.005G248100	AT1G76180	ERD14	Dehydrin ERD14 [Source:UniProtKB/Swiss-Prot;Acc:P42763]					AT3g42950/F18P9_110 [Source:UniProtKB/TrEMBL;Acc:Q9M1L0]
Potri.005G250800	AT5G42330		At5g42330 [Source:UniProtKB/TrEMBL;Acc:Q6GKX1]					VHP1 [Source:UniProtKB/TrEMBL;Acc:A0A178WA14]
Potri.005G256000	AT1G20850	XCP2	Cysteine protease XCP2 [Source:UniProtKB/Swiss-Prot;Acc:Q9LM66]					UDP-glucose 6-dehydrogenase [Source:UniProtKB/TrEMBL;Acc:A0A178UJW9]
Potri.006G005600	AT5G47635		At5g47635 [Source:UniProtKB/TrEMBL;Acc:Q29PT1]					Alpha/beta-Hydrolases superfamily protein [Source:UniProtKB/TrEMBL;Acc:Q8RXN7]
Potri.006G009000	AT2G32300	UCC1	uclacyanin 1 [Source:TAIR;Acc:AT2G32300]					Rho GTPase-activating protein 3 [Source:UniProtKB/Swiss-Prot;Acc:Q8GYY5]
Potri.006G011600								Fasciclin-like arabinogalactan protein 12 [Source:UniProtKB/Swiss-Prot;Acc:Q8LEE9]
Potri.006G014500	AT5G47550	CYS5	Cysteine proteinase inhibitor 5 [Source:UniProtKB/Swiss-Prot;Acc:Q41916]
Potri.006G015000	AT4G17280		Cytochrome b561 and DOMON domain-containing protein At4g17280 [Source:UniProtKB/Swiss-Prot;Acc:Q8VYH6]					UDP-glucuronic acid decarboxylase 5 [Source:UniProtKB/Swiss-Prot;Acc:Q9SN95]
Potri.006G017100	AT1G27350		At1g27330 [Source:UniProtKB/TrEMBL;Acc:Q84K46]					Heavy metal-associated isoprenylated plant protein 36 [Source:UniProtKB/Swiss-Prot;Acc:Q84J88]
Potri.006G019100	AT4G16380		Heavy metal transport/detoxification superfamily protein [Source:TAIR;Acc:AT4G16380]					unknown protein; BEST Arabidopsis thaliana protein match is: unknown protein (TAIR:AT2G46375.1); Ha. [Source:TAIR;Acc:AT3G61660]
Potri.006G019300	AT4G16380		Heavy metal transport/detoxification superfamily protein [Source:TAIR;Acc:AT4G16380]					Fasciclin-like arabinogalactan protein 11 [Source:UniProtKB/Swiss-Prot;Acc:Q8LEJ6]
Potri.006G021600	AT2G32190		Cysteine-rich/transmembrane domain A-like protein [Source:UniProtKB/TrEMBL;Acc:Q9SKY1]					Tubulin beta chain [Source:UniProtKB/TrEMBL;Acc:A0A178UPR2]
Potri.006G025800	AT3G56850	DPBF3	ABSCISIC ACID-INSENSITIVE 5-like protein 2 [Source:UniProtKB/Swiss-Prot;Acc:Q9LES3]					At4g17370 [Source:UniProtKB/TrEMBL;Acc:Q66GR2]
Potri.006G026700	AT3G43810	CAM7	Calmodulin 7 [Source:UniProtKB/TrEMBL;Acc:A0A1I9LPJ2]					IQ-domain 13 [Source:UniProtKB/TrEMBL;Acc:Q9M199]
Potri.006G033300	AT2G40890	CYP98A3	Cytochrome P450 98A3 [Source:UniProtKB/Swiss-Prot;Acc:O22203]					Fasciclin-like arabinogalactan protein 12 [Source:UniProtKB/Swiss-Prot;Acc:Q8LEE9]
Potri.006G035300	AT2G40820		FUNCTIONS IN: molecular_function unknown; INVOLVED IN: biological_process unknown; LOCATED IN: plasma membrane; EXPRESSED IN: 21 plant structures; EXPRESSED DURING: 13 growth stages; BEST Arabidopsis thaliana protein match is: myosin heavy chain-rel /.../TAIR:AT3G56480.1); Ha. [Source:TAIR;Acc:AT2G40820]					UDP-glucose 6-dehydrogenase 2 [Source:UniProtKB/Swiss-Prot;Acc:Q9LIA8]
Potri.006G035400	AT5G12250	TUBB6	Tubulin beta chain [Source:UniProtKB/TrEMBL;Acc:A0A178UPR2]					BEL1-like homeodomain protein 7 [Source:UniProtKB/Swiss-Prot;Acc:Q9SIW1]
Potri.006G036300	AT1G66120	AAE11	Butyrate--CoA ligase AAE11, peroxisomal [Source:UniProtKB/Swiss-Prot;Acc:Q9C8D4]					GXM3 [Source:UniProtKB/TrEMBL;Acc:A0A178W7U8]
Potri.006G040400	AT3G56750		AT3g56750/T8M16_80 [Source:UniProtKB/TrEMBL;Acc:Q9LET2]					MUR10 [Source:UniProtKB/TrEMBL;Acc:A0A384LP57]
Potri.006G041800	AT3G57070		Glutaredoxin family protein [Source:UniProtKB/TrEMBL;Acc:Q9M1J3]					Glycosyltransferases (Fragment) [Source:UniProtKB/TrEMBL;Acc:W8QNT8]
Potri.006G045500	AT3G08550	ELD1	KOB1 [Source:UniProtKB/TrEMBL;Acc:A0A178V9W7]					RING finger family protein [Source:UniProtKB/TrEMBL;Acc:Q9T023]
Potri.006G049200	AT2G41690	HSFB3	Heat stress transcription factor B-3 [Source:UniProtKB/Swiss-Prot;Acc:O22230]					At3g60080 [Source:UniProtKB/TrEMBL;Acc:Q9M1D5]
Potri.006G051700	AT2G41820	PXC3	Leucine-rich repeat receptor-like tyrosine-protein kinase PXC3 [Source:UniProtKB/Swiss-Prot;Acc:O22938]					WLIM1 [Source:UniProtKB/TrEMBL;Acc:A0A178W4R1]
Potri.006G056300	AT3G20860	NEK6	Serine/threonine-protein kinase Nek6 [Source:UniProtKB/Swiss-Prot;Acc:Q9LT35]					Endoglucanase 10 [Source:UniProtKB/Swiss-Prot;Acc:Q8LCP6]
Potri.006G061700	AT1G15740		Leucine-rich repeat family protein [Source:UniProtKB/TrEMBL;Acc:Q8H1Q4]					Heparanase-like protein 3 [Source:UniProtKB/Swiss-Prot;Acc:Q9FZP1]
Potri.006G062200	AT5G34940	AtGUS3	Heparanase-like protein 3 [Source:UniProtKB/Swiss-Prot;Acc:Q9FZP1]
Potri.006G063000	AT1G15690	AVP1	VHP1 [Source:UniProtKB/TrEMBL;Acc:A0A178WA14]					At5g47635 [Source:UniProtKB/TrEMBL;Acc:Q29PT1]
Potri.006G067000	AT3G15810		Protein LURP-one-related 12 [Source:UniProtKB/Swiss-Prot;Acc:Q9LVZ8]					Embryo-specific protein ATS3B [Source:UniProtKB/Swiss-Prot;Acc:Q6NPM5]
Potri.006G069100	AT3G15760		At3g15760 [Source:UniProtKB/TrEMBL;Acc:Q9LW03]					At2g03350 [Source:UniProtKB/TrEMBL;Acc:Q9ZQ71]
Potri.006G075600	AT4G30010		AT4g30010/F6G3_40 [Source:UniProtKB/TrEMBL;Acc:Q9SZV4]					Zinc finger CCCH domain-containing protein 15 [Source:UniProtKB/Swiss-Prot;Acc:Q9C9F5]
Potri.006G077900	AT4G31300	PBA1	Proteasome subunit beta type [Source:UniProtKB/TrEMBL;Acc:F4JRY2]					CYTB5-D [Source:UniProtKB/TrEMBL;Acc:A0A178VXM5]
Potri.006G087100	AT5G60020	LAC17	Laccase-17 [Source:UniProtKB/Swiss-Prot;Acc:Q9FJD5]					cellulose synthase A4 [Source:TAIR;Acc:AT5G44030]
Potri.006G087500	AT5G60020	LAC17	Laccase-17 [Source:UniProtKB/Swiss-Prot;Acc:Q9FJD5]					Probable inactive receptor kinase At5g16590 [Source:UniProtKB/Swiss-Prot;Acc:Q9FMD7]
Potri.006G092700	AT3G53990		AT3G53990 protein [Source:UniProtKB/TrEMBL;Acc:Q9M328]					Glucuronoxylan 4-O-methyltransferase-like protein (DUF579) [Source:UniProtKB/TrEMBL;Acc:Q9SW35]
Potri.006G093500	AT5G59720	HSP18.1	18.1 kDa class I heat shock protein [Source:UniProtKB/Swiss-Prot;Acc:P19037]					UXE1 [Source:UniProtKB/TrEMBL;Acc:A0A384K925]
Potri.006G094300	AT3G54040		PAR1 protein [Source:UniProtKB/TrEMBL;Acc:A0A1I9LQ94]					Transcription factor MYB52 [Source:UniProtKB/Swiss-Prot;Acc:Q6R0C4]
Potri.006G096900	AT2G38080	IRX12	Laccase-4 [Source:UniProtKB/Swiss-Prot;Acc:O80434]					TCP20 [Source:UniProtKB/TrEMBL;Acc:A0A178VAT1]
Potri.006G097100	AT2G38080	IRX12	Laccase-4 [Source:UniProtKB/Swiss-Prot;Acc:O80434]					Tubulin beta-1 chain [Source:UniProtKB/Swiss-Prot;Acc:P12411]
Potri.006G104400	AT2G38360	PRA1B4	PRA1 family protein B4 [Source:UniProtKB/Swiss-Prot;Acc:O80915]					CRIB domain-containing protein RIC4 [Source:UniProtKB/Swiss-Prot;Acc:Q9FFD5]
Potri.006G107300	AT3G51730		AT3g51730/T18N14_110 [Source:UniProtKB/TrEMBL;Acc:Q9SCT5]					Protein REDUCED WALL ACETYLATION 3 [Source:UniProtKB/Swiss-Prot;Acc:Q66GQ5]
Potri.006G112500	AT4G20780	CML42	Calcium-binding protein CML42 [Source:UniProtKB/Swiss-Prot;Acc:Q9SVG9]					Glycosyltransferases (Fragment) [Source:UniProtKB/TrEMBL;Acc:W8QNT8]
Potri.006G117200	AT2G36570	PXC1	Leucine-rich repeat receptor-like protein kinase PXC1 [Source:UniProtKB/Swiss-Prot;Acc:Q9SJQ1]					Probable amino acid permease 7 [Source:UniProtKB/Swiss-Prot;Acc:Q9FF99]
Potri.006G120400								Mitochondrial fission 1 protein A [Source:UniProtKB/Swiss-Prot;Acc:Q9M1J1]
Potri.006G121200	AT3G09920	PIP5K9	Phosphatidylinositol 4-phosphate 5-kinase 9 [Source:UniProtKB/Swiss-Prot;Acc:Q8L850]					TBL31 [Source:UniProtKB/TrEMBL;Acc:A0A178WIY7]
Potri.006G121700	AT2G36830	TIP1-1	Aquaporin TIP1-1 [Source:UniProtKB/Swiss-Prot;Acc:P25818]					UDP-N-acetylglucosamine diphosphorylase 2 [Source:UniProtKB/Swiss-Prot;Acc:O64765]
Potri.006G123200	AT2G36880	METK3	S-adenosylmethionine synthase [Source:UniProtKB/TrEMBL;Acc:A0A178VXF8]					RHOMBOID-like protein 1 [Source:UniProtKB/Swiss-Prot;Acc:Q0WQX7]
Potri.006G129200	AT5G03170	FLA11	Fasciclin-like arabinogalactan protein 11 [Source:UniProtKB/Swiss-Prot;Acc:Q8LEJ6]					Endoglucanase 25 [Source:UniProtKB/Swiss-Prot;Acc:Q38890]
Potri.006G130900	AT1G07920	A1	Elongation factor 1-alpha 4 [Source:UniProtKB/Swiss-Prot;Acc:Q8GTY0]					Protein MALE DISCOVERER 2 [Source:UniProtKB/Swiss-Prot;Acc:C0LGQ4]
Potri.006G131000	AT2G37090	IRX9	Glycosyltransferases (Fragment) [Source:UniProtKB/TrEMBL;Acc:W8QNT8]
Potri.006G136700	AT3G43190	SUS4	Sucrose synthase 4 [Source:UniProtKB/Swiss-Prot;Acc:Q9LXL5]					Kinesin-like protein KIN-14G [Source:UniProtKB/Swiss-Prot;Acc:O81635]
Potri.006G139500	AT3G42950		AT3g42950/F18P9_110 [Source:UniProtKB/TrEMBL;Acc:Q9M1L0]					Beta-galactosidase 13 [Source:UniProtKB/Swiss-Prot;Acc:Q9SCU9]
Potri.006G143800	AT1G17455	EFL4	ELF4-L4 [Source:UniProtKB/TrEMBL;Acc:A0A178WKX5]					uclacyanin 1 [Source:TAIR;Acc:AT2G32300]
Potri.006G144500	AT3G13750	BGAL1	Beta-galactosidase 1 [Source:UniProtKB/Swiss-Prot;Acc:Q9SCW1]					Leucine-rich receptor-like protein kinase family protein [Source:UniProtKB/TrEMBL;Acc:F4K6B8]
Potri.006G150900	AT4G29680		Alkaline-phosphatase-like family protein [Source:UniProtKB/TrEMBL;Acc:Q9SU83]					ABI-1-like 1 [Source:UniProtKB/TrEMBL;Acc:B3H5V3]
Potri.006G151300	AT4G29720	PAO5	Probable polyamine oxidase 5 [Source:UniProtKB/Swiss-Prot;Acc:Q9SU79]					F3I6.9 protein [Source:UniProtKB/TrEMBL;Acc:O48683]
Potri.006G167200	AT4G30210	ATR2	P450 reductase 2 [Source:TAIR;Acc:AT4G30210]					TMPIT-like protein [Source:UniProtKB/TrEMBL;Acc:Q93XX0]
Potri.006G177900	AT2G23810	TET8	TET8 [Source:UniProtKB/TrEMBL;Acc:A0A178VYI5]					Pyridoxal phosphate (PLP)-dependent transferases superfamily protein [Source:UniProtKB/TrEMBL;Acc:Q9FGL6]
Potri.006G181501								ATP-citrate synthase alpha chain protein 3 [Source:UniProtKB/Swiss-Prot;Acc:O80526]
Potri.006G181900	AT5G17420	CESA7	MUR10 [Source:UniProtKB/TrEMBL;Acc:A0A384LP57]					Phosphatidylinositol 4-phosphate 5-kinase 9 [Source:UniProtKB/Swiss-Prot;Acc:Q8L850]
Potri.006G187800	AT4G30996		NKS1 [Source:UniProtKB/TrEMBL;Acc:A0A178UW02]					Calmodulin 7 [Source:UniProtKB/TrEMBL;Acc:A0A1I9LPJ2]
Potri.006G192000	AT3G12120	FAD2	FAD2 [Source:UniProtKB/TrEMBL;Acc:A0A178VIK7]					B-box domain protein 30 [Source:UniProtKB/Swiss-Prot;Acc:Q1G3I2]
Potri.006G194900	AT5G06670		P-loop containing nucleoside triphosphate hydrolases superfamily protein [Source:TAIR;Acc:AT5G06670]					Phosphoinositide phospholipase C [Source:UniProtKB/TrEMBL;Acc:C0Z2P3]
Potri.006G196800	AT5G06610		Gb [Source:UniProtKB/TrEMBL;Acc:Q9FG09]					Probable LRR receptor-like serine/threonine-protein kinase At4g36180 [Source:UniProtKB/Swiss-Prot;Acc:C0LGS2]
Potri.006G201400	AT3G11780		MD-2-related lipid recognition domain-containing protein / ML domain-containing protein [Source:UniProtKB/TrEMBL;Acc:F4J7G5]					Probable polyamine oxidase 5 [Source:UniProtKB/Swiss-Prot;Acc:Q9SU79]
Potri.006G203000	AT2G35940	BLH1	BEL1-like homeodomain protein 1 [Source:UniProtKB/Swiss-Prot;Acc:Q9SJ56]					PRA1 family protein B4 [Source:UniProtKB/Swiss-Prot;Acc:O80915]
Potri.006G204200	AT3G11660	NHL1	NDR1/HIN1-like protein 1 [Source:UniProtKB/Swiss-Prot;Acc:Q9SRN0]					ADP-ribosylation factor A1F [Source:UniProtKB/TrEMBL;Acc:Q6ID97]
Potri.006G217000	AT5G20885		AT5g20880/F22D1_50 [Source:UniProtKB/TrEMBL;Acc:Q93ZD8]					Pyrophosphate--fructose 6-phosphate 1-phosphotransferase subunit beta 1 [Source:UniProtKB/Swiss-Prot;Acc:Q8W4M5]
Potri.006G219200	AT5G20650	COPT5	Copper transporter 5 [Source:UniProtKB/Swiss-Prot;Acc:Q93VM8]
Potri.006G220700	AT1G02180		Ferredoxin-like protein [Source:UniProtKB/TrEMBL;Acc:Q8GYG8]					auxin-like 1 protein [Source:TAIR;Acc:AT1G75310]
Potri.006G224800	AT4G33080		AGC (cAMP-dependent, cGMP-dependent and protein kinase C) kinase family protein [Source:UniProtKB/TrEMBL;Acc:Q8GUH5]					Adenine nucleotide transporter 1 [Source:UniProtKB/TrEMBL;Acc:F4JHS4]
Potri.006G226500	AT2G26190	IQM4	IQ domain-containing protein IQM4 [Source:UniProtKB/Swiss-Prot;Acc:O64851]					ADP-ribosylation factor A1B [Source:UniProtKB/TrEMBL;Acc:Q9LYJ3]
Potri.006G228600	AT5G11890		EMB3135 [Source:UniProtKB/TrEMBL;Acc:A0A178UG53]					Probable galacturonosyltransferase-like 1 [Source:UniProtKB/Swiss-Prot;Acc:Q9LN68]
Potri.006G229300	AT4G33010	GLDP1	Glycine cleavage system P protein [Source:UniProtKB/TrEMBL;Acc:A0A178UTF1]					Transcription factor MYB52 [Source:UniProtKB/Swiss-Prot;Acc:Q6R0C4]
Potri.006G230800	AT5G11790	NDL2	Protein NDL2 [Source:UniProtKB/Swiss-Prot;Acc:Q9ASU8]					DNA repair RAD52-like protein 2, chloroplastic [Source:UniProtKB/Swiss-Prot;Acc:Q9FIJ4]
Potri.006G232700	AT5G26010		Probable protein phosphatase 2C 72 [Source:UniProtKB/Swiss-Prot;Acc:Q9XGZ9]					LSR1 [Source:UniProtKB/TrEMBL;Acc:A0A178VWR6]
Potri.006G235200	AT4G29340	PRO3	Profilin-3 [Source:UniProtKB/Swiss-Prot;Acc:Q38904]					Rho GTPase-activating protein 3 [Source:UniProtKB/Swiss-Prot;Acc:Q8GYY5]
Potri.006G239700	AT2G25810	TIP4-1	Aquaporin TIP4-1 [Source:UniProtKB/Swiss-Prot;Acc:O82316]					Pyruvate dehydrogenase E1 component subunit alpha-1, mitochondrial [Source:UniProtKB/Swiss-Prot;Acc:P52901]
Potri.006G255200	AT4G32280	IAA29	Auxin-responsive protein [Source:UniProtKB/TrEMBL;Acc:Q2VWA0]					Copper transporter 5 [Source:UniProtKB/Swiss-Prot;Acc:Q93VM8]
Potri.006G259400	AT5G25220	KNAT3	KNAT3 [Source:UniProtKB/TrEMBL;Acc:A0A178U9D1]					Putative caffeoyl-CoA O-methyltransferase At1g67980 [Source:UniProtKB/Swiss-Prot;Acc:Q9C9W3]
Potri.006G263500	AT5G25110	CIPK25	CBL-interacting serine/threonine-protein kinase 25 [Source:UniProtKB/Swiss-Prot;Acc:Q8W1D5]					Protein NETWORKED 1D [Source:UniProtKB/Swiss-Prot;Acc:F4HZB5]
Potri.007G007000								Uncharacterized protein At3g55420 [Source:UniProtKB/TrEMBL;Acc:Q9M2T7]
Potri.007G011400	AT4G38050	NAT11	Nucleobase-ascorbate transporter 11 [Source:UniProtKB/Swiss-Prot;Acc:Q6SZ87]					Tubulin alpha chain [Source:UniProtKB/TrEMBL;Acc:A0A178UXP7]
Potri.007G013900	AT5G66280	GMD1	GMD1 [Source:UniProtKB/TrEMBL;Acc:A0A178U7H7]					Mannan O-acetyltransferase 4 [Source:UniProtKB/TrEMBL;Acc:A0A346P851]
Potri.007G014400	AT2G18060	NAC037	VND1 [Source:UniProtKB/TrEMBL;Acc:A0A178VM15]					Secretory carrier-associated membrane protein 1 [Source:UniProtKB/Swiss-Prot;Acc:Q9SKT3]
Potri.007G014600	AT1G19910	VHA-C2	V-type proton ATPase proteolipid subunit [Source:UniProtKB/TrEMBL;Acc:Q24JM2]					At1g71070/F23N20_6 [Source:UniProtKB/TrEMBL;Acc:Q9C9A1]
Potri.007G014700	AT4G36180		Probable LRR receptor-like serine/threonine-protein kinase At4g36180 [Source:UniProtKB/Swiss-Prot;Acc:C0LGS2]					Probable NAD(P)H dehydrogenase (quinone) FQR1-like 2 [Source:UniProtKB/Swiss-Prot;Acc:O23207]
Potri.007G014800	AT3G51150	KIN7G	Kinesin-like protein KIN-7G [Source:UniProtKB/Swiss-Prot;Acc:F4J394]					WEB family protein At3g02930, chloroplastic [Source:UniProtKB/Swiss-Prot;Acc:Q9M8T5]
Potri.007G016400	AT4G36220	CYP84A1	Cytochrome P450 84A1 [Source:UniProtKB/Swiss-Prot;Acc:Q42600]					Pyrophosphate--fructose 6-phosphate 1-phosphotransferase subunit beta 1 [Source:UniProtKB/Swiss-Prot;Acc:Q8W4M5]
Potri.007G025800	AT1G75170		Sec14p-like phosphatidylinositol transfer family protein [Source:UniProtKB/TrEMBL;Acc:Q9FRK8]					unknown protein; Ha. [Source:TAIR;Acc:AT4G33640]
Potri.007G029600	AT4G36750		Probable NAD(P)H dehydrogenase (quinone) FQR1-like 2 [Source:UniProtKB/Swiss-Prot;Acc:O23207]					ATP-citrate synthase beta chain protein 2 [Source:UniProtKB/Swiss-Prot;Acc:Q9FGX1]
Potri.007G030900	AT4G36800	RCE1	NEDD8-conjugating enzyme Ubc12 [Source:UniProtKB/Swiss-Prot;Acc:Q9SDY5]					UDP-xylose transporter 1 [Source:UniProtKB/Swiss-Prot;Acc:F4IHS9]
Potri.007G031700	AT1G19300	GATL1	Probable galacturonosyltransferase-like 1 [Source:UniProtKB/Swiss-Prot;Acc:Q9LN68]					S-adenosyl-L-methionine-dependent methyltransferases superfamily protein [Source:UniProtKB/TrEMBL;Acc:F4HS78]
Potri.007G031900	AT3G50770	CML41	Probable calcium-binding protein CML41 [Source:UniProtKB/Swiss-Prot;Acc:Q8L3R2]					GPT1 [Source:UniProtKB/TrEMBL;Acc:A0A178UL59]
Potri.007G034800	AT2G27530	RPL10AB	60S ribosomal protein L10a-2 [Source:UniProtKB/Swiss-Prot;Acc:P59230]					Fasciclin-like arabinogalactan protein 7 [Source:UniProtKB/Swiss-Prot;Acc:Q9SJ81]
Potri.007G038300	AT5G66920	sks17	Sks17 [Source:UniProtKB/TrEMBL;Acc:A0A178UJS3]					ACT domain-containing protein ACR9 [Source:UniProtKB/Swiss-Prot;Acc:O80644]
Potri.007G045200	AT4G36945		PLC-like phosphodiesterases superfamily protein [Source:UniProtKB/TrEMBL;Acc:F4JQJ7]					Probable beta-1,4-xylosyltransferase IRX14 [Source:UniProtKB/Swiss-Prot;Acc:Q8L707]
Potri.007G046700	AT5G47820	KIN4A	Kinesin-like protein KIN-4A [Source:UniProtKB/Swiss-Prot;Acc:Q8GS71]					THAUMATIN-LIKE PROTEIN 1 [Source:TAIR;Acc:AT4G24180]
Potri.007G046900	AT5G67200		Probable inactive receptor kinase At5g67200 [Source:UniProtKB/Swiss-Prot;Acc:Q93Y06]					Glycosyltransferase (Fragment) [Source:UniProtKB/TrEMBL;Acc:W8Q712]
Potri.007G047000	AT3G50220	IRX15	Protein IRREGULAR XYLEM 15 [Source:UniProtKB/Swiss-Prot;Acc:Q9SNE5]					PLC-like phosphodiesterases superfamily protein [Source:UniProtKB/TrEMBL;Acc:F4JQJ7]
Potri.007G047500	AT4G36890	IRX14	Probable beta-1,4-xylosyltransferase IRX14 [Source:UniProtKB/Swiss-Prot;Acc:Q8L707]					Fructose-bisphosphate aldolase 6, cytosolic [Source:UniProtKB/Swiss-Prot;Acc:Q9SJQ9]
Potri.007G048900	AT4G37260	MYB73	MYB73 [Source:UniProtKB/TrEMBL;Acc:A0A178V4E7]					Uncharacterized membrane protein At1g16860 [Source:UniProtKB/Swiss-Prot;Acc:Q9FZ45]
Potri.007G087200	AT2G22125	CSI1	Protein CELLULOSE SYNTHASE INTERACTIVE 1 [Source:UniProtKB/Swiss-Prot;Acc:F4IIM1]					Kinesin-like protein KIN-7G [Source:UniProtKB/Swiss-Prot;Acc:F4J394]
Potri.007G089200	AT1G78020	FLZ6	FCS-Like Zinc finger 6 [Source:UniProtKB/Swiss-Prot;Acc:Q9SGZ8]					2-oxoglutarate (2OG) and Fe(II)-dependent oxygenase superfamily protein [Source:UniProtKB/TrEMBL;Acc:Q8GY13]
Potri.007G099400	AT1G01720	NAC002	NAC domain-containing protein 2 [Source:UniProtKB/Swiss-Prot;Acc:Q39013]					PDE277 [Source:UniProtKB/TrEMBL;Acc:A0A178VZZ2]
Potri.007G099800	AT5G63810	BGAL10	Beta-galactosidase 10 [Source:UniProtKB/Swiss-Prot;Acc:Q9FN08]					Prefoldin chaperone subunit family protein [Source:UniProtKB/TrEMBL;Acc:Q8GWP1]
Potri.007G104000	AT5G64030		Probable methyltransferase PMT26 [Source:UniProtKB/Swiss-Prot;Acc:Q8L7V3]					Secretory carrier-associated membrane protein 4 [Source:UniProtKB/Swiss-Prot;Acc:Q9C6X2]
Potri.007G106100	AT4G33450	ATMYB69	MYB transcription factor [Source:UniProtKB/TrEMBL;Acc:Q9SZC2]					Auxin transporter protein 1 [Source:UniProtKB/Swiss-Prot;Acc:Q96247]
Potri.007G107200	AT3G18660	GUX1	UDP-glucuronate:xylan alpha-glucuronosyltransferase 1 [Source:UniProtKB/Swiss-Prot;Acc:Q9LSB1]					GlcNAc1pUT1 [Source:UniProtKB/TrEMBL;Acc:A0A178W850]
Potri.007G116400	AT4G33640		unknown protein; Ha. [Source:TAIR;Acc:AT4G33640]					BAG family molecular chaperone regulator 4 [Source:UniProtKB/Swiss-Prot;Acc:Q8RX71]
Potri.007G121100	AT4G15248	MIP1A	B-box domain protein 30 [Source:UniProtKB/Swiss-Prot;Acc:Q1G3I2]
Potri.007G121500	AT3G21870	CYCU1-1	Cyclin-U1-1 [Source:UniProtKB/Swiss-Prot;Acc:Q9LJ45]					plant glycogenin-like starch initiation protein 3 [Source:TAIR;Acc:AT4G33330]
Potri.007G123300	AT4G05320	UBQ10	Polyubiquitin 10 [Source:UniProtKB/Swiss-Prot;Acc:Q8H159]
Potri.007G124400	AT3G49420		At3g49420 [Source:UniProtKB/TrEMBL;Acc:Q9SCL4]					5-methyltetrahydropteroyltriglutamate--homocysteine methyltransferase 1 [Source:UniProtKB/Swiss-Prot;Acc:O50008]
Potri.007G134500	AT1G17950	MYB52	Transcription factor MYB52 [Source:UniProtKB/Swiss-Prot;Acc:Q6R0C4]
Potri.007G135300	AT4G28500	NAC073	NAC domain-containing protein 73 [Source:UniProtKB/Swiss-Prot;Acc:O49459]					AT3g27050/MOJ10_14 [Source:UniProtKB/TrEMBL;Acc:Q94JV2]
Potri.007G137001								Acyl carrier protein 4 [Source:UniProtKB/TrEMBL;Acc:F4JRT7]
Potri.007G138100	AT3G15210	ERF4	Ethylene-responsive transcription factor 4 [Source:UniProtKB/Swiss-Prot;Acc:O80340]					G6PD6 [Source:UniProtKB/TrEMBL;Acc:A0A384LPG4]
Potri.008G006400	AT1G51560		Pyridoxamine 5'-phosphate oxidase family protein [Source:UniProtKB/TrEMBL;Acc:Q9C8K8]					At1g09645 [Source:UniProtKB/TrEMBL;Acc:Q6GKX8]
Potri.008G006500	AT1G71070		At1g71070/F23N20_6 [Source:UniProtKB/TrEMBL;Acc:Q9C9A1]					UMP-CMP kinase [Source:UniProtKB/TrEMBL;Acc:A0A178UDQ9]
Potri.008G008300	AT1G51630	MSR2	Protein MANNAN SYNTHESIS-RELATED 2 [Source:UniProtKB/Swiss-Prot;Acc:Q0WPA5]					Adenosine kinase 2 [Source:UniProtKB/Swiss-Prot;Acc:Q9LZG0]
Potri.008G012400	AT5G06390	FLA17	Fasciclin-like arabinogalactan protein 17 [Source:UniProtKB/Swiss-Prot;Acc:Q66GR0]					SCP2 [Source:UniProtKB/TrEMBL;Acc:A0A178UHV6]
Potri.008G019700	AT3G54290		At3g54290 [Source:UniProtKB/TrEMBL;Acc:Q8RWC0]					DRP1C [Source:UniProtKB/TrEMBL;Acc:A0A178W4V6]
Potri.008G020900	AT3G54260	TBL36	Protein trichome birefringence-like 36 [Source:UniProtKB/Swiss-Prot;Acc:Q940H3]					Mitochondrial dicarboxylate/tricarboxylate transporter DTC [Source:UniProtKB/Swiss-Prot;Acc:Q9C5M0]
Potri.008G026400	AT5G03760	CSLA9	Glucomannan 4-beta-mannosyltransferase 9 [Source:UniProtKB/Swiss-Prot;Acc:Q9LZR3]
Potri.008G030200	AT3G52790		At3g52790 [Source:UniProtKB/TrEMBL;Acc:Q9LXI6]					Uncharacterized protein At5g39865 [Source:UniProtKB/Swiss-Prot;Acc:Q9FLE8]
Potri.008G032700	AT5G04310		Pectate lyase [Source:UniProtKB/TrEMBL;Acc:F4JW80]					Laccase-17 [Source:UniProtKB/Swiss-Prot;Acc:Q9FJD5]
Potri.008G034800	AT3G10410	SCPL49	Carboxypeptidase [Source:UniProtKB/TrEMBL;Acc:A0A178VKH6]					Chlorophyll a-b binding protein, chloroplastic [Source:UniProtKB/TrEMBL;Acc:Q39142]
Potri.008G038100	AT5G03300	ADK2	Adenosine kinase 2 [Source:UniProtKB/Swiss-Prot;Acc:Q9LZG0]					ABSCISIC ACID-INSENSITIVE 5-like protein 2 [Source:UniProtKB/Swiss-Prot;Acc:Q9LES3]
Potri.008G038200	AT2G37040	PAL1	Phenylalanine ammonia-lyase 1 [Source:UniProtKB/Swiss-Prot;Acc:P35510]					Ubiquitin-conjugating enzyme E2 22 [Source:UniProtKB/Swiss-Prot;Acc:Q9FF66]
Potri.008G040500	AT2G39220	PLP6	Patatin-like protein 6 [Source:UniProtKB/Swiss-Prot;Acc:O80959]					Inactive LRR receptor-like serine/threonine-protein kinase BIR2 [Source:UniProtKB/Swiss-Prot;Acc:Q9LSI9]
Potri.008G041300	AT1G50490	UBC20	Ubiquitin-conjugating enzyme E2 20 [Source:UniProtKB/Swiss-Prot;Acc:Q8L7T3]					Probable beta-1,4-xylosyltransferase IRX14 [Source:UniProtKB/Swiss-Prot;Acc:Q8L707]
Potri.008G049000	AT2G39420		Alpha/beta-Hydrolases superfamily protein [Source:UniProtKB/TrEMBL;Acc:Q8RXN7]					Uncharacterized protein At3g55420 [Source:UniProtKB/TrEMBL;Acc:Q9M2T7]
Potri.008G051900	AT5G59850	RPS15AF	40S ribosomal protein S15a-1 [Source:UniProtKB/Swiss-Prot;Acc:P42798]					Proteasome subunit beta type [Source:UniProtKB/TrEMBL;Acc:F4JRY2]
Potri.008G052900	AT2G39570	ACR9	ACT domain-containing protein ACR9 [Source:UniProtKB/Swiss-Prot;Acc:O80644]					PRA1 family protein B4 [Source:UniProtKB/Swiss-Prot;Acc:O80915]
Potri.008G055800	AT3G55420		Uncharacterized protein At3g55420 [Source:UniProtKB/TrEMBL;Acc:Q9M2T7]					Kinesin-like protein [Source:UniProtKB/TrEMBL;Acc:A0A178UTF4]
Potri.008G056100	AT2G39650		At2g39650 [Source:UniProtKB/TrEMBL;Acc:O48813]					Thioredoxin superfamily protein [Source:TAIR;Acc:AT5G57230]
Potri.008G060100	AT2G39770	CYT1	VTC1 [Source:UniProtKB/TrEMBL;Acc:A0A178VW16]					Sulfated surface-like glycoprotein [Source:UniProtKB/TrEMBL;Acc:Q9SXE5]
Potri.008G064000	AT2G38080	IRX12	Laccase-4 [Source:UniProtKB/Swiss-Prot;Acc:O80434]					Filament-like plant protein 3 [Source:UniProtKB/Swiss-Prot;Acc:Q9MA92]
Potri.008G066000	AT2G40000	HSPRO2	Nematode resistance protein-like HSPRO2 [Source:UniProtKB/Swiss-Prot;Acc:O04203]					Protein IQ-DOMAIN 32 [Source:UniProtKB/Swiss-Prot;Acc:Q9FXI5]
Potri.008G068400	AT3G08510	PLC2	Phosphoinositide phospholipase C [Source:UniProtKB/TrEMBL;Acc:C0Z2P3]					Cytochrome b561 and DOMON domain-containing protein At5g35735 [Source:UniProtKB/Swiss-Prot;Acc:Q9FKH6]
Potri.008G069900	AT3G55990	ESK1	Protein ESKIMO 1 [Source:UniProtKB/Swiss-Prot;Acc:Q9LY46]					Vacuolar-sorting receptor 6 [Source:UniProtKB/Swiss-Prot;Acc:Q9FYH7]
Potri.008G073300	AT2G40320	TBL33	TBL33 [Source:UniProtKB/TrEMBL;Acc:A0A178VXJ7]					F28N24.8 protein [Source:UniProtKB/TrEMBL;Acc:Q9LP52]
Potri.008G073700	AT2G40370	LAC5	Laccase-5 [Source:UniProtKB/Swiss-Prot;Acc:Q9SIY8]					At3g49420 [Source:UniProtKB/TrEMBL;Acc:Q9SCL4]
Potri.008G073800	AT2G40370	LAC5	Laccase-5 [Source:UniProtKB/Swiss-Prot;Acc:Q9SIY8]					Receptor serine/threonine kinase [Source:UniProtKB/TrEMBL;Acc:F4I5D4]
Potri.008G088800	AT1G18720		At1g18720/F6A14_17 [Source:UniProtKB/TrEMBL;Acc:Q9M9U3]					Zinc finger CCCH domain-containing protein 46 [Source:UniProtKB/Swiss-Prot;Acc:Q9SV09]
Potri.008G092500	AT2G03350		At2g03350 [Source:UniProtKB/TrEMBL;Acc:Q9ZQ71]					SUB1 [Source:UniProtKB/TrEMBL;Acc:A0A178UWI5]
Potri.008G094300	AT3G29360	UGD2	UDP-glucose 6-dehydrogenase 2 [Source:UniProtKB/Swiss-Prot;Acc:Q9LIA8]					Tubulin alpha chain [Source:UniProtKB/TrEMBL;Acc:A0A178UTQ9]
Potri.008G094700	AT3G27960	KLCR2	Protein KINESIN LIGHT CHAIN-RELATED 2 [Source:UniProtKB/Swiss-Prot;Acc:Q9LII8]					Transketolase-1, chloroplastic [Source:UniProtKB/Swiss-Prot;Acc:Q8RWV0]
Potri.008G095000	AT1G26480	GRF12	GRF12 [Source:UniProtKB/TrEMBL;Acc:A0A178WJF9]					ADK1 [Source:UniProtKB/TrEMBL;Acc:A0A178UAM7]
Potri.008G095300	AT2G03505		At2g03505 [Source:UniProtKB/TrEMBL;Acc:Q6NPI4]					Probable inactive receptor kinase At5g16590 [Source:UniProtKB/Swiss-Prot;Acc:Q9FMD7]
Potri.008G099300	AT4G01850	SAM2	S-adenosylmethionine synthase [Source:UniProtKB/TrEMBL;Acc:A0A178V3V9]					Potassium transporter [Source:UniProtKB/TrEMBL;Acc:A0A178VTZ5]
Potri.008G103500	AT3G17100	BHLH147	AT3G17100 protein [Source:UniProtKB/TrEMBL;Acc:B9DGH0]					AT3G17100 protein [Source:UniProtKB/TrEMBL;Acc:B9DGH0]
Potri.008G103900	AT5G49480	ATCP1	Calcium-binding protein CP1 [Source:UniProtKB/Swiss-Prot;Acc:Q9FDX6]					SAR2 [Source:UniProtKB/TrEMBL;Acc:A0A178V5S8]
Potri.008G105300	AT5G49460	ACLB-2	ATP-citrate synthase beta chain protein 2 [Source:UniProtKB/Swiss-Prot;Acc:Q9FGX1]					Coatomer subunit epsilon-1 [Source:UniProtKB/Swiss-Prot;Acc:Q9SA78]
Potri.008G112300	AT1G13635		DNA glycosylase superfamily protein [Source:UniProtKB/TrEMBL;Acc:F4HSJ2]					Shikimate O-hydroxycinnamoyltransferase [Source:UniProtKB/Swiss-Prot;Acc:Q9FI78]
Potri.008G129100								S-adenosylmethionine synthase [Source:UniProtKB/TrEMBL;Acc:A0A178WES1]
Potri.008G129200								Ras-related protein RABD2a [Source:UniProtKB/Swiss-Prot;Acc:P28188]
Potri.008G131300	AT1G14930		Major latex homologue type2 [Source:UniProtKB/TrEMBL;Acc:Q96274]					Glycosyl hydrolase family protein 43 [Source:UniProtKB/TrEMBL;Acc:Q9M2X0]
Potri.008G133600	AT5G17190		B-cell receptor-associated-like protein [Source:UniProtKB/TrEMBL;Acc:Q9FFJ0]					Homeobox protein knotted-1-like 7 [Source:UniProtKB/Swiss-Prot;Acc:Q9FPQ8]
Potri.008G136600	AT1G67980	CCOAMT	Putative caffeoyl-CoA O-methyltransferase At1g67980 [Source:UniProtKB/Swiss-Prot;Acc:Q9C9W3]					Kinesin-like protein KIN-7D, mitochondrial [Source:UniProtKB/Swiss-Prot;Acc:Q8W5R5]
Potri.008G150000	AT2G09990	RPS16A	40S ribosomal protein S16-1 [Source:UniProtKB/Swiss-Prot;Acc:Q9SK22]					Clathrin light chain 1 [Source:UniProtKB/Swiss-Prot;Acc:Q9SKU1]
Potri.008G159200	AT4G14650		At4g14650 [Source:UniProtKB/TrEMBL;Acc:Q6NKT4]					Cytochrome c oxidase subunit 5b-1, mitochondrial [Source:UniProtKB/Swiss-Prot;Acc:Q9LW15]
Potri.008G160200	AT4G14580	CIPK4	CBL-interacting serine/threonine-protein kinase 4 [Source:UniProtKB/Swiss-Prot;Acc:Q9SUL7]					DNA repair RAD52-like protein 2, chloroplastic [Source:UniProtKB/Swiss-Prot;Acc:Q9FIJ4]
Potri.008G162800	AT3G23090		TPX2 (Targeting protein for Xklp2) protein family [Source:UniProtKB/TrEMBL;Acc:A0A1I9LQY2]					ADP-ribosylation factor A1B [Source:UniProtKB/TrEMBL;Acc:Q9LYJ3]
Potri.008G171200	AT2G33370	RPL23A	60S ribosomal protein L23 [Source:UniProtKB/Swiss-Prot;Acc:P49690]					Protein SCAR3 [Source:UniProtKB/Swiss-Prot;Acc:Q9LP46]
Potri.008G177500	AT5G43230		unknown protein; BEST Arabidopsis thaliana protein match is: unknown protein (TAIR:AT3G01810.3); Ha. [Source:TAIR;Acc:AT5G43230]					TED4 [Source:UniProtKB/TrEMBL;Acc:A0A178VP48]
Potri.008G187000	AT1G70600	RPL27AC	60S ribosomal protein L27a-3 [Source:UniProtKB/Swiss-Prot;Acc:P49637]					AT1G67910 protein [Source:UniProtKB/TrEMBL;Acc:Q9C9V7]
Potri.008G192800	AT1G24160		F3I6.9 protein [Source:UniProtKB/TrEMBL;Acc:O48683]					Kinesin-like protein KIN-4A [Source:UniProtKB/Swiss-Prot;Acc:Q8GS71]
Potri.008G195000	AT3G06035		Uncharacterized protein At3g06035 [Source:UniProtKB/TrEMBL;Acc:Q0WSE0]					At3g49420 [Source:UniProtKB/TrEMBL;Acc:Q9SCL4]
Potri.008G199200	AT4G15470	LFG5	BI1-like protein [Source:UniProtKB/Swiss-Prot;Acc:Q94A20]					Probable clathrin assembly protein At4g32285 [Source:UniProtKB/Swiss-Prot;Acc:Q8S9J8]
Potri.008G201400	AT3G23600		AT3g23600/MDB19_9 [Source:UniProtKB/TrEMBL;Acc:Q9LUG8]					AT4g25670/L73G19_50 [Source:UniProtKB/TrEMBL;Acc:Q94BX3]
Potri.008G203400	AT5G19140	ATAILP1	Aluminum induced protein with YGL and LRDR motifs [Source:UniProtKB/TrEMBL;Acc:Q94BR2]					At2g03350 [Source:UniProtKB/TrEMBL;Acc:Q9ZQ71]
Potri.008G208200	AT4G15800	RALFL33	Protein RALF-like 33 [Source:UniProtKB/Swiss-Prot;Acc:Q8L9P8]					AT3g51730/T18N14_110 [Source:UniProtKB/TrEMBL;Acc:Q9SCT5]
Potri.008G219900	AT4G15930		Dynein light chain [Source:UniProtKB/TrEMBL;Acc:Q84VW0]					Vesicle transport protein [Source:UniProtKB/TrEMBL;Acc:Q9FKU4]
Potri.009G006500	AT2G28110	IRX7	Glycosyltransferase (Fragment) [Source:UniProtKB/TrEMBL;Acc:W8Q712]					Vacuolar protein sorting-associated protein 29 [Source:UniProtKB/TrEMBL;Acc:A0A178V791]
Potri.009G007600	AT5G60800		Heavy metal transport/detoxification superfamily protein [Source:UniProtKB/TrEMBL;Acc:F4K0H3]					At1g31940/F5M6.6 [Source:UniProtKB/TrEMBL;Acc:Q8VYV3]
Potri.009G010400	AT2G28250	NCRK	NCRK [Source:UniProtKB/TrEMBL;Acc:A0A178VW29]					NADH dehydrogenase [ubiquinone] 1 alpha subcomplex subunit 2 [Source:UniProtKB/Swiss-Prot;Acc:Q9FIJ2]
Potri.009G011100	AT2G28315	UXT1	UDP-xylose transporter 1 [Source:UniProtKB/Swiss-Prot;Acc:F4IHS9]					Protein yippee-like [Source:UniProtKB/TrEMBL;Acc:Q8LE51]
Potri.009G011700	AT3G45300	IVD	Isovaleryl-CoA dehydrogenase, mitochondrial [Source:UniProtKB/Swiss-Prot;Acc:Q9SWG0]					Polyphosphoinositide binding protein, putative [Source:UniProtKB/TrEMBL;Acc:Q9LQ96]
Potri.009G012100	AT5G60490	FLA12	Fasciclin-like arabinogalactan protein 12 [Source:UniProtKB/Swiss-Prot;Acc:Q8LEE9]					NADH-cytochrome b5 reductase [Source:UniProtKB/TrEMBL;Acc:A0A178US77]
Potri.009G012200	AT5G60490	FLA12	Fasciclin-like arabinogalactan protein 12 [Source:UniProtKB/Swiss-Prot;Acc:Q8LEE9]					Hypersensitive-induced response protein 2 [Source:UniProtKB/Swiss-Prot;Acc:Q9CAR7]
Potri.009G018600	AT5G19510		Elongation factor 1-beta 2 [Source:UniProtKB/Swiss-Prot;Acc:Q9SCX3]					ATP synthase subunit O, mitochondrial [Source:UniProtKB/Swiss-Prot;Acc:Q96251]
Potri.009G019600	AT3G44220		At3g44220 [Source:UniProtKB/TrEMBL;Acc:Q9LXM6]					FAD2 [Source:UniProtKB/TrEMBL;Acc:A0A178VIK7]
Potri.009G021500	AT3G43810	CAM7	Calmodulin 7 [Source:UniProtKB/TrEMBL;Acc:A0A1I9LPJ2]					Cysteine synthase 1 [Source:UniProtKB/Swiss-Prot;Acc:P47998]
Potri.009G021800	AT2G26930	ISPE	PDE277 [Source:UniProtKB/TrEMBL;Acc:A0A178VZZ2]					O-fucosyltransferase 8 [Source:UniProtKB/Swiss-Prot;Acc:F4HZX7]
Potri.009G024700	AT2G31930		unknown protein; Ha. [Source:TAIR;Acc:AT2G31930]					Coatomer subunit delta [Source:UniProtKB/TrEMBL;Acc:B9DGK9]
Potri.009G027900	AT3G46060	RABE1C	RABE1c [Source:UniProtKB/TrEMBL;Acc:A0A178VAR9]
Potri.009G028100	AT5G59890	ADF4	Actin-depolymerizing factor 4 [Source:UniProtKB/Swiss-Prot;Acc:Q9ZSK3]					AT4g30010/F6G3_40 [Source:UniProtKB/TrEMBL;Acc:Q9SZV4]
Potri.009G030800	AT3G09390	MT2A	Metallothionein-like protein 2A [Source:UniProtKB/Swiss-Prot;Acc:P25860]					NEET [Source:UniProtKB/TrEMBL;Acc:A0A178UGQ5]
Potri.009G031800	AT2G39700	EXPA4	Expansin-A4 [Source:UniProtKB/Swiss-Prot;Acc:O48818]					At2g14045 [Source:UniProtKB/TrEMBL;Acc:Q8GW13]
Potri.009G032600	AT5G57290	RPP3B	60S acidic ribosomal protein P3-2 [Source:UniProtKB/Swiss-Prot;Acc:Q9LVC9]					NADH dehydrogenase [ubiquinone] 1 alpha subcomplex subunit 2 [Source:UniProtKB/Swiss-Prot;Acc:Q9FIJ2]
Potri.009G047300	AT3G57090	FIS1A	Mitochondrial fission 1 protein A [Source:UniProtKB/Swiss-Prot;Acc:Q9M1J1]					ADP-ribosylation factor A1F [Source:UniProtKB/TrEMBL;Acc:Q6ID97]
Potri.009G053900	AT5G12870	MYB46	Transcription factor MYB46 [Source:UniProtKB/Swiss-Prot;Acc:Q9LXV2]					At1g22480 [Source:UniProtKB/TrEMBL;Acc:Q9SK90]
Potri.009G055800	AT1G01550	BPS1	Protein BPS1, chloroplastic [Source:UniProtKB/Swiss-Prot;Acc:Q9LMM6]					Metallothionein-like protein 2A [Source:UniProtKB/Swiss-Prot;Acc:P25860]
Potri.009G061600	AT5G13450	ATP5	ATP synthase subunit O, mitochondrial [Source:UniProtKB/Swiss-Prot;Acc:Q96251]
Potri.009G064300	AT5G12940		Leucine-rich repeat (LRR) family protein [Source:UniProtKB/TrEMBL;Acc:Q9LXU5]
Potri.009G073400	AT5G58590	RANBP1C	At5g58590 [Source:UniProtKB/TrEMBL;Acc:Q1WWI2]					Photosystem II protein D1 [Source:UniProtKB/Swiss-Prot;Acc:P83755]
Potri.009G074300	AT3G51780	BAG4	BAG family molecular chaperone regulator 4 [Source:UniProtKB/Swiss-Prot;Acc:Q8RX71]					Dehydrin ERD14 [Source:UniProtKB/Swiss-Prot;Acc:P42763]
Potri.009G075300	AT3G51770	ETO1	ETO1 [Source:UniProtKB/TrEMBL;Acc:A0A384KPH2]					Plant invertase/pectin methylesterase inhibitor superfamily protein [Source:UniProtKB/TrEMBL;Acc:Q9LVA4]
Potri.009G075400	AT2G40270		Inactive receptor-like serine/threonine-protein kinase At2g40270 [Source:UniProtKB/Swiss-Prot;Acc:Q9SIZ4]
Potri.009G085100	AT4G14960	TUBA6	Tubulin alpha chain [Source:UniProtKB/TrEMBL;Acc:A0A178UXP7]					Peptidyl-prolyl cis-trans isomerase [Source:UniProtKB/TrEMBL;Acc:A0A178VVJ7]
Potri.009G086800	AT1G49960	NAT4	Nucleobase-ascorbate transporter 4 [Source:UniProtKB/Swiss-Prot;Acc:P93039]
Potri.009G087200	AT1G10200	WLIM1	WLIM1 [Source:UniProtKB/TrEMBL;Acc:A0A178W4R1]					Protein ATAF2 [Source:UniProtKB/Swiss-Prot;Acc:Q9C598]
Potri.009G092300								BAG5 [Source:UniProtKB/TrEMBL;Acc:A0A178WFD4]
Potri.009G095800	AT4G34230	CAD5	Cinnamyl alcohol dehydrogenase 5 [Source:UniProtKB/Swiss-Prot;Acc:O49482]					NAC domain-containing protein 2 [Source:UniProtKB/Swiss-Prot;Acc:Q39013]
Potri.009G099800	AT4G34050	CCoAOMT1	S-adenosyl-L-methionine-dependent methyltransferases superfamily protein [Source:TAIR;Acc:AT4G34050]
Potri.009G114701								Cysteine-rich/transmembrane domain A-like protein [Source:UniProtKB/TrEMBL;Acc:Q9SKY1]
Potri.009G118900	AT4G39200	RPS25E	40S ribosomal protein S25-4 [Source:UniProtKB/Swiss-Prot;Acc:Q9T029]					Peroxidase 42 [Source:UniProtKB/Swiss-Prot;Acc:Q9SB81]
Potri.009G119200	AT2G16370	THY-1	Bifunctional dihydrofolate reductase-thymidylate synthase 1 [Source:UniProtKB/Swiss-Prot;Acc:Q05762]					Senescence associated gene 20 [Source:UniProtKB/Swiss-Prot;Acc:Q94AK6]
Potri.009G119700	AT1G75390	BZIP44	bZIP transcription factor 44 [Source:UniProtKB/Swiss-Prot;Acc:C0Z2L5]					Heat shock protein 81-2 [Source:UniProtKB/TrEMBL;Acc:F4K6B6]
Potri.009G121300	AT4G39090	RD19A	RD19A [Source:UniProtKB/TrEMBL;Acc:A0A178V006]					Aquaporin TIP1-1 [Source:UniProtKB/Swiss-Prot;Acc:P25818]
Potri.009G122100	AT4G39050	KIN7D	Kinesin-like protein KIN-7D, mitochondrial [Source:UniProtKB/Swiss-Prot;Acc:Q8W5R5]
Potri.009G130100	AT2G21130	CYP19-2	Peptidyl-prolyl cis-trans isomerase CYP19-2 [Source:UniProtKB/Swiss-Prot;Acc:Q9SKQ0]
Potri.009G134000	AT4G38620	MYB4	Transcription repressor MYB4 [Source:UniProtKB/Swiss-Prot;Acc:Q9SZP1]
Potri.009G135300	AT4G38580	HIPP26	HIPP26 [Source:UniProtKB/TrEMBL;Acc:A0A178V1F5]					DI21 [Source:UniProtKB/TrEMBL;Acc:A0A178UX68]
Potri.009G136600	AT4G35100	PIP2-7	Aquaporin PIP2-7 [Source:UniProtKB/Swiss-Prot;Acc:P93004]					Calcium-binding protein CML37 [Source:UniProtKB/Swiss-Prot;Acc:Q9FIH9]
Potri.009G146200	AT3G44590	RPP2D	Acidic ribosomal protein P2-like [Source:UniProtKB/TrEMBL;Acc:Q0WRF9]					Nodulin-related protein 1 [Source:UniProtKB/Swiss-Prot;Acc:Q9ZQ80]
Potri.009G147500	AT2G27740		At2g27740 [Source:UniProtKB/TrEMBL;Acc:Q9ZUX5]
Potri.009G147900	AT2G29500	HSP17.6B	17.6 kDa class I heat shock protein 2 [Source:UniProtKB/Swiss-Prot;Acc:Q9ZW31]					60S ribosomal protein L31-1 [Source:UniProtKB/Swiss-Prot;Acc:Q9SLL7]
Potri.009G150500	AT3G44820		BTB/POZ domain-containing protein At3g44820 [Source:UniProtKB/Swiss-Prot;Acc:Q9FYC8]					At4g36040 [Source:UniProtKB/TrEMBL;Acc:Q1H544]
Potri.009G150600	AT1G08200	AXS2	UDP-D-apiose/UDP-D-xylose synthase 2 [Source:UniProtKB/Swiss-Prot;Acc:Q9SGE0]
Potri.009G152800	AT5G17920	MS1	5-methyltetrahydropteroyltriglutamate--homocysteine methyltransferase 1 [Source:UniProtKB/Swiss-Prot;Acc:O50008]					Nematode resistance protein-like HSPRO2 [Source:UniProtKB/Swiss-Prot;Acc:O04203]
Potri.009G158100	AT3G43720	LTPG2	Non-specific lipid transfer protein GPI-anchored 2 [Source:UniProtKB/Swiss-Prot;Acc:Q9LZH5]					Xyloglucan endotransglucosylase/hydrolase (Fragment) [Source:UniProtKB/TrEMBL;Acc:C0SVH2]
Potri.009G163700	AT2G27500		Glucan endo-1,3-beta-glucosidase 14 [Source:UniProtKB/Swiss-Prot;Acc:Q9ZQG9]					Scarecrow-like transcription factor PAT1 [Source:UniProtKB/Swiss-Prot;Acc:Q9LDL7]
Potri.010G012100	AT4G15910	ATDI21	DI21 [Source:UniProtKB/TrEMBL;Acc:A0A178UX68]					Avr9/Cf-9 rapidly elicited protein [Source:UniProtKB/TrEMBL;Acc:Q570N6]
Potri.010G013400	AT3G16640	TCTP1	Translationally-controlled tumor protein 1 [Source:UniProtKB/Swiss-Prot;Acc:P31265]					Peptidyl-prolyl cis-trans isomerase CYP19-2 [Source:UniProtKB/Swiss-Prot;Acc:Q9SKQ0]
Potri.010G029100	AT5G35630	GLN2	Glutamine synthetase, chloroplastic/mitochondrial [Source:UniProtKB/Swiss-Prot;Acc:Q43127]					Patellin-3 [Source:UniProtKB/Swiss-Prot;Acc:Q56Z59]
Potri.010G033400	AT3G06035		Uncharacterized protein At3g06035 [Source:UniProtKB/TrEMBL;Acc:Q0WSE0]					Fasciclin-like arabinogalactan protein 10 [Source:UniProtKB/Swiss-Prot;Acc:Q9LZX4]
Potri.010G038400	AT1G59900	E1 ALPHA	Pyruvate dehydrogenase E1 component subunit alpha-1, mitochondrial [Source:UniProtKB/Swiss-Prot;Acc:P52901]					Dehydration-responsive element-binding protein 1A [Source:UniProtKB/Swiss-Prot;Acc:Q9M0L0]
Potri.010G038900	AT1G27210	TOR1L4	TORTIFOLIA1-like protein 4 [Source:UniProtKB/Swiss-Prot;Acc:Q93ZH1]					Pollen Ole e 1 allergen and extensin family protein [Source:UniProtKB/TrEMBL;Acc:O64586]
Potri.010G041100	AT5G14740	BCA2	Beta carbonic anhydrase 2, chloroplastic [Source:UniProtKB/Swiss-Prot;Acc:P42737]					Gibberellin-regulated protein 3 [Source:UniProtKB/Swiss-Prot;Acc:P46687]
Potri.010G042200	AT1G10650		Putative S-ribonuclease binding protein SBP1 [Source:UniProtKB/TrEMBL;Acc:Q84JF9]					PP2C-type phosphatase AP2C1 [Source:UniProtKB/TrEMBL;Acc:F6LPR5]
Potri.010G046700	AT1G67910		AT1G67910 protein [Source:UniProtKB/TrEMBL;Acc:Q9C9V7]					Heat shock protein 90-1 [Source:UniProtKB/Swiss-Prot;Acc:P27323]
Potri.010G058200	AT1G67510		Leucine-rich repeat protein kinase family protein [Source:UniProtKB/TrEMBL;Acc:O64794]					Non-specific lipid-transfer protein-like protein At5g64080 [Source:UniProtKB/Swiss-Prot;Acc:Q8VYI9]
Potri.010G060400	AT1G67430	RPL17B	60S ribosomal protein L17-2 [Source:UniProtKB/Swiss-Prot;Acc:P51413]					Zinc finger protein ZAT6 [Source:UniProtKB/Swiss-Prot;Acc:O22533]
Potri.010G066400	AT2G33370	RPL23A	60S ribosomal protein L23 [Source:UniProtKB/Swiss-Prot;Acc:P49690]					60S ribosomal protein L23 [Source:UniProtKB/Swiss-Prot;Acc:P49690]
Potri.010G067100	AT2G33385	ARPC2B	Actin-related protein 2/3 complex subunit 2B [Source:UniProtKB/Swiss-Prot;Acc:F4IVU1]					Aquaporin TIP2-1 [Source:UniProtKB/Swiss-Prot;Acc:Q41951]
Potri.010G069900	AT4G27090	RPL14B	AT4G27090 protein [Source:UniProtKB/TrEMBL;Acc:B9DHP0]					Xyloglucan endotransglucosylase/hydrolase (Fragment) [Source:UniProtKB/TrEMBL;Acc:C0SVH2]
Potri.010G076200	AT3G23090		TPX2 (Targeting protein for Xklp2) protein family [Source:UniProtKB/TrEMBL;Acc:A0A1I9LQY2]					18.1 kDa class I heat shock protein [Source:UniProtKB/Swiss-Prot;Acc:P19037]
Potri.010G088200								60S ribosomal protein L28-1 [Source:UniProtKB/Swiss-Prot;Acc:O82204]
Potri.010G089900	AT5G26330		At5g26330 [Source:UniProtKB/TrEMBL;Acc:O81500]					Ethylene-responsive transcription factor ERF109 [Source:UniProtKB/Swiss-Prot;Acc:Q9SZ06]
Potri.010G091000	AT2G09990	RPS16A	40S ribosomal protein S16-1 [Source:UniProtKB/Swiss-Prot;Acc:Q9SK22]					Nematode resistance protein-like HSPRO2 [Source:UniProtKB/Swiss-Prot;Acc:O04203]
Potri.010G095900	AT1G24030	PBL28	Probable serine/threonine-protein kinase PBL28 [Source:UniProtKB/Swiss-Prot;Acc:Q84M95]					Ubiquitin-40S ribosomal protein S27a-1 [Source:UniProtKB/Swiss-Prot;Acc:P59271]
Potri.010G105900	AT1G14830	DRP1C	DRP1C [Source:UniProtKB/TrEMBL;Acc:A0A178W4V6]					Expansin [Source:UniProtKB/TrEMBL;Acc:A0A178VZL6]
Potri.010G108000	AT5G17190		B-cell receptor-associated-like protein [Source:UniProtKB/TrEMBL;Acc:Q9FFJ0]
Potri.010G112800	AT1G70940	PIN3	Auxin efflux carrier component 3 [Source:UniProtKB/Swiss-Prot;Acc:Q9S7Z8]					Patatin-like protein 6 [Source:UniProtKB/Swiss-Prot;Acc:O80959]
Potri.010G113100								40S ribosomal protein S14-3 [Source:UniProtKB/Swiss-Prot;Acc:P42036]
Potri.010G113300								9-cis-epoxycarotenoid dioxygenase NCED3, chloroplastic [Source:UniProtKB/Swiss-Prot;Acc:Q9LRR7]
Potri.010G118700	AT1G68200		Zinc finger CCCH domain-containing protein 15 [Source:UniProtKB/Swiss-Prot;Acc:Q9C9F5]					Thiamine thiazole synthase, chloroplastic [Source:UniProtKB/TrEMBL;Acc:A0A178UNL2]
Potri.010G121800	AT1G68390		Core-2/I-branching beta-1,6-N-acetylglucosaminyltransferase family protein [Source:UniProtKB/TrEMBL;Acc:Q9M9C4]					Protein WALLS ARE THIN 1 [Source:UniProtKB/Swiss-Prot;Acc:Q94AP3]
Potri.010G124000	AT1G77420		Alpha/beta-Hydrolases superfamily protein [Source:UniProtKB/TrEMBL;Acc:Q9FVW6]					Lipoxygenase 3, chloroplastic [Source:UniProtKB/Swiss-Prot;Acc:Q9LNR3]
Potri.010G126000	AT1G13360		T6J4.11 protein [Source:UniProtKB/TrEMBL;Acc:Q9FX61]
Potri.010G126800	AT1G68585		At1g68585 [Source:UniProtKB/TrEMBL;Acc:Q8LGG7]
Potri.010G132500								17.6 kDa class I heat shock protein 2 [Source:UniProtKB/Swiss-Prot;Acc:Q9ZW31]
Potri.010G137300	AT1G13635		DNA glycosylase superfamily protein [Source:UniProtKB/TrEMBL;Acc:F4HSJ2]
Potri.010G141400	AT5G49360	BXL1	Beta-D-xylosidase 1 [Source:UniProtKB/Swiss-Prot;Acc:Q9FGY1]					Leucine-rich repeat receptor-like protein kinase TDR [Source:UniProtKB/Swiss-Prot;Acc:Q9FII5]
Potri.010G141600	AT3G16920	CTL2	Chitinase-like protein [Source:UniProtKB/TrEMBL;Acc:A0A1I9LSA0]					18.1 kDa class I heat shock protein [Source:UniProtKB/Swiss-Prot;Acc:P19037]
Potri.010G141900	AT4G02080	SAR1A	SAR2 [Source:UniProtKB/TrEMBL;Acc:A0A178V5S8]					IQ domain-containing protein IQM4 [Source:UniProtKB/Swiss-Prot;Acc:O64851]
Potri.010G144100	AT3G17020		AT3g17020/K14A17_14 [Source:UniProtKB/TrEMBL;Acc:Q9LSP5]					40S ribosomal protein S23-2 [Source:UniProtKB/Swiss-Prot;Acc:P49201]
Potri.010G146900	AT5G49480	ATCP1	Calcium-binding protein CP1 [Source:UniProtKB/Swiss-Prot;Acc:Q9FDX6]					Acid phosphatase-like protein [Source:UniProtKB/TrEMBL;Acc:Q9SW12]
Potri.010G150900	AT3G17210	HS1	Stress-response A/B barrel domain-containing protein HS1 [Source:UniProtKB/Swiss-Prot;Acc:Q9LUV2]					Pyruvate decarboxylase 4 [Source:UniProtKB/Swiss-Prot;Acc:Q9M040]
Potri.010G151500	AT1G48040		Probable protein phosphatase 2C 13 [Source:UniProtKB/Swiss-Prot;Acc:Q9LNF4]					60S ribosomal protein L10-2 [Source:UniProtKB/Swiss-Prot;Acc:Q08770]
Potri.010G153400	AT3G15580	ATG8I	Autophagy-related protein [Source:UniProtKB/TrEMBL;Acc:A0A178VBL7]					Ethylene-responsive transcription factor 4 [Source:UniProtKB/Swiss-Prot;Acc:O80340]
Potri.010G153500	AT1G02500	SAM1	S-adenosylmethionine synthase [Source:UniProtKB/TrEMBL;Acc:A0A178WES1]					Ethylene-responsive transcription factor ERF105 [Source:UniProtKB/Swiss-Prot;Acc:Q8VY90]
Potri.010G161200	AT2G03440	NRP1	Nodulin-related protein 1 [Source:UniProtKB/Swiss-Prot;Acc:Q9ZQ80]					Probable mediator of RNA polymerase II transcription subunit 37c [Source:UniProtKB/Swiss-Prot;Acc:Q9LHA8]
Potri.010G162400	AT2G03350		At2g03350 [Source:UniProtKB/TrEMBL;Acc:Q9ZQ71]					Uncharacterized protein At3g61260 [Source:UniProtKB/Swiss-Prot;Acc:Q9M2D8]
Potri.010G174200	AT1G79420		At1g79420/T8K14_16 [Source:UniProtKB/TrEMBL;Acc:Q940T0]					SEOR1 [Source:UniProtKB/TrEMBL;Acc:A0A178VBX0]
Potri.010G182200	AT3G10985	SAG20	Senescence associated gene 20 [Source:UniProtKB/Swiss-Prot;Acc:Q94AK6]					Cysteine protease XCP2 [Source:UniProtKB/Swiss-Prot;Acc:Q9LM66]
Potri.010G183600	AT2G40370	LAC5	Laccase-5 [Source:UniProtKB/Swiss-Prot;Acc:Q9SIY8]					Cysteine proteinase inhibitor 5 [Source:UniProtKB/Swiss-Prot;Acc:Q41916]
Potri.010G184000	AT2G40320	TBL33	TBL33 [Source:UniProtKB/TrEMBL;Acc:A0A178VXJ7]					40S ribosomal protein S23-2 [Source:UniProtKB/Swiss-Prot;Acc:P49201]
Potri.010G187600	AT3G55990	ESK1	Protein ESKIMO 1 [Source:UniProtKB/Swiss-Prot;Acc:Q9LY46]					unknown protein; FUNCTIONS IN: molecular_function unknown; INVOLVED IN: biological_process unknown; LOCATED IN: chloroplast, plasma membrane; EXPRESSED IN: 24 plant structures; EXPRESSED DURING: 13 growth stages; Ha. [Source:TAIR;Acc:AT5G40450]
Potri.010G190000	AT2G40110		Protein yippee-like [Source:UniProtKB/TrEMBL;Acc:Q8LE51]					Probable WRKY transcription factor 40 [Source:UniProtKB/Swiss-Prot;Acc:Q9SAH7]
Potri.010G191300	AT2G40000	HSPRO2	Nematode resistance protein-like HSPRO2 [Source:UniProtKB/Swiss-Prot;Acc:O04203]					Fasciclin-like arabinogalactan protein 12 [Source:UniProtKB/Swiss-Prot;Acc:Q8LEE9]
Potri.010G193100	AT2G38080	IRX12	Laccase-4 [Source:UniProtKB/Swiss-Prot;Acc:O80434]					Cytochrome P450 84A1 [Source:UniProtKB/Swiss-Prot;Acc:Q42600]
Potri.010G195700	AT5G59720	HSP18.1	18.1 kDa class I heat shock protein [Source:UniProtKB/Swiss-Prot;Acc:P19037]					Fasciclin-like arabinogalactan protein 12 [Source:UniProtKB/Swiss-Prot;Acc:Q8LEE9]
Potri.010G198800	AT2G39770	CYT1	VTC1 [Source:UniProtKB/TrEMBL;Acc:A0A178VW16]					Fasciclin-like arabinogalactan protein 12 [Source:UniProtKB/Swiss-Prot;Acc:Q8LEE9]
Potri.010G199400	AT1G07070	RPL35AA	60S ribosomal protein L35a-1 [Source:UniProtKB/Swiss-Prot;Acc:Q9LMK0]					Laccase-4 [Source:UniProtKB/Swiss-Prot;Acc:O80434]
Potri.010G203900	AT3G55420		Uncharacterized protein At3g55420 [Source:UniProtKB/TrEMBL;Acc:Q9M2T7]					Cytochrome P450 84A1 [Source:UniProtKB/Swiss-Prot;Acc:Q42600]
Potri.010G207200	AT3G46440	UXS5	UDP-glucuronic acid decarboxylase 5 [Source:UniProtKB/Swiss-Prot;Acc:Q9SN95]					Tubulin beta chain [Source:UniProtKB/TrEMBL;Acc:A0A178UPR2]
Potri.010G208300	AT5G54980		CASP-like protein [Source:UniProtKB/TrEMBL;Acc:A0A178UBQ1]
Potri.010G217100	AT5G02960	RPS23B	40S ribosomal protein S23-2 [Source:UniProtKB/Swiss-Prot;Acc:P49201]					Shikimate O-hydroxycinnamoyltransferase [Source:UniProtKB/Swiss-Prot;Acc:Q9FI78]
Potri.010G222700	AT2G37170	PIP2B	plasma membrane intrinsic protein 2 [Source:TAIR;Acc:AT2G37170]					Butyrate--CoA ligase AAE11, peroxisomal [Source:UniProtKB/Swiss-Prot;Acc:Q9C8D4]
Potri.010G223200	AT4G30080	ARF16	Auxin response factor 16 [Source:UniProtKB/Swiss-Prot;Acc:Q93YR9]					Protein IRREGULAR XYLEM 15 [Source:UniProtKB/Swiss-Prot;Acc:Q9SNE5]
Potri.010G224100	AT2G37040	PAL1	Phenylalanine ammonia-lyase 1 [Source:UniProtKB/Swiss-Prot;Acc:P35510]					65-kDa microtubule-associated protein 8 [Source:UniProtKB/Swiss-Prot;Acc:Q9C7G0]
Potri.010G224300	AT5G03300	ADK2	Adenosine kinase 2 [Source:UniProtKB/Swiss-Prot;Acc:Q9LZG0]					S-adenosylmethionine synthase [Source:UniProtKB/TrEMBL;Acc:A0A178V3V9]
Potri.010G225300	AT2G39110		Protein kinase superfamily protein [Source:UniProtKB/TrEMBL;Acc:Q0WSF6]					65-kDa microtubule-associated protein 8 [Source:UniProtKB/Swiss-Prot;Acc:Q9C7G0]
Potri.010G227700	AT3G10410	SCPL49	Carboxypeptidase [Source:UniProtKB/TrEMBL;Acc:A0A178VKH6]					IQ-domain 10 [Source:UniProtKB/TrEMBL;Acc:Q9LKA0]
Potri.010G230801								Serine/threonine-protein kinase Nek6 [Source:UniProtKB/Swiss-Prot;Acc:Q9LT35]
Potri.010G231000	AT3G52790		At3g52790 [Source:UniProtKB/TrEMBL;Acc:Q9LXI6]					Inactive receptor-like serine/threonine-protein kinase At2g40270 [Source:UniProtKB/Swiss-Prot;Acc:Q9SIZ4]
Potri.010G233700	AT5G04550		AT5g04550/T32M21_140 [Source:UniProtKB/TrEMBL;Acc:Q9LZ71]					Cinnamate-4-hydroxylase [Source:UniProtKB/TrEMBL;Acc:B1GV49]
Potri.010G241200	AT5G04800	RPS17D	40S ribosomal protein S17-4 [Source:UniProtKB/Swiss-Prot;Acc:Q9LZ17]					Cinnamate-4-hydroxylase [Source:UniProtKB/TrEMBL;Acc:B1GV49]
Potri.010G244900	AT5G06390	FLA17	Fasciclin-like arabinogalactan protein 17 [Source:UniProtKB/Swiss-Prot;Acc:Q66GR0]					Tubulin beta chain [Source:UniProtKB/TrEMBL;Acc:A0A178UKM5]
Potri.010G249600	AT1G17745	PGDH	D-3-phosphoglycerate dehydrogenase [Source:TAIR;Acc:AT1G17745]					RD21A [Source:UniProtKB/TrEMBL;Acc:A0A178WIH7]
Potri.010G250600	AT1G51630	MSR2	Protein MANNAN SYNTHESIS-RELATED 2 [Source:UniProtKB/Swiss-Prot;Acc:Q0WPA5]					Probable carboxylesterase 12 [Source:UniProtKB/Swiss-Prot;Acc:Q9SMN0]
Potri.010G252000	AT1G78880		F9K20.7 protein [Source:UniProtKB/TrEMBL;Acc:Q9ZVA7]					Laccase-4 [Source:UniProtKB/Swiss-Prot;Acc:O80434]
Potri.010G252400	AT1G16860		Uncharacterized membrane protein At1g16860 [Source:UniProtKB/Swiss-Prot;Acc:Q9FZ45]
Potri.011G007100	AT4G04470	PMP22	Peroxisomal membrane protein PMP22 [Source:UniProtKB/TrEMBL;Acc:Q0WTY9]					C2 domain-containing protein At1g63220 [Source:UniProtKB/Swiss-Prot;Acc:Q9C8S6]
Potri.011G015600	AT1G12000	PFP-BETA1	Pyrophosphate--fructose 6-phosphate 1-phosphotransferase subunit beta 1 [Source:UniProtKB/Swiss-Prot;Acc:Q8W4M5]					Phenylalanine ammonia-lyase 1 [Source:UniProtKB/Swiss-Prot;Acc:P35510]
Potri.011G015900	AT1G12000	PFP-BETA1	Pyrophosphate--fructose 6-phosphate 1-phosphotransferase subunit beta 1 [Source:UniProtKB/Swiss-Prot;Acc:Q8W4M5]					Protein IRREGULAR XYLEM 15 [Source:UniProtKB/Swiss-Prot;Acc:Q9SNE5]
Potri.011G044000	AT1G61260		Protein of unknown function (DUF761) [Source:TAIR;Acc:AT1G61260]					Fasciclin-like arabinogalactan protein 12 [Source:UniProtKB/Swiss-Prot;Acc:Q8LEE9]
Potri.011G049900	AT4G27450		AT4g27450/F27G19_50 [Source:UniProtKB/TrEMBL;Acc:Q93V62]					Inactive receptor-like serine/threonine-protein kinase At2g40270 [Source:UniProtKB/Swiss-Prot;Acc:Q9SIZ4]
Potri.011G057400								Peroxisomal membrane protein PMP22 [Source:UniProtKB/TrEMBL;Acc:Q0WTY9]
Potri.011G057500	AT1G28400		F3M18.16 [Source:UniProtKB/TrEMBL;Acc:Q9SGN8]					NAC domain-containing protein 73 [Source:UniProtKB/Swiss-Prot;Acc:O49459]
Potri.011G058400	AT4G28500	NAC073	NAC domain-containing protein 73 [Source:UniProtKB/Swiss-Prot;Acc:O49459]					Laccase-17 [Source:UniProtKB/Swiss-Prot;Acc:Q9FJD5]
Potri.011G061500	AT5G45970	ARAC2	ROP7 [Source:UniProtKB/TrEMBL;Acc:A0A178UDV3]					Chaperone protein dnaJ 8, chloroplastic [Source:UniProtKB/Swiss-Prot;Acc:Q9SAG8]
Potri.011G064400	AT4G18550		alpha/beta-Hydrolases superfamily protein [Source:TAIR;Acc:AT4G18550]					VTC1 [Source:UniProtKB/TrEMBL;Acc:A0A178VW16]
Potri.011G066100	AT1G29170	SCAR3	Protein SCAR3 [Source:UniProtKB/Swiss-Prot;Acc:Q9LP46]					Fasciclin-like arabinogalactan protein 11 [Source:UniProtKB/Swiss-Prot;Acc:Q8LEJ6]
Potri.011G067400	AT4G18640	MDIS2	Protein MALE DISCOVERER 2 [Source:UniProtKB/Swiss-Prot;Acc:C0LGQ4]					DNA glycosylase superfamily protein [Source:UniProtKB/TrEMBL;Acc:F4HSJ2]
Potri.011G068300	AT1G29200	OFUT8	O-fucosyltransferase 8 [Source:UniProtKB/Swiss-Prot;Acc:F4HZX7]					Probable carboxylesterase 12 [Source:UniProtKB/Swiss-Prot;Acc:Q9SMN0]
Potri.011G069600	AT4G18780	CESA8	Cellulose synthase (Fragment) [Source:UniProtKB/TrEMBL;Acc:A0A068FHR7]					S-adenosylmethionine synthase [Source:UniProtKB/TrEMBL;Acc:A0A178VIP8]
Potri.011G074067								Probable galacturonosyltransferase-like 1 [Source:UniProtKB/Swiss-Prot;Acc:Q9LN68]
Potri.011G074100								AT4g00880 protein [Source:UniProtKB/TrEMBL;Acc:O23089]
Potri.011G074201								TPX2 (Targeting protein for Xklp2) protein family [Source:UniProtKB/TrEMBL;Acc:A0A1I9LQY2]
Potri.011G077900	AT3G47810	VPS29	Vacuolar protein sorting-associated protein 29 [Source:UniProtKB/TrEMBL;Acc:A0A178V791]					MYB transcription factor [Source:UniProtKB/TrEMBL;Acc:Q9SZC2]
Potri.011G079500	AT2G34430	LHB1B1	Chlorophyll a-b binding protein, chloroplastic [Source:UniProtKB/TrEMBL;Acc:Q39142]
Potri.011G094400	AT5G55180		O-Glycosyl hydrolases family 17 protein [Source:UniProtKB/TrEMBL;Acc:F4K3D8]					KDEL-tailed cysteine endopeptidase CEP1 [Source:UniProtKB/Swiss-Prot;Acc:Q9FGR9]
Potri.011G094800	AT4G26580		RING/U-box superfamily protein [Source:UniProtKB/TrEMBL;Acc:Q0WSW1]					IQ-domain 21 [Source:UniProtKB/TrEMBL;Acc:F4IWT1]
Potri.011G096500	AT3G15050	IQD10	IQ-domain 10 [Source:UniProtKB/TrEMBL;Acc:Q9LKA0]					FUNCTIONS IN: molecular_function unknown; INVOLVED IN: biological_process unknown; LOCATED IN: cellular_component unknown; EXPRESSED IN: fruit, egg cell; CONTAINS InterPro DOMAIN/s: Prefoldin (InterPro:IPR009053); BEST Arabidopsis thaliana protein m /.../s: unknown protein (TAIR:AT2G32240.1); Ha. [Source:TAIR;Acc:AT1G05320]
Potri.011G105500	AT1G78610	MSL6	Mechanosensitive ion channel protein 6 [Source:UniProtKB/Swiss-Prot;Acc:Q9SYM1]					Protein kinase superfamily protein [Source:UniProtKB/TrEMBL;Acc:Q9LYS5]
Potri.011G112400	AT3G14440	NCED3	9-cis-epoxycarotenoid dioxygenase NCED3, chloroplastic [Source:UniProtKB/Swiss-Prot;Acc:Q9LRR7]
Potri.011G114600	AT2G20562		Putative uncharacterized protein [Source:UniProtKB/TrEMBL;Acc:Q1G309]					Tautomerase/MIF superfamily protein [Source:UniProtKB/TrEMBL;Acc:F4K9G5]
Potri.011G119700	AT4G27500	PPI1	Proton pump-interactor 1 [Source:UniProtKB/Swiss-Prot;Acc:O23144]					Mannan O-acetyltransferase 3 [Source:UniProtKB/TrEMBL;Acc:A0A346P850]
Potri.011G122700	AT1G61065		1,3-beta-glucan synthase component (DUF1218) [Source:UniProtKB/TrEMBL;Acc:Q8W576]					Calcium-binding protein CP1 [Source:UniProtKB/Swiss-Prot;Acc:Q9FDX6]
Potri.011G122900	AT4G27430	CIP7	COP1-interacting protein 7 [Source:UniProtKB/Swiss-Prot;Acc:O80386]					Fasciclin-like arabinogalactan protein 12 [Source:UniProtKB/Swiss-Prot;Acc:Q8LEE9]
Potri.011G126200	AT5G54110	PVA41	Vesicle-associated protein 4-1 [Source:UniProtKB/Swiss-Prot;Acc:Q1ECE0]					Isoflavone reductase homolog P3 [Source:UniProtKB/Swiss-Prot;Acc:P52577]
Potri.011G126300	AT5G54240		Membrane lipoprotein lipid attachment site-like protein, putative (DUF1223) [Source:UniProtKB/TrEMBL;Acc:Q9FL72]					Aquaporin PIP2-7 [Source:UniProtKB/Swiss-Prot;Acc:P93004]
Potri.011G132600	AT5G54690	GAUT12	Probable galacturonosyltransferase 12 [Source:UniProtKB/Swiss-Prot;Acc:Q9FH36]					Tetratricopeptide repeat (TPR)-like superfamily protein [Source:TAIR;Acc:AT1G27500]
Potri.011G134900	AT5G54770	THI1	Thiamine thiazole synthase, chloroplastic [Source:UniProtKB/TrEMBL;Acc:A0A178UNL2]					NAC domain-containing protein 73 [Source:UniProtKB/Swiss-Prot;Acc:O49459]
Potri.011G136700	AT4G27060	TOR1	Microtubule-associated protein TORTIFOLIA1 [Source:UniProtKB/Swiss-Prot;Acc:Q9T041]					MYB transcription factor [Source:UniProtKB/TrEMBL;Acc:Q94GA6]
Potri.011G139500	AT1G50670		F11F12.1 protein [Source:UniProtKB/TrEMBL;Acc:Q9LPT6]					UDP-glycosyltransferase 72B1 [Source:UniProtKB/Swiss-Prot;Acc:Q9M156]
Potri.011G143400	AT3G12955		At3g12955 [Source:UniProtKB/TrEMBL;Acc:Q9LSI2]
Potri.011G146700	AT5G65930	ZWI	Kinesin-like calmodulin-binding protein (ZWICHEL) [Source:UniProtKB/TrEMBL;Acc:F4JXM5]					Tubulin beta chain [Source:UniProtKB/TrEMBL;Acc:A0A178UPR2]
Potri.011G147500	AT4G10430		TMPIT-like protein [Source:UniProtKB/TrEMBL;Acc:Q93XX0]					Beta-galactosidase 10 [Source:UniProtKB/Swiss-Prot;Acc:Q9FN08]
Potri.011G155800	AT1G30630		Coatomer subunit epsilon-1 [Source:UniProtKB/Swiss-Prot;Acc:Q9SA78]					UDP-glucuronate:xylan alpha-glucuronosyltransferase 1 [Source:UniProtKB/Swiss-Prot;Acc:Q9LSB1]
Potri.011G156100	AT1G30620	MUR4	UXE1 [Source:UniProtKB/TrEMBL;Acc:A0A384K925]					At3g52790 [Source:UniProtKB/TrEMBL;Acc:Q9LXI6]
Potri.011G161400	AT1G30760		FAD-binding Berberine family protein [Source:TAIR;Acc:AT1G30760]					Methylenetetrahydrofolate reductase 2 [Source:UniProtKB/Swiss-Prot;Acc:O80585]
Potri.011G164900	AT5G56020		Vesicle transport protein [Source:UniProtKB/TrEMBL;Acc:Q9FKU4]					Protein JASON [Source:UniProtKB/Swiss-Prot;Acc:F4IDQ5]
Potri.011G165100	AT4G26510	UKL4	Uridine kinase-like protein 4 [Source:UniProtKB/Swiss-Prot;Acc:O65583]					Probable methyltransferase At1g27930 [Source:UniProtKB/Swiss-Prot;Acc:Q9C7F9]
Potri.011G166250								TPX2 (Targeting protein for Xklp2) protein family [Source:UniProtKB/TrEMBL;Acc:A0A1I9LQY2]
Potri.011G167000	AT5G23810	AAP7	Probable amino acid permease 7 [Source:UniProtKB/Swiss-Prot;Acc:Q9FF99]					Cytochrome b561 and DOMON domain-containing protein At4g17280 [Source:UniProtKB/Swiss-Prot;Acc:Q8VYH6]
Potri.012G006400	AT5G54160	OMT1	Flavone 3'-O-methyltransferase 1 [Source:UniProtKB/Swiss-Prot;Acc:Q9FK25]					RHOMBOID-like protein 1 [Source:UniProtKB/Swiss-Prot;Acc:Q0WQX7]
Potri.012G014500	AT3G49220		Pectinesterase [Source:UniProtKB/TrEMBL;Acc:A0A1I9LRM8]					Phospho-2-dehydro-3-deoxyheptonate aldolase [Source:UniProtKB/TrEMBL;Acc:Q9SK84]
Potri.012G014966
Potri.012G015032								WPP domain-containing protein 2 [Source:UniProtKB/Swiss-Prot;Acc:Q9C500]
Potri.012G015100	AT5G24270	CBL4	Calcineurin B-like protein 4 [Source:UniProtKB/Swiss-Prot;Acc:O81223]					Transcription factor MYB52 [Source:UniProtKB/Swiss-Prot;Acc:Q6R0C4]
Potri.012G016200	AT3G49260	iqd21	IQ-domain 21 [Source:UniProtKB/TrEMBL;Acc:F4IWT1]					GRF12 [Source:UniProtKB/TrEMBL;Acc:A0A178WJF9]
Potri.012G021602								Heat stress transcription factor B-3 [Source:UniProtKB/Swiss-Prot;Acc:O22230]
Potri.012G023400	AT2G46690	SAUR32	Auxin-responsive protein SAUR32 [Source:UniProtKB/Swiss-Prot;Acc:Q9ZUZ3]					Glycine cleavage system P protein [Source:UniProtKB/TrEMBL;Acc:A0A178UTF1]
Potri.012G033000	AT5G53300	UBC10	Ubiquitin-conjugating enzyme E2 10 [Source:UniProtKB/Swiss-Prot;Acc:P35133]					Cellulose synthase (Fragment) [Source:UniProtKB/TrEMBL;Acc:A0A068FHR7]
Potri.012G049000	AT3G18050		GPI-anchored protein [Source:UniProtKB/TrEMBL;Acc:Q9LV36]					Serine/threonine-protein kinase Nek2 [Source:UniProtKB/Swiss-Prot;Acc:Q9CAU7]
Potri.012G071100	AT5G62710		Leucine-rich repeat protein kinase family protein [Source:UniProtKB/TrEMBL;Acc:Q8GX94]					Alpha-galactosidase 3 [Source:UniProtKB/Swiss-Prot;Acc:Q8VXZ7]
Potri.012G076700	AT4G09600	GASA3	Gibberellin-regulated protein 3 [Source:UniProtKB/Swiss-Prot;Acc:P46687]					WPP domain-containing protein 2 [Source:UniProtKB/Swiss-Prot;Acc:Q9C500]
Potri.012G084100	AT5G26660	MYB86	Transcription factor MYB86 [Source:UniProtKB/Swiss-Prot;Acc:Q8LPH6]					AT5g13810/MAC12_24 [Source:UniProtKB/TrEMBL;Acc:Q9FFZ0]
Potri.012G088100	AT5G56040		Leucine-rich receptor-like protein kinase family protein [Source:UniProtKB/TrEMBL;Acc:F4K6B8]					Adenosine kinase 2 [Source:UniProtKB/Swiss-Prot;Acc:Q9LZG0]
Potri.012G094400	AT5G63350		Emb [Source:UniProtKB/TrEMBL;Acc:Q9FGW7]					Aluminum induced protein with YGL and LRDR motifs [Source:UniProtKB/TrEMBL;Acc:Q94BR2]
Potri.012G095300	AT5G63400	ADK1	ADK1 [Source:UniProtKB/TrEMBL;Acc:A0A178UAM7]					At3g09085 [Source:UniProtKB/TrEMBL;Acc:Q8LDK7]
Potri.012G114600	AT2G44740	CYCU4-1	Cyclin-U4-1 [Source:UniProtKB/Swiss-Prot;Acc:O80513]					Sec14p-like phosphatidylinositol transfer family protein [Source:UniProtKB/TrEMBL;Acc:Q9FRK8]
Potri.012G118100	AT1G31300		At1g31300/T19E23_12 [Source:UniProtKB/TrEMBL;Acc:Q93Z82]					Caffeoylshikimate esterase [Source:UniProtKB/Swiss-Prot;Acc:Q9C942]
Potri.012G119200	AT5G45100	BRG1	BOI-related E3 ubiquitin-protein ligase 1 [Source:UniProtKB/Swiss-Prot;Acc:Q9FHE4]					VND1 [Source:UniProtKB/TrEMBL;Acc:A0A178VM15]
Potri.012G119600	AT1G04760	VAMP726	Putative vesicle-associated membrane protein 726 [Source:UniProtKB/Swiss-Prot;Acc:Q9MAS5]					At3g02700 [Source:UniProtKB/TrEMBL;Acc:Q9M872]
Potri.012G125500	AT5G05010		Coatomer subunit delta [Source:UniProtKB/TrEMBL;Acc:B9DGK9]					Actin-depolymerizing factor 9 [Source:UniProtKB/Swiss-Prot;Acc:O49606]
Potri.012G127500	AT5G62350		Plant invertase/pectin methylesterase inhibitor superfamily protein [Source:UniProtKB/TrEMBL;Acc:Q9LVA4]					At1g79420/T8K14_16 [Source:UniProtKB/TrEMBL;Acc:Q940T0]
Potri.012G127700	AT4G22680	MYB85	MYB transcription factor [Source:UniProtKB/TrEMBL;Acc:Q94GA6]
Potri.012G127900	AT5G60490	FLA12	Fasciclin-like arabinogalactan protein 12 [Source:UniProtKB/Swiss-Prot;Acc:Q8LEE9]					RING-H2 finger protein ATL54 [Source:UniProtKB/Swiss-Prot;Acc:Q8LFY8]
Potri.012G140800	AT3G48940		Remorin family protein [Source:UniProtKB/TrEMBL;Acc:Q9SMT2]					UDP-glycosyltransferase 72B1 [Source:UniProtKB/Swiss-Prot;Acc:Q9M156]
Potri.012G142200	AT4G20850	TPP2	Tripeptidyl-peptidase 2 [Source:UniProtKB/Swiss-Prot;Acc:F4JVN6]					Auxin-responsive protein SAUR32 [Source:UniProtKB/Swiss-Prot;Acc:Q9ZUZ3]
Potri.012G142300	AT5G23870	PAE9	Pectin acetylesterase 9 [Source:UniProtKB/Swiss-Prot;Acc:B9DFR3]					Leucine-rich repeat receptor-like tyrosine-protein kinase PXC3 [Source:UniProtKB/Swiss-Prot;Acc:O22938]
Potri.013G003700	AT1G56720		At1g56720 [Source:UniProtKB/TrEMBL;Acc:Q7Y229]					E3 ubiquitin-protein ligase RHA2A [Source:UniProtKB/Swiss-Prot;Acc:Q9ZT50]
Potri.013G004100	AT3G17390	METK4	S-adenosylmethionine synthase [Source:UniProtKB/TrEMBL;Acc:A0A178VIP8]					Oligopeptide transporter 2 [Source:UniProtKB/Swiss-Prot;Acc:O04514]
Potri.013G005500	AT1G10630	ATARFA1F	ADP-ribosylation factor A1F [Source:UniProtKB/TrEMBL;Acc:Q6ID97]					Cytochrome P450 98A3 [Source:UniProtKB/Swiss-Prot;Acc:O22203]
Potri.013G005700	AT4G25810	XTH23	Probable xyloglucan endotransglucosylase/hydrolase protein 23 [Source:UniProtKB/Swiss-Prot;Acc:Q38910]					aspartic proteinase A1 [Source:TAIR;Acc:AT1G11910]
Potri.013G006250								IQ-domain 21 [Source:UniProtKB/TrEMBL;Acc:F4IWT1]
Potri.013G007700	AT1G09250	BHLH149	Transcription factor bHLH149 [Source:UniProtKB/Swiss-Prot;Acc:O80482]					Thioredoxin H1 [Source:UniProtKB/Swiss-Prot;Acc:P29448]
Potri.013G008500	AT5G26850		Uncharacterized protein [Source:TAIR;Acc:AT5G26850]					Heavy metal transport/detoxification superfamily protein [Source:UniProtKB/TrEMBL;Acc:F4K0H3]
Potri.013G011500	AT5G27000	KIN14G	Kinesin-like protein KIN-14G [Source:UniProtKB/Swiss-Prot;Acc:O81635]					At5g42330 [Source:UniProtKB/TrEMBL;Acc:Q6GKX1]
Potri.013G014200	AT5G60490	FLA12	Fasciclin-like arabinogalactan protein 12 [Source:UniProtKB/Swiss-Prot;Acc:Q8LEE9]					Heavy metal-associated isoprenylated plant protein 1 [Source:UniProtKB/Swiss-Prot;Acc:Q9ZUV1]
Potri.013G014700	AT3G05580	TOPP9	Serine/threonine-protein phosphatase [Source:UniProtKB/TrEMBL;Acc:A0A178VKY6]					WOX13 [Source:UniProtKB/TrEMBL;Acc:A0A178UZQ1]
Potri.013G017400	AT4G15800	RALFL33	Protein RALF-like 33 [Source:UniProtKB/Swiss-Prot;Acc:Q8L9P8]					At1g75810 [Source:UniProtKB/TrEMBL;Acc:Q9LQT3]
Potri.013G031400	AT1G08820	PVA22	VAP27-2 [Source:UniProtKB/TrEMBL;Acc:A0A178WBB7]					At3g14280 [Source:UniProtKB/TrEMBL;Acc:Q9LUL9]
Potri.013G035500	AT4G14880	OASA1	Cysteine synthase 1 [Source:UniProtKB/Swiss-Prot;Acc:P47998]					Cysteine proteinase inhibitor 6 [Source:UniProtKB/Swiss-Prot;Acc:Q8H0X6]
Potri.013G041300	AT5G43700	IAA4	IAA4 [Source:UniProtKB/TrEMBL;Acc:A0A384LA06]					Fasciclin-like arabinogalactan protein 11 [Source:UniProtKB/Swiss-Prot;Acc:Q8LEJ6]
Potri.013G062401								LRR receptor-like serine/threonine-protein kinase RCH1 [Source:UniProtKB/Swiss-Prot;Acc:C0LGV1]
Potri.013G067300	AT5G17770	CBR1	NADH-cytochrome b5 reductase [Source:UniProtKB/TrEMBL;Acc:A0A178US77]					Microtubule-associated protein TORTIFOLIA1 [Source:UniProtKB/Swiss-Prot;Acc:Q9T041]
Potri.013G081700	AT5G17165		unknown protein; FUNCTIONS IN: molecular_function unknown; INVOLVED IN: biological_process unknown; LOCATED IN: cellular_component unknown; BEST Arabidopsis thaliana protein match is: unknown protein (TAIR:AT3G03150.1); Ha. [Source:TAIR;Acc:AT5G17165]					Putative vesicle-associated membrane protein, synaptobrevin 7B [Source:UniProtKB/TrEMBL;Acc:Q681L9]
Potri.013G083400	AT2G40540	POT2	Potassium transporter [Source:UniProtKB/TrEMBL;Acc:A0A178VTZ5]
Potri.013G095200	AT1G33490		E3 ubiquitin-protein ligase [Source:UniProtKB/TrEMBL;Acc:Q9C803]					Glutathione reductase, cytosolic [Source:UniProtKB/Swiss-Prot;Acc:P48641]
Potri.013G102200	AT1G33800	GXM3	GXMT1 [Source:UniProtKB/TrEMBL;Acc:A0A178W7W0]					Adenosylhomocysteinase 1 [Source:UniProtKB/Swiss-Prot;Acc:O23255]
Potri.013G106000	AT1G72160	PATL3	Patellin-3 [Source:UniProtKB/Swiss-Prot;Acc:Q56Z59]					LIM domain-containing protein PLIM2b [Source:UniProtKB/Swiss-Prot;Acc:Q1ECF5]
Potri.013G112800	AT1G71950		At1g71950 [Source:UniProtKB/TrEMBL;Acc:Q9C8W7]					FAD-binding Berberine family protein [Source:TAIR;Acc:AT1G30760]
Potri.013G117100	AT1G34220		Regulator of Vps4 activity in the MVB pathway protein [Source:UniProtKB/TrEMBL;Acc:F4HUX0]					Autophagy-related protein [Source:UniProtKB/TrEMBL;Acc:A0A178VBL7]
Potri.013G123800	AT3G51300	ARAC11	Rac-like GTP-binding protein ARAC11 [Source:UniProtKB/Swiss-Prot;Acc:P92978]					Fasciclin-like arabinogalactan protein 12 [Source:UniProtKB/Swiss-Prot;Acc:Q8LEE9]
Potri.013G127200	AT3G59690	IQD13	IQ-domain 13 [Source:UniProtKB/TrEMBL;Acc:Q9M199]					Probable inactive receptor kinase At5g67200 [Source:UniProtKB/Swiss-Prot;Acc:Q93Y06]
Potri.013G128600	AT5G39740	RPL5B	RPL5B [Source:UniProtKB/TrEMBL;Acc:A0A178UJU5]					NAC domain-containing protein 73 [Source:UniProtKB/Swiss-Prot;Acc:O49459]
Potri.013G130400	AT2G20680	MAN2	Mannan endo-1,4-beta-mannosidase 2 [Source:UniProtKB/Swiss-Prot;Acc:Q7Y223]
Potri.013G131100	AT4G03560	TPC1	AT4G03560 protein [Source:UniProtKB/TrEMBL;Acc:B9DFD5]					AT5g20880/F22D1_50 [Source:UniProtKB/TrEMBL;Acc:Q93ZD8]
Potri.013G138300	ATCG00020	PSBA	Photosystem II protein D1 [Source:UniProtKB/Swiss-Prot;Acc:P83755]					Bifunctional dTDP-4-dehydrorhamnose 3,5-epimerase/dTDP-4-dehydrorhamnose reductase [Source:UniProtKB/Swiss-Prot;Acc:Q9LQ04]
Potri.013G144700	AT2G20840	SCAMP1	Secretory carrier-associated membrane protein 1 [Source:UniProtKB/Swiss-Prot;Acc:Q9SKT3]					Putative uncharacterized protein [Source:UniProtKB/TrEMBL;Acc:Q9FMZ3]
Potri.013G151432								Protein KINESIN LIGHT CHAIN-RELATED 1 [Source:UniProtKB/Swiss-Prot;Acc:O81629]
Potri.013G152300
Potri.013G152400	AT4G03210	XTH9	Xyloglucan endotransglucosylase/hydrolase (Fragment) [Source:UniProtKB/TrEMBL;Acc:C0SVH2]					phospholipase D beta 1 [Source:TAIR;Acc:AT2G42010]
Potri.013G155300	AT2G30395	OFP17	Transcription repressor OFP17 [Source:UniProtKB/Swiss-Prot;Acc:Q84RF2]
Potri.013G156300								Ubiquitin-conjugating enzyme E2 20 [Source:UniProtKB/Swiss-Prot;Acc:Q8L7T3]
Potri.013G157900	AT2G30490	CYP73A5	Cinnamate-4-hydroxylase [Source:UniProtKB/TrEMBL;Acc:B1GV49]					MYB transcription factor [Source:UniProtKB/TrEMBL;Acc:Q9SRB0]
Potri.013G159600	AT1G26910	RPL10B	60S ribosomal protein L10-2 [Source:UniProtKB/Swiss-Prot;Acc:Q08770]					RING/U-box superfamily protein [Source:UniProtKB/TrEMBL;Acc:A0A1I9LMP4]
Potri.014G013600	AT4G10810		Uncharacterized protein At4g10810 [Source:UniProtKB/TrEMBL;Acc:Q9SN67]					Probable galacturonosyltransferase-like 1 [Source:UniProtKB/Swiss-Prot;Acc:Q9LN68]
Potri.014G017200	AT1G27450	APT1	Adenine phosphoribosyl transferase 1 [Source:UniProtKB/TrEMBL;Acc:F4HSX1]					Heat stress transcription factor B-3 [Source:UniProtKB/Swiss-Prot;Acc:O22230]
Potri.014G017300	AT5G04340	ZAT6	Zinc finger protein ZAT6 [Source:UniProtKB/Swiss-Prot;Acc:O22533]					At5g62770 [Source:UniProtKB/TrEMBL;Acc:Q9FM16]
Potri.014G017500	AT1G49890	QWRF2	QWRF motif-containing protein 2 [Source:UniProtKB/Swiss-Prot;Acc:Q94AI1]					CBL-interacting serine/threonine-protein kinase 25 [Source:UniProtKB/Swiss-Prot;Acc:Q8W1D5]
Potri.014G021900	AT1G47200	WPP2	WPP domain-containing protein 2 [Source:UniProtKB/Swiss-Prot;Acc:Q9C500]					At2g47010/F14M4.16 [Source:UniProtKB/TrEMBL;Acc:Q944A3]
Potri.014G024100	AT5G43060	RD21B	Probable cysteine protease RD21B [Source:UniProtKB/Swiss-Prot;Acc:Q9FMH8]					At3g52790 [Source:UniProtKB/TrEMBL;Acc:Q9LXI6]
Potri.014G027800	AT5G42930		Alpha/beta-Hydrolases superfamily protein [Source:UniProtKB/TrEMBL;Acc:F4K4J2]					DNA polymerase epsilon catalytic subunit A [Source:UniProtKB/TrEMBL;Acc:Q93WK6]
Potri.014G029300	AT5G42890	ATSCP2	SCP2 [Source:UniProtKB/TrEMBL;Acc:A0A178UHV6]					Probable cysteine protease RD21B [Source:UniProtKB/Swiss-Prot;Acc:Q9FMH8]
Potri.014G029900	AT4G33330	PGSIP3	plant glycogenin-like starch initiation protein 3 [Source:TAIR;Acc:AT4G33330]					Kinesin-like protein KIN-14T [Source:UniProtKB/Swiss-Prot;Acc:F4I1T9]
Potri.014G032300	AT1G47410		At1g47410 [Source:UniProtKB/TrEMBL;Acc:Q9SX76]					Late embryogenesis abundant (LEA) hydroxyproline-rich glycoprotein family [Source:UniProtKB/TrEMBL;Acc:Q1PEU2]
Potri.014G035800	AT2G26510	NAT3	Nucleobase-ascorbate transporter 3 [Source:UniProtKB/Swiss-Prot;Acc:Q8GZD4]					Soluble inorganic pyrophosphatase 1 [Source:UniProtKB/Swiss-Prot;Acc:Q93V56]
Potri.014G040300	AT1G19300	GATL1	Probable galacturonosyltransferase-like 1 [Source:UniProtKB/Swiss-Prot;Acc:Q9LN68]					Oxygen-evolving enhancer protein 1-2, chloroplastic [Source:UniProtKB/Swiss-Prot;Acc:Q9S841]
Potri.014G041600	AT1G75080	BZR1	Protein BRASSINAZOLE-RESISTANT 1 [Source:UniProtKB/Swiss-Prot;Acc:Q8S307]					At1g17080/F6I1.24 [Source:UniProtKB/TrEMBL;Acc:Q9SHG7]
Potri.014G041700	AT1G75090		DNA glycosylase superfamily protein [Source:UniProtKB/TrEMBL;Acc:Q94CA9]					Chaperone protein dnaJ 8, chloroplastic [Source:UniProtKB/Swiss-Prot;Acc:Q9SAG8]
Potri.014G044000	AT2G44620	MTACP1	Acyl carrier protein 1, mitochondrial [Source:UniProtKB/Swiss-Prot;Acc:P53665]					TORTIFOLIA1-like protein 4 [Source:UniProtKB/Swiss-Prot;Acc:Q93ZH1]
Potri.014G045200	AT4G01710	ARPC5A	Actin-related protein 2/3 complex subunit 5 [Source:UniProtKB/TrEMBL;Acc:A0A178UZC8]					Cyclin-U1-1 [Source:UniProtKB/Swiss-Prot;Acc:Q9LJ45]
Potri.014G058200	AT2G45040	4MMP	Metalloendoproteinase 4-MMP [Source:UniProtKB/Swiss-Prot;Acc:Q8GWW6]					BTB/POZ domain-containing protein At1g55760 [Source:UniProtKB/Swiss-Prot;Acc:Q680K8]
Potri.014G068200	AT3G60750	TKL-1	Transketolase-1, chloroplastic [Source:UniProtKB/Swiss-Prot;Acc:Q8RWV0]					Plant protein of unknown function (DUF936) [Source:TAIR;Acc:AT3G14170]
Potri.014G071700	AT3G60900	FLA10	Fasciclin-like arabinogalactan protein 10 [Source:UniProtKB/Swiss-Prot;Acc:Q9LZX4]					Sodium/calcium exchanger NCL [Source:UniProtKB/Swiss-Prot;Acc:Q8L636]
Potri.014G074700	AT2G42010	PLDBETA1	phospholipase D beta 1 [Source:TAIR;Acc:AT2G42010]					At2g39650 [Source:UniProtKB/TrEMBL;Acc:O48813]
Potri.014G080900	AT1G01780	PLIM2B	LIM domain-containing protein PLIM2b [Source:UniProtKB/Swiss-Prot;Acc:Q1ECF5]					ABC transporter G family member 36 [Source:UniProtKB/Swiss-Prot;Acc:Q9XIE2]
Potri.014G087700	AT3G61460	BRH1	BRH1 RING finger protein [Source:UniProtKB/TrEMBL;Acc:Q9XF92]					Arogenate dehydratase [Source:UniProtKB/TrEMBL;Acc:A0A178W954]
Potri.014G092300	AT2G46225	ABIL1	ABI-1-like 1 [Source:UniProtKB/TrEMBL;Acc:B3H5V3]					AT5g13810/MAC12_24 [Source:UniProtKB/TrEMBL;Acc:Q9FFZ0]
Potri.014G094400	AT2G46300		Late embryogenesis abundant (LEA) hydroxyproline-rich glycoprotein family [Source:UniProtKB/TrEMBL;Acc:Q1PEU2]					Carboxypeptidase [Source:UniProtKB/TrEMBL;Acc:A0A178VKH6]
Potri.014G095800	AT1G01430	TBL25	Mannan O-acetyltransferase 3 [Source:UniProtKB/TrEMBL;Acc:A0A346P850]					Probable serine/threonine-protein kinase PBL28 [Source:UniProtKB/Swiss-Prot;Acc:Q84M95]
Potri.014G096000	AT4G01070	UGT72B1	UDP-glycosyltransferase 72B1 [Source:UniProtKB/Swiss-Prot;Acc:Q9M156]					Glutamine synthetase cytosolic isozyme 1-1 [Source:UniProtKB/Swiss-Prot;Acc:Q56WN1]
Potri.014G096100	AT4G01070	UGT72B1	UDP-glycosyltransferase 72B1 [Source:UniProtKB/Swiss-Prot;Acc:Q9M156]					Protein of unknown function (DUF1624) [Source:TAIR;Acc:AT5G47900]
Potri.014G103600	AT2G46710	ROPGAP3	Rho GTPase-activating protein 3 [Source:UniProtKB/Swiss-Prot;Acc:Q8GYY5]					Dirigent protein 19 [Source:UniProtKB/Swiss-Prot;Acc:Q9C523]
Potri.014G107100	AT1G01050	PPA1	Soluble inorganic pyrophosphatase 1 [Source:UniProtKB/Swiss-Prot;Acc:Q93V56]					Protein LURP-one-related 12 [Source:UniProtKB/Swiss-Prot;Acc:Q9LVZ8]
Potri.014G108300	AT2G41610		Transmembrane protein [Source:UniProtKB/TrEMBL;Acc:Q6DR41]					P-loop nucleoside triphosphate hydrolases superfamily protein with CH (Calponin Homology) domain [Source:TAIR;Acc:AT1G09170]
Potri.014G114700	AT4G01850	SAM2	S-adenosylmethionine synthase [Source:UniProtKB/TrEMBL;Acc:A0A178V3V9]					Protein kinase superfamily protein [Source:UniProtKB/TrEMBL;Acc:Q0WSF6]
Potri.014G115100	AT1G23410	RPS27AA	Ubiquitin-40S ribosomal protein S27a-1 [Source:UniProtKB/Swiss-Prot;Acc:P59271]					Receptor-like protein kinase 2 [Source:UniProtKB/Swiss-Prot;Acc:Q9LHP4]
Potri.014G116500	AT5G14670	ATARFA1B	ADP-ribosylation factor A1B [Source:UniProtKB/TrEMBL;Acc:Q9LYJ3]					Protein NDL2 [Source:UniProtKB/Swiss-Prot;Acc:Q9ASU8]
Potri.014G119900	AT2G47360		Transmembrane protein [Source:UniProtKB/TrEMBL;Acc:O22910]					3-phosphoshikimate 1-carboxyvinyltransferase, chloroplastic [Source:UniProtKB/Swiss-Prot;Acc:P05466]
Potri.014G122200	AT1G02640	BXL2	Probable beta-D-xylosidase 2 [Source:UniProtKB/Swiss-Prot;Acc:Q94KD8]					BTB/POZ domain-containing protein NPY1 [Source:UniProtKB/Swiss-Prot;Acc:Q8H1D3]
Potri.014G123400	AT5G38700		Cotton fiber protein [Source:UniProtKB/TrEMBL;Acc:Q570M0]					KNAT3 [Source:UniProtKB/TrEMBL;Acc:A0A178U9D1]
Potri.014G125700	AT2G47500	KIN14I	Kinesin-like protein KIN-14I [Source:UniProtKB/Swiss-Prot;Acc:F4IL57]					AGC (cAMP-dependent, cGMP-dependent and protein kinase C) kinase family protein [Source:UniProtKB/TrEMBL;Acc:Q8GUH5]
Potri.014G127000	AT1G02810	PME7	Probable pectinesterase/pectinesterase inhibitor 7 [Source:UniProtKB/Swiss-Prot;Acc:Q9SRX4]					Isovaleryl-CoA dehydrogenase, mitochondrial [Source:UniProtKB/Swiss-Prot;Acc:Q9SWG0]
Potri.014G127700	AT4G02380	SAG21	senescence-associated gene 21 [Source:TAIR;Acc:AT4G02380]					Chlorophyll a-b binding protein, chloroplastic [Source:UniProtKB/TrEMBL;Acc:Q39141]
Potri.014G129200	AT3G62830	UXS2	UDP-glucuronic acid decarboxylase 2 [Source:UniProtKB/Swiss-Prot;Acc:Q9LZI2]					BOI-related E3 ubiquitin-protein ligase 1 [Source:UniProtKB/Swiss-Prot;Acc:Q9FHE4]
Potri.014G139500	AT2G30950	VAR2	FtsH extracellular protease family [Source:TAIR;Acc:AT2G30950]					Actin-related protein 2/3 complex subunit 2B [Source:UniProtKB/Swiss-Prot;Acc:F4IVU1]
Potri.014G139900	AT1G52140		Avr9/Cf-9 rapidly elicited protein [Source:UniProtKB/TrEMBL;Acc:Q9ZU12]					Kinesin-like protein [Source:UniProtKB/TrEMBL;Acc:F4HU83]
Potri.014G146200	AT4G14200		Pentatricopeptide repeat (PPR) superfamily protein [Source:UniProtKB/TrEMBL;Acc:F4JUM8]					P450 reductase 2 [Source:TAIR;Acc:AT4G30210]
Potri.014G146600	AT1G05850	CTL1	Chitinase-like protein 1 [Source:UniProtKB/Swiss-Prot;Acc:Q9MA41]					Protein MANNAN SYNTHESIS-RELATED 2 [Source:UniProtKB/Swiss-Prot;Acc:Q0WPA5]
Potri.014G147000	AT5G16490	RIC4	CRIB domain-containing protein RIC4 [Source:UniProtKB/Swiss-Prot;Acc:Q9FFD5]					Cinnamoyl-CoA reductase 1 [Source:UniProtKB/Swiss-Prot;Acc:Q9S9N9]
Potri.014G148900	AT3G07340	BHLH62	Transcription factor bHLH62 [Source:UniProtKB/Swiss-Prot;Acc:Q9SRT2]					Profilin-3 [Source:UniProtKB/Swiss-Prot;Acc:Q38904]
Potri.014G155000	AT1G05100	MAPKKK18	Mitogen-activated protein kinase kinase kinase 18 [Source:UniProtKB/Swiss-Prot;Acc:Q9ZVP5]					Calcineurin B-like protein 4 [Source:UniProtKB/Swiss-Prot;Acc:O81223]
Potri.014G155200	AT2G32520		alpha/beta-Hydrolases superfamily protein [Source:TAIR;Acc:AT2G32520]					T6J4.11 protein [Source:UniProtKB/TrEMBL;Acc:Q9FX61]
Potri.014G162000	AT5G35735		Cytochrome b561 and DOMON domain-containing protein At5g35735 [Source:UniProtKB/Swiss-Prot;Acc:Q9FKH6]					At5g26330 [Source:UniProtKB/TrEMBL;Acc:O81500]
Potri.014G162900	AT2G04780	FLA7	Fasciclin-like arabinogalactan protein 7 [Source:UniProtKB/Swiss-Prot;Acc:Q9SJ81]					peptidemethionine sulfoxide reductase 1 [Source:TAIR;Acc:AT5G61640]
Potri.014G168900	AT5G55850	NOI	RPM1-interacting protein 4 (RIN4) family protein [Source:UniProtKB/TrEMBL;Acc:F4K692]					At2g31090 [Source:UniProtKB/TrEMBL;Acc:O82275]
Potri.015G004800	AT5G54165		Avr9/Cf-9 rapidly elicited protein [Source:UniProtKB/TrEMBL;Acc:Q570N6]					Late embryogenesis abundant (LEA) hydroxyproline-rich glycoprotein family [Source:UniProtKB/TrEMBL;Acc:O82354]
Potri.015G006800	AT4G00880		AT4g00880 protein [Source:UniProtKB/TrEMBL;Acc:O23089]					AT4g38690/F20M13_250 [Source:UniProtKB/TrEMBL;Acc:Q9SZP6]
Potri.015G008100	AT1G64650		At1g64650 [Source:UniProtKB/TrEMBL;Acc:Q6NLR2]					Extradiol ring-cleavage dioxygenase [Source:UniProtKB/Swiss-Prot;Acc:Q949R4]
Potri.015G012500	AT3G49260	iqd21	IQ-domain 21 [Source:UniProtKB/TrEMBL;Acc:F4IWT1]					AT3g23600/MDB19_9 [Source:UniProtKB/TrEMBL;Acc:Q9LUG8]
Potri.015G013300	AT5G60490	FLA12	Fasciclin-like arabinogalactan protein 12 [Source:UniProtKB/Swiss-Prot;Acc:Q8LEE9]					UDP-glycosyltransferase 88A1 [Source:UniProtKB/Swiss-Prot;Acc:Q9LK73]
Potri.015G017500	AT5G53460	GLT1	Glutamate synthase 1 [NADH], chloroplastic [Source:UniProtKB/Swiss-Prot;Acc:Q9LV03]					E3 ubiquitin-protein ligase [Source:UniProtKB/TrEMBL;Acc:Q9C803]
Potri.015G029500	AT1G02780	RPL19A	60S ribosomal protein L19-1 [Source:UniProtKB/Swiss-Prot;Acc:Q9SRX2]					RNA-binding (RRM/RBD/RNP motifs) family protein [Source:UniProtKB/TrEMBL;Acc:F4JYK6]
Potri.015G033100	AT1G68130	IDD14	Protein indeterminate-domain 14 [Source:UniProtKB/Swiss-Prot;Acc:Q9C9X7]					FtsH extracellular protease family [Source:TAIR;Acc:AT2G30950]
Potri.015G033600	AT1G17950	MYB52	Transcription factor MYB52 [Source:UniProtKB/Swiss-Prot;Acc:Q6R0C4]					Putative vesicle-associated membrane protein 726 [Source:UniProtKB/Swiss-Prot;Acc:Q9MAS5]
Potri.015G034700	AT5G37600	GLN1-1	Glutamine synthetase cytosolic isozyme 1-1 [Source:UniProtKB/Swiss-Prot;Acc:Q56WN1]					Actin-depolymerizing factor 4 [Source:UniProtKB/Swiss-Prot;Acc:Q9ZSK3]
Potri.015G040900	AT3G18050		GPI-anchored protein [Source:UniProtKB/TrEMBL;Acc:Q9LV36]					6-phosphogluconate dehydrogenase, decarboxylating [Source:UniProtKB/TrEMBL;Acc:A0A178VK18]
Potri.015G060000	AT5G60920	COB	Protein COBRA [Source:UniProtKB/Swiss-Prot;Acc:Q94KT8]					At5g19860 [Source:UniProtKB/TrEMBL;Acc:Q7XA63]
Potri.015G060100	AT5G15630	COBL4	COBRA-like protein 4 [Source:UniProtKB/Swiss-Prot;Acc:Q9LFW3]					Probable galacturonosyltransferase-like 7 [Source:UniProtKB/Swiss-Prot;Acc:Q8VYF4]
Potri.015G060900	AT5G61340		Transmembrane protein [Source:UniProtKB/TrEMBL;Acc:Q9FLJ9]					Carboxypeptidase [Source:UniProtKB/TrEMBL;Acc:A0A178VKH6]
Potri.015G072600	AT5G62890	NAT6	Nucleobase-ascorbate transporter 6 [Source:UniProtKB/Swiss-Prot;Acc:Q27GI3]					GMD1 [Source:UniProtKB/TrEMBL;Acc:A0A178U7H7]
Potri.015G075300	AT1G27500		Tetratricopeptide repeat (TPR)-like superfamily protein [Source:TAIR;Acc:AT1G27500]					D-3-phosphoglycerate dehydrogenase [Source:TAIR;Acc:AT1G17745]
Potri.015G076400	AT5G62770		At5g62770 [Source:UniProtKB/TrEMBL;Acc:Q9FM16]					BOI-related E3 ubiquitin-protein ligase 1 [Source:UniProtKB/Swiss-Prot;Acc:Q9FHE4]
Potri.015G082700	AT1G57560	AtMYB50	At1g57560 [Source:UniProtKB/TrEMBL;Acc:Q9C695]					Transcription factor KUA1 [Source:UniProtKB/Swiss-Prot;Acc:Q9LVS0]
Potri.015G087400	AT5G50260	CEP1	KDEL-tailed cysteine endopeptidase CEP1 [Source:UniProtKB/Swiss-Prot;Acc:Q9FGR9]					At3g56190 [Source:UniProtKB/TrEMBL;Acc:Q29Q46]
Potri.015G087600	AT5G61640	PMSR1	peptidemethionine sulfoxide reductase 1 [Source:TAIR;Acc:AT5G61640]
Potri.015G091400	AT1G13440	GAPC2	Glyceraldehyde-3-phosphate dehydrogenase GAPC2, cytosolic [Source:UniProtKB/Swiss-Prot;Acc:Q9FX54]					Polyubiquitin 10 [Source:UniProtKB/Swiss-Prot;Acc:Q8H159]
Potri.015G096900	AT4G24910		Glucuronoxylan 4-O-methyltransferase-like protein (DUF579) [Source:UniProtKB/TrEMBL;Acc:Q9SW35]					Serine/threonine-protein kinase Nek6 [Source:UniProtKB/Swiss-Prot;Acc:Q9LT35]
Potri.015G097000	AT5G51920		Pyridoxal phosphate (PLP)-dependent transferases superfamily protein [Source:UniProtKB/TrEMBL;Acc:Q9FGL6]					Glutamate synthase 1 [NADH], chloroplastic [Source:UniProtKB/Swiss-Prot;Acc:Q9LV03]
Potri.015G099500	AT5G63530	HIPP07	Heavy metal-associated isoprenylated plant protein 7 [Source:UniProtKB/Swiss-Prot;Acc:Q9C5D3]					Flavonol 3-O-glucosyltransferase UGT71C4 [Source:UniProtKB/Swiss-Prot;Acc:Q9LML6]
Potri.015G106000	AT5G61960	ML1	Protein MEI2-like 1 [Source:UniProtKB/Swiss-Prot;Acc:Q8W4I9]					At3g62020 [Source:UniProtKB/TrEMBL;Acc:A0JQ09]
Potri.015G112900	AT1G72370	RPSAA	40S ribosomal protein SA [Source:UniProtKB/TrEMBL;Acc:A0A178WNA1]					CBL-interacting serine/threonine-protein kinase 10 [Source:UniProtKB/Swiss-Prot;Acc:Q9C562]
Potri.015G118000	AT5G45100	BRG1	BOI-related E3 ubiquitin-protein ligase 1 [Source:UniProtKB/Swiss-Prot;Acc:Q9FHE4]					At1g51400/F5D21_10 [Source:UniProtKB/TrEMBL;Acc:Q9SYE2]
Potri.015G118300	AT1G04750	VAMP721	Putative vesicle-associated membrane protein, synaptobrevin 7B [Source:UniProtKB/TrEMBL;Acc:Q681L9]					unknown protein; BEST Arabidopsis thaliana protein match is: unknown protein (TAIR:AT3G01810.3); Ha. [Source:TAIR;Acc:AT5G43230]
Potri.015G129400	AT5G60490	FLA12	Fasciclin-like arabinogalactan protein 12 [Source:UniProtKB/Swiss-Prot;Acc:Q8LEE9]					Beta-galactosidase 9 [Source:UniProtKB/Swiss-Prot;Acc:Q9SCV3]
Potri.015G132500	AT5G51720	NEET	NEET [Source:UniProtKB/TrEMBL;Acc:A0A178UGQ5]					Tubby-like F-box protein 6 [Source:UniProtKB/Swiss-Prot;Acc:Q0WPY0]
Potri.015G132700	AT5G62200	ATS3B	Embryo-specific protein ATS3B [Source:UniProtKB/Swiss-Prot;Acc:Q6NPM5]					Polyubiquitin 10 [Source:UniProtKB/Swiss-Prot;Acc:Q8H159]
Potri.015G135500	AT5G52060	BAG1	BAG family molecular chaperone regulator 1 [Source:UniProtKB/Swiss-Prot;Acc:Q0WUQ1]					Serine/threonine-protein phosphatase [Source:UniProtKB/TrEMBL;Acc:A0A178VKY6]
Potri.015G141900	AT2G36620	RPL24A	60S ribosomal protein L24-1 [Source:UniProtKB/Swiss-Prot;Acc:Q42347]					At5g57910 [Source:UniProtKB/TrEMBL;Acc:Q8GW24]
Potri.015G142000	AT2G29050	RBL1	RHOMBOID-like protein 1 [Source:UniProtKB/Swiss-Prot;Acc:Q0WQX7]					WLIM1 [Source:UniProtKB/TrEMBL;Acc:A0A178W4R1]
Potri.015G145800	AT2G37600	RPL36A	60S ribosomal protein L36-1 [Source:UniProtKB/Swiss-Prot;Acc:O80929]					Actin-related protein 2/3 complex subunit 5 [Source:UniProtKB/TrEMBL;Acc:A0A178UZC8]
Potri.016G001800								PAR1 protein [Source:UniProtKB/TrEMBL;Acc:A0A1I9LQ94]
Potri.016G006200	AT5G47635		At5g47635 [Source:UniProtKB/TrEMBL;Acc:Q29PT1]					Zinc-finger homeodomain protein 9 [Source:UniProtKB/Swiss-Prot;Acc:Q9LHF0]
Potri.016G008800	AT2G35760		CASP-like protein 2B2 [Source:UniProtKB/Swiss-Prot;Acc:Q8L924]					MOB kinase activator-like 1B [Source:UniProtKB/Swiss-Prot;Acc:Q8GYX0]
Potri.016G010200	AT5G47620		RNA-binding (RRM/RBD/RNP motifs) family protein [Source:UniProtKB/TrEMBL;Acc:F4JYK6]					Avr9/Cf-9 rapidly elicited protein [Source:UniProtKB/TrEMBL;Acc:Q9ZU12]
Potri.016G013000								At1g71950 [Source:UniProtKB/TrEMBL;Acc:Q9C8W7]
Potri.016G014500	AT1G07250	UGT71C4	Flavonol 3-O-glucosyltransferase UGT71C4 [Source:UniProtKB/Swiss-Prot;Acc:Q9LML6]					2-Cys peroxiredoxin BAS1, chloroplastic [Source:UniProtKB/Swiss-Prot;Acc:Q96291]
Potri.016G018700	AT1G05320		FUNCTIONS IN: molecular_function unknown; INVOLVED IN: biological_process unknown; LOCATED IN: cellular_component unknown; EXPRESSED IN: fruit, egg cell; CONTAINS InterPro DOMAIN/s: Prefoldin (InterPro:IPR009053); BEST Arabidopsis thaliana protein m /.../s: unknown protein (TAIR:AT2G32240.1); Ha. [Source:TAIR;Acc:AT1G05320]					At1g27330 [Source:UniProtKB/TrEMBL;Acc:Q84K46]
Potri.016G019000	AT4G15000	RPL27C	60S ribosomal protein L27 [Source:UniProtKB/TrEMBL;Acc:Q0WRB8]					Ubiquitin-conjugating enzyme E2 10 [Source:UniProtKB/Swiss-Prot;Acc:P35133]
Potri.016G024800	AT5G05080	UBC22	Ubiquitin-conjugating enzyme E2 22 [Source:UniProtKB/Swiss-Prot;Acc:Q9FF66]					DCD (Development and Cell Death) domain protein [Source:UniProtKB/TrEMBL;Acc:Q8RXN8]
Potri.016G030900	AT3G12490	CYS6	Cysteine proteinase inhibitor 6 [Source:UniProtKB/Swiss-Prot;Acc:Q8H0X6]					SKP1-like protein 1B [Source:UniProtKB/Swiss-Prot;Acc:Q9FHW7]
Potri.016G033100	AT2G40820		FUNCTIONS IN: molecular_function unknown; INVOLVED IN: biological_process unknown; LOCATED IN: plasma membrane; EXPRESSED IN: 21 plant structures; EXPRESSED DURING: 13 growth stages; BEST Arabidopsis thaliana protein match is: myosin heavy chain-rel /.../TAIR:AT3G56480.1); Ha. [Source:TAIR;Acc:AT2G40820]					Regulator of Vps4 activity in the MVB pathway protein [Source:UniProtKB/TrEMBL;Acc:F4HUX0]
Potri.016G033200	AT5G12250	TUBB6	Tubulin beta chain [Source:UniProtKB/TrEMBL;Acc:A0A178UPR2]					Protein MANNAN SYNTHESIS-RELATED 2 [Source:UniProtKB/Swiss-Prot;Acc:Q0WPA5]
Potri.016G041600	AT2G41430	ERD15	LSR1 [Source:UniProtKB/TrEMBL;Acc:A0A178VWR6]					Vesicle-associated protein 2-1 [Source:UniProtKB/Swiss-Prot;Acc:Q9LVU1]
Potri.016G051900	AT3G20860	NEK6	Serine/threonine-protein kinase Nek6 [Source:UniProtKB/Swiss-Prot;Acc:Q9LT35]					VQ motif-containing protein 4 [Source:UniProtKB/Swiss-Prot;Acc:Q5M750]
Potri.016G052100								COP1-interacting protein 7 [Source:UniProtKB/Swiss-Prot;Acc:O80386]
Potri.016G056500	AT2G41690	HSFB3	Heat stress transcription factor B-3 [Source:UniProtKB/Swiss-Prot;Acc:O22230]					Aldehyde dehydrogenase family 3 member H1 [Source:UniProtKB/Swiss-Prot;Acc:Q70DU8]
Potri.016G069000	AT1G70600	RPL27AC	60S ribosomal protein L27a-3 [Source:UniProtKB/Swiss-Prot;Acc:P49637]					Bax inhibitor 1 [Source:UniProtKB/Swiss-Prot;Acc:Q9LD45]
Potri.016G071500	AT3G52470		Late embryogenesis abundant (LEA) hydroxyproline-rich glycoprotein family [Source:UniProtKB/TrEMBL;Acc:Q9SVC8]					Auxin efflux carrier component 3 [Source:UniProtKB/Swiss-Prot;Acc:Q9S7Z8]
Potri.016G072100	AT3G11630	BAS1	2-Cys peroxiredoxin BAS1, chloroplastic [Source:UniProtKB/Swiss-Prot;Acc:Q96291]					AT5g04550/T32M21_140 [Source:UniProtKB/TrEMBL;Acc:Q9LZ71]
Potri.016G077200	AT2G36170	RPL40B	Ubiquitin-60S ribosomal protein L40-1 [Source:UniProtKB/Swiss-Prot;Acc:B9DHA6]					PLAC8 family protein [Source:UniProtKB/TrEMBL;Acc:Q9CAJ7]
Potri.016G085800	AT5G02960	RPS23B	40S ribosomal protein S23-2 [Source:UniProtKB/Swiss-Prot;Acc:P49201]					Tubulin beta-2 chain [Source:UniProtKB/Swiss-Prot;Acc:Q56YW9]
Potri.016G085900	AT2G37080	ICR2	Interactor of constitutive active ROPs 2, chloroplastic [Source:UniProtKB/Swiss-Prot;Acc:Q9ZQC5]					Filament-like plant protein 6 [Source:UniProtKB/Swiss-Prot;Acc:Q9C698]
Potri.016G086400	AT2G37090	IRX9	Glycosyltransferases (Fragment) [Source:UniProtKB/TrEMBL;Acc:W8QNT8]					Phenylalanine ammonia-lyase 1 [Source:UniProtKB/Swiss-Prot;Acc:P35510]
Potri.016G088700	AT5G03170	FLA11	Fasciclin-like arabinogalactan protein 11 [Source:UniProtKB/Swiss-Prot;Acc:Q8LEJ6]					Protein BPS1, chloroplastic [Source:UniProtKB/Swiss-Prot;Acc:Q9LMM6]
Potri.016G100400	AT3G02560	RPS7B	40S ribosomal protein S7-2 [Source:UniProtKB/Swiss-Prot;Acc:Q9M885]					1-aminocyclopropane-1-carboxylate oxidase 5 [Source:UniProtKB/Swiss-Prot;Acc:Q0WPW4]
Potri.016G104400	AT5G02010	ROPGEF7	Rop guanine nucleotide exchange factor 7 [Source:UniProtKB/Swiss-Prot;Acc:Q9LZN0]					Protein MEI2-like 1 [Source:UniProtKB/Swiss-Prot;Acc:Q8W4I9]
Potri.016G110900	AT3G09085		At3g09085 [Source:UniProtKB/TrEMBL;Acc:Q8LDK7]					VTC1 [Source:UniProtKB/TrEMBL;Acc:A0A178VW16]
Potri.016G112000	AT2G38080	IRX12	Laccase-4 [Source:UniProtKB/Swiss-Prot;Acc:O80434]					P-loop containing nucleoside triphosphate hydrolases superfamily protein [Source:TAIR;Acc:AT5G06670]
Potri.016G113600	AT2G38120	AUX1	Auxin transporter protein 1 [Source:UniProtKB/Swiss-Prot;Acc:Q96247]					3-oxo-Delta(4,5)-steroid 5-beta-reductase [Source:UniProtKB/Swiss-Prot;Acc:Q9STX2]
Potri.016G119100	AT5G01360	TBL3	Protein trichome birefringence-like 3 [Source:UniProtKB/Swiss-Prot;Acc:Q8LED3]
Potri.016G120100	AT5G01320	PDC4	Pyruvate decarboxylase 4 [Source:UniProtKB/Swiss-Prot;Acc:Q9M040]
Potri.016G124100	AT5G58420	RPS4D	40S ribosomal protein S4-3 [Source:UniProtKB/Swiss-Prot;Acc:Q8VYK6]
Potri.016G125500	AT2G38320	TBL34	Protein trichome birefringence-like 34 [Source:UniProtKB/Swiss-Prot;Acc:O80919]
Potri.016G126400	AT2G38360	PRA1B4	PRA1 family protein B4 [Source:UniProtKB/Swiss-Prot;Acc:O80915]
Potri.016G126700	AT5G01650		Tautomerase/MIF superfamily protein [Source:UniProtKB/TrEMBL;Acc:F4K9G5]
Potri.016G127700	AT3G51670	PATL6	Patellin-6 [Source:UniProtKB/Swiss-Prot;Acc:Q9SCU1]
Potri.016G129900	AT3G56190	ASNAP2	At3g56190 [Source:UniProtKB/TrEMBL;Acc:Q29Q46]
Potri.016G133300	AT2G40480		WEB family protein At2g40480 [Source:UniProtKB/Swiss-Prot;Acc:Q5XVC7]
Potri.016G134500	AT2G38500		2-oxoglutarate (2OG) and Fe(II)-dependent oxygenase superfamily protein [Source:UniProtKB/TrEMBL;Acc:Q8GY13]
Potri.016G137000	AT3G56370	IRK	Probable LRR receptor-like serine/threonine-protein kinase IRK [Source:UniProtKB/Swiss-Prot;Acc:Q9LY03]
Potri.016G142000	AT5G44460	CML43	Probable calcium-binding protein CML43 [Source:UniProtKB/Swiss-Prot;Acc:Q9FI19]
Potri.016G143700	AT5G01010		CONTAINS InterPro DOMAIN/s: GOLD (InterPro:IPR009038); Ha. [Source:TAIR;Acc:AT5G01010]
Potri.016G144100	AT1G79620		Leucine-rich repeat protein kinase family protein [Source:TAIR;Acc:AT1G79620]
Potri.017G000300	AT2G44160	MTHFR2	Methylenetetrahydrofolate reductase 2 [Source:UniProtKB/Swiss-Prot;Acc:O80585]
Potri.017G000700	AT3G59940	SKIP20	F-box/kelch-repeat protein SKIP20 [Source:UniProtKB/Swiss-Prot;Acc:Q9M1Y1]
Potri.017G012500	AT1G03760		Prefoldin chaperone subunit family protein [Source:UniProtKB/TrEMBL;Acc:Q8GWP1]
Potri.017G016700	AT4G28500	NAC073	NAC domain-containing protein 73 [Source:UniProtKB/Swiss-Prot;Acc:O49459]
Potri.017G029000	AT3G59480		Probable fructokinase-4 [Source:UniProtKB/Swiss-Prot;Acc:Q9M1B9]
Potri.017G029700	AT2G43290	CML5	MSS3 [Source:UniProtKB/TrEMBL;Acc:A0A178VP84]
Potri.017G036000	AT3G49420		At3g49420 [Source:UniProtKB/TrEMBL;Acc:Q9SCL4]
Potri.017G050300
Potri.017G057400	AT4G14147	ARPC4	Actin-related protein 2/3 complex subunit 4 [Source:UniProtKB/TrEMBL;Acc:F4JUL8]
Potri.017G057900	AT2G32810	BGAL9	Beta-galactosidase 9 [Source:UniProtKB/Swiss-Prot;Acc:Q9SCV3]
Potri.017G059300	AT4G13930	SHM4	Serine hydroxymethyltransferase 4 [Source:UniProtKB/Swiss-Prot;Acc:O23254]
Potri.017G059400	AT4G13940	SAHH1	Adenosylhomocysteinase 1 [Source:UniProtKB/Swiss-Prot;Acc:O23255]
Potri.017G074400	AT3G28450	BIR2	Inactive LRR receptor-like serine/threonine-protein kinase BIR2 [Source:UniProtKB/Swiss-Prot;Acc:Q9LSI9]
Potri.017G078000	AT1G69840	HIR2	Hypersensitive-induced response protein 2 [Source:UniProtKB/Swiss-Prot;Acc:Q9CAR7]
Potri.017G081600	AT5G39865		Uncharacterized protein At5g39865 [Source:UniProtKB/Swiss-Prot;Acc:Q9FLE8]
Potri.017G092000	AT3G29360	UGD2	UDP-glucose 6-dehydrogenase 2 [Source:UniProtKB/Swiss-Prot;Acc:Q9LIA8]
Potri.017G100100	AT3G02290		RING/U-box superfamily protein [Source:UniProtKB/TrEMBL;Acc:A0A1I9LMP4]
Potri.017G106900	AT3G02360	PGD2	6-phosphogluconate dehydrogenase, decarboxylating [Source:UniProtKB/TrEMBL;Acc:A0A178VK18]
Potri.017G119900	AT1G66810		Zinc finger CCCH domain-containing protein 14 [Source:UniProtKB/Swiss-Prot;Acc:Q9C9N3]
Potri.017G126200	AT1G18210	CML27	Probable calcium-binding protein CML27 [Source:UniProtKB/Swiss-Prot;Acc:Q9LE22]
Potri.017G130600	AT5G16590	LRR1	Probable inactive receptor kinase At5g16590 [Source:UniProtKB/Swiss-Prot;Acc:Q9FMD7]
Potri.017G142300	AT3G02700		At3g02700 [Source:UniProtKB/TrEMBL;Acc:Q9M872]
Potri.017G142923
Potri.017G143215
Potri.017G144061
Potri.017G144241
Potri.017G146600	AT5G52640	HSP90-1	Heat shock protein 90-1 [Source:UniProtKB/Swiss-Prot;Acc:P27323]
Potri.017G150100	AT3G16520	UGT88A1	UDP-glycosyltransferase 88A1 [Source:UniProtKB/Swiss-Prot;Acc:Q9LK73]
Potri.018G015100	AT5G10770		Aspartyl protease family protein At5g10770 [Source:UniProtKB/Swiss-Prot;Acc:Q8S9J6]
Potri.018G018600	AT4G31820	NPY1	BTB/POZ domain-containing protein NPY1 [Source:UniProtKB/Swiss-Prot;Acc:Q8H1D3]
Potri.018G026900	AT4G32285		Probable clathrin assembly protein At4g32285 [Source:UniProtKB/Swiss-Prot;Acc:Q8S9J8]
Potri.018G052500	AT5G11890		EMB3135 [Source:UniProtKB/TrEMBL;Acc:A0A178UG53]
Potri.018G057600	AT2G19760	PRO1	Profilin-1 [Source:UniProtKB/Swiss-Prot;Acc:Q42449]
Potri.018G069700	AT4G26260	MIOX4	MIOX4 [Source:UniProtKB/TrEMBL;Acc:A0A178V1J3]
Potri.018G070100	AT2G19740	RPL31A	60S ribosomal protein L31-1 [Source:UniProtKB/Swiss-Prot;Acc:Q9SLL7]
Potri.018G075900	AT3G24480	LRX4	Leucine-rich repeat extensin-like protein 4 [Source:UniProtKB/Swiss-Prot;Acc:Q9LHF1]
Potri.018G086600	AT2G19950	GC1	GC1 [Source:UniProtKB/TrEMBL;Acc:A0A178VUM2]
Potri.018G090100	AT2G36460	FBA6	Fructose-bisphosphate aldolase 6, cytosolic [Source:UniProtKB/Swiss-Prot;Acc:Q9SJQ9]
Potri.018G103900	AT5G17420	CESA7	MUR10 [Source:UniProtKB/TrEMBL;Acc:A0A384LP57]
Potri.018G105300	AT5G57910		At5g57910 [Source:UniProtKB/TrEMBL;Acc:Q8GW24]
Potri.018G108000	AT5G58160	FH13	Formin-like protein 13 [Source:UniProtKB/Swiss-Prot;Acc:Q9LVN1]
Potri.018G108200	AT5G58000		Reticulon-like protein [Source:UniProtKB/TrEMBL;Acc:A0A178UL80]
Potri.018G119500	AT1G15690	AVP1	VHP1 [Source:UniProtKB/TrEMBL;Acc:A0A178WA14]
Potri.018G131700	AT2G26670	HO1	TED4 [Source:UniProtKB/TrEMBL;Acc:A0A178VP48]
Potri.018G139200
Potri.018G139300	AT4G31550	WRKY11	Probable WRKY transcription factor 11 [Source:UniProtKB/Swiss-Prot;Acc:Q9SV15]
Potri.018G143500	AT5G57230		Thioredoxin superfamily protein [Source:TAIR;Acc:AT5G57230]
Potri.018G145200	AT5G60670	RPL12C	60S ribosomal protein L12-3 [Source:UniProtKB/Swiss-Prot;Acc:Q9FF52]
Potri.019G002100	AT2G03200		At2g03200 [Source:UniProtKB/TrEMBL;Acc:Q84M99]
Potri.019G014100	AT2G14045		At2g14045 [Source:UniProtKB/TrEMBL;Acc:Q8GW13]
Potri.019G031000	AT5G18280	APY2	Apyrase 2 [Source:UniProtKB/Swiss-Prot;Acc:Q9SPM5]
Potri.019G036000	AT5G19780	TUBA3	Tubulin alpha chain [Source:UniProtKB/TrEMBL;Acc:A0A178UTQ9]
Potri.019G037300
Potri.019G038268
Potri.019G038352
Potri.019G047600	AT3G02930		WEB family protein At3g02930, chloroplastic [Source:UniProtKB/Swiss-Prot;Acc:Q9M8T5]
Potri.019G048800	AT5G58380	CIPK10	CBL-interacting serine/threonine-protein kinase 10 [Source:UniProtKB/Swiss-Prot;Acc:Q9C562]
Potri.019G049201
Potri.019G053300	AT5G16490	RIC4	CRIB domain-containing protein RIC4 [Source:UniProtKB/Swiss-Prot;Acc:Q9FFD5]
Potri.019G056700	AT3G56310	AGAL3	Alpha-galactosidase 3 [Source:UniProtKB/Swiss-Prot;Acc:Q8VXZ7]
Potri.019G057300	AT3G10920	MSD1	Superoxide dismutase [Mn] 1, mitochondrial [Source:UniProtKB/Swiss-Prot;Acc:O81235]
Potri.019G076900	AT2G47010		At2g47010/F14M4.16 [Source:UniProtKB/TrEMBL;Acc:Q944A3]
Potri.019G077100	AT1G09645		At1g09645 [Source:UniProtKB/TrEMBL;Acc:Q6GKX8]
Potri.019G079300	AT1G72160	PATL3	Patellin-3 [Source:UniProtKB/Swiss-Prot;Acc:Q56Z59]
Potri.019G079500	AT1G72160	PATL3	Patellin-3 [Source:UniProtKB/Swiss-Prot;Acc:Q56Z59]
Potri.019G084100	AT1G34550	EMB2756	Protein of unknown function (DUF616) [Source:TAIR;Acc:AT1G34550]
Potri.019G090200	AT2G42570	TBL39	Protein trichome birefringence-like 39 [Source:UniProtKB/Swiss-Prot;Acc:Q9SIN2]
Potri.019G090500	AT2G31090		At2g31090 [Source:UniProtKB/TrEMBL;Acc:O82275]
Potri.019G120900	AT5G03170	FLA11	Fasciclin-like arabinogalactan protein 11 [Source:UniProtKB/Swiss-Prot;Acc:Q8LEJ6]
Potri.019G121100	AT5G60490	FLA12	Fasciclin-like arabinogalactan protein 12 [Source:UniProtKB/Swiss-Prot;Acc:Q8LEE9]
Potri.019G123200	AT5G03170	FLA11	Fasciclin-like arabinogalactan protein 11 [Source:UniProtKB/Swiss-Prot;Acc:Q8LEJ6]
Potri.019G125000	AT4G03210	XTH9	Xyloglucan endotransglucosylase/hydrolase (Fragment) [Source:UniProtKB/TrEMBL;Acc:C0SVH2]
Potri.019G130700	AT2G30490	CYP73A5	Cinnamate-4-hydroxylase [Source:UniProtKB/TrEMBL;Acc:B1GV49]
Potri.T170700
