# Supplementary material for: Validation of Fiber-Dominant Expressing Gene Promoters in Populus trichocarpa
Source: Plants (Basel). 2025 Jun 25;14(13):1948. doi: 10.3390/plants14131948 (PMC12252207; doi:10.3390/plants14131948)
Supplement: Supplementary file 1 [file plants-14-01948-s001.zip › Table S2. Genes highly enriched in the secondary xylem in poplar.xlsx]

## Sheet: Sheet1
Table S2. Genes highly enriched in the secondary xylem.
gene	locusName	arabi-defline	go_id	go_term	kegg_id	kegg_term	ko_id	ko_term
Potri.001G000900	Potri.001G000900	GO:0051179|GO:0051179|GO:0043226|GO:0009987|GO:0040007|GO:0032502|GO:0050896|GO:0009628|GO:0006950|GO:0016049|GO:0012505|GO:0009653|GO:0043229|GO:0005622|GO:0051641|GO:0010256|GO:0006970|GO:0005783|GO:0005737|GO:0043231|GO:0006810|GO:0048869|GO:0007030|GO:0009651|GO:0000902|GO:0016192|GO:0046907|GO:0006811|GO:0007033|GO:0048193|GO:0006812|GO:0030001|GO:0070838|GO:0006816	localization|localization|organelle|cellular process|growth|developmental process|response to stimulus|response to abiotic stimulus|response to stress|cell growth|endomembrane system|anatomical structure morphogenesis|intracellular organelle|intracellular|cellular localization|endomembrane system organization|response to osmotic stress|endoplasmic reticulum|cytoplasm|intracellular membrane-bounde…	-	-	-	-
Potri.001G001300	Potri.001G001300	Uncharacterised conserved protein UCP022280	GO:0043226|GO:0043226|GO:0043229|GO:0005622|GO:0005737|GO:0043231|GO:0005739	organelle|organelle|intracellular organelle|intracellular|cytoplasm|intracellular membrane-bounded organelle|mitochondrion	-	-	-	-
Potri.001G001500	Potri.001G001500	RING/U-box superfamily protein	GO:0005488|GO:0005488|GO:0005515|GO:0043169|GO:0046872|GO:0046914|GO:0008270	binding|binding|protein binding|cation binding|metal ion binding|transition metal ion binding|zinc ion binding	-	-	-	-
Potri.001G001600	Potri.001G001600	Pyruvate kinase family protein	GO:0051179|GO:0051179|GO:0003824|GO:0008152|GO:0009987|GO:0005488|GO:0044237|GO:0009058|GO:0071704|GO:0016740|GO:0005622|GO:0044238|GO:0006807|GO:0043169|GO:0006139|GO:0016772|GO:0005737|GO:0019538|GO:0006725|GO:0006793|GO:0006810|GO:0005975|GO:0016773|GO:0006796|GO:0009116|GO:0044267|GO:0016301|GO:0006508|GO:0044265|GO:0046872|GO:0006753|GO:0044283|GO:0071705|GO:0016051|GO:0071702|GO:0006811|GO:…	localization|localization|catalytic activity|metabolic process|cellular process|binding|cellular metabolic process|biosynthetic process|organic substance metabolic process|transferase activity|intracellular|primary metabolic process|nitrogen compound metabolic process|cation binding|nucleobase-containing compound metabolic process|transferase activity, transferring phosphorus-containing groups|cy…	ath01100|ath01100|ath01110|ath01200|ath01230|ath00230|ath00010|ath00620	Metabolic pathways - Arabidopsis thaliana (thale cress)|Metabolic pathways - Arabidopsis thaliana (thale cress)|Biosynthesis of secondary metabolites - Arabidopsis thaliana (thale cress)|Carbon metabolism - Arabidopsis thaliana (thale cress)|Biosynthesis of amino acids - Arabidopsis thaliana (thale cress)|Purine metabolism - Arabidopsis thaliana (thale cress)|Glycolysis / Gluconeogenesis - Arabid…	K00873|K00873	pyruvate kinase|pyruvate kinase
Potri.001G001700	Potri.001G001700	calmodulin-binding protein	GO:0051179|GO:0051179|GO:0008152|GO:0043226|GO:0009987|GO:0005488|GO:0050896|GO:0006950|GO:0044237|GO:0009058|GO:0005515|GO:0071704|GO:0012505|GO:0009607|GO:0043229|GO:0051707|GO:0005622|GO:0044238|GO:0006807|GO:0051641|GO:0006952|GO:0009617|GO:0006790|GO:0044249|GO:0043207|GO:0006139|GO:0005516|GO:0005783|GO:0005737|GO:0044262|GO:0019538|GO:0006725|GO:0098542|GO:0043231|GO:0006810|GO:0005975|GO:…	localization|localization|metabolic process|organelle|cellular process|binding|response to stimulus|response to stress|cellular metabolic process|biosynthetic process|protein binding|organic substance metabolic process|endomembrane system|response to biotic stimulus|intracellular organelle|response to other organism|intracellular|primary metabolic process|nitrogen compound metabolic process|cellu…	ath04141|ath04141	Protein processing in endoplasmic reticulum - Arabidopsis thaliana (thale cress)|Protein processing in endoplasmic reticulum - Arabidopsis thaliana (thale cress)	K08288|K08288	protein kinase C substrate 80K-H|protein kinase C substrate 80K-H
Potri.001G002000	Potri.001G002000	evolutionarily conserved C-terminal region 2	GO:0043226|GO:0043226|GO:0005488|GO:0005515|GO:0043229|GO:0005622|GO:0005737|GO:0043231|GO:0005634|GO:0005829	organelle|organelle|binding|protein binding|intracellular organelle|intracellular|cytoplasm|intracellular membrane-bounded organelle|nucleus|cytosol	-	-	-	-
Potri.001G002500	Potri.001G002500	TCP-1/cpn60 chaperonin family protein	GO:0043226|GO:0043226|GO:0009987|GO:0005488|GO:0006457|GO:0043229|GO:0005622|GO:0043233|GO:0030529|GO:0042026|GO:0005737|GO:0001882|GO:0043231|GO:0000166|GO:0009526|GO:0031981|GO:0005730|GO:0009536|GO:0009532|GO:0005840|GO:0005634|GO:0005829|GO:0032549|GO:0005739|GO:0017076|GO:0030554|GO:0005524|GO:0009941|GO:0022626|GO:0009507|GO:0009570	organelle|organelle|cellular process|binding|protein folding|intracellular organelle|intracellular|organelle lumen|intracellular ribonucleoprotein complex|protein refolding|cytoplasm|nucleoside binding|intracellular membrane-bounded organelle|nucleotide binding|plastid envelope|nuclear lumen|nucleolus|plastid|plastid stroma|ribosome|nucleus|cytosol|ribonucleoside binding|mitochondrion|purine nucl…	ath03018|ath03018	RNA degradation - Arabidopsis thaliana (thale cress)|RNA degradation - Arabidopsis thaliana (thale cress)	K04077|K04077	chaperonin GroEL|chaperonin GroEL
Potri.001G003800	Potri.001G003800	Protein of Unknown Function (DUF239)	GO:0008152|GO:0008152|GO:0009987|GO:0044237|GO:0009058|GO:0071704|GO:0044238|GO:0006807|GO:0006790|GO:0044249|GO:0006520|GO:0000096|GO:0044283|GO:0008652|GO:1901605|GO:0044272|GO:0019752|GO:0006534|GO:0009069|GO:0019344	metabolic process|metabolic process|cellular process|cellular metabolic process|biosynthetic process|organic substance metabolic process|primary metabolic process|nitrogen compound metabolic process|sulfur compound metabolic process|cellular biosynthetic process|cellular amino acid metabolic process|sulfur amino acid metabolic process|small molecule biosynthetic process|cellular amino acid biosyn…	-	-	-	-
Potri.001G003900	Potri.001G003900	calpain-type cysteine protease family	GO:0003824|GO:0003824|GO:0008152|GO:0043226|GO:0009987|GO:0016020|GO:0040007|GO:0032502|GO:0000003|GO:0022414|GO:0005789|GO:0031090|GO:0044237|GO:0016049|GO:0071944|GO:0008283|GO:0009058|GO:0071704|GO:0019222|GO:0042175|GO:0016787|GO:0012505|GO:0050793|GO:0040008|GO:0005886|GO:0009653|GO:0048522|GO:0043229|GO:0005622|GO:0003006|GO:0044238|GO:0031224|GO:0006807|GO:0007389|GO:0005887|GO:0042127|GO:…	catalytic activity|catalytic activity|metabolic process|organelle|cellular process|membrane|growth|developmental process|reproduction|reproductive process|endoplasmic reticulum membrane|organelle membrane|cellular metabolic process|cell growth|cell periphery|cell proliferation|biosynthetic process|organic substance metabolic process|regulation of metabolic process|nuclear outer membrane-endoplasm…	-	-	-	-
Potri.001G004100	Potri.001G004100	arabinogalactan protein 14	GO:0009987|GO:0009987|GO:0016020|GO:0040007|GO:0032502|GO:0048589|GO:0016049|GO:0071944|GO:0005886|GO:0009653|GO:0031224|GO:0060560|GO:0007275|GO:0031225|GO:0009888|GO:0048364|GO:0010015|GO:0048869|GO:0030154|GO:0080147|GO:0048767|GO:0090558|GO:0022622|GO:0010053|GO:0048765|GO:0010054	cellular process|cellular process|membrane|growth|developmental process|developmental growth|cell growth|cell periphery|plasma membrane|anatomical structure morphogenesis|intrinsic component of membrane|developmental growth involved in morphogenesis|multicellular organism development|anchored component of membrane|tissue development|root development|root morphogenesis|cellular developmental proce…	-	-	-	-
Potri.001G004600	Potri.001G004600	tubulin alpha-3	GO:0003824|GO:0003824|GO:0043226|GO:0009987|GO:0005488|GO:0005198|GO:0005200|GO:0016787|GO:0043229|GO:0005622|GO:0005874|GO:0007017|GO:0005737|GO:0001882|GO:0016817|GO:0000166|GO:0005856|GO:0006461|GO:0016818|GO:0032549|GO:0017076|GO:0019001|GO:0016462|GO:0005525|GO:0015630|GO:0017111|GO:0051258|GO:0003924	catalytic activity|catalytic activity|organelle|cellular process|binding|structural molecule activity|structural constituent of cytoskeleton|hydrolase activity|intracellular organelle|intracellular|microtubule|microtubule-based process|cytoplasm|nucleoside binding|hydrolase activity, acting on acid anhydrides|nucleotide binding|cytoskeleton|protein complex assembly|hydrolase activity, acting on a…	ath04145|ath04145	Phagosome - Arabidopsis thaliana (thale cress)|Phagosome - Arabidopsis thaliana (thale cress)	K07374|K07374	tubulin alpha|tubulin alpha
Potri.001G004800	Potri.001G004800	ARM repeat superfamily protein	GO:0008152|GO:0008152|GO:0009987|GO:0005488|GO:0044237|GO:0071944|GO:0009058|GO:0005515|GO:0071704|GO:0005622|GO:0044238|GO:0006807|GO:0044249|GO:0006139|GO:0044036|GO:0005737|GO:0044262|GO:0005618|GO:0006725|GO:0071669|GO:0006793|GO:0071555|GO:0005975|GO:0006796|GO:0006753|GO:0005976|GO:0005829|GO:0009664|GO:0009165|GO:0006073|GO:0052541|GO:0009117|GO:0052546|GO:0045488|GO:0030243	metabolic process|metabolic process|cellular process|binding|cellular metabolic process|cell periphery|biosynthetic process|protein binding|organic substance metabolic process|intracellular|primary metabolic process|nitrogen compound metabolic process|cellular biosynthetic process|nucleobase-containing compound metabolic process|cell wall macromolecule metabolic process|cytoplasm|cellular carbohy…	-	-	-	-
Potri.001G006000	Potri.001G006000	HVA22-like protein F	GO:0016020|GO:0016020|GO:0031224|GO:0016021	membrane|membrane|intrinsic component of membrane|integral component of membrane	-	-	-	-
Potri.001G006400	Potri.001G006400	SC35-like splicing factor 30A	GO:0008152|GO:0008152|GO:0043226|GO:0009987|GO:0005488|GO:0048519|GO:0050896|GO:0009892|GO:0044237|GO:0009058|GO:0048523|GO:0005515|GO:0071704|GO:0019222|GO:0051716|GO:0048522|GO:0043229|GO:0005622|GO:0044238|GO:0043233|GO:0006807|GO:0044249|GO:0030529|GO:0006139|GO:0016458|GO:0005737|GO:0051171|GO:0019538|GO:0006725|GO:0043231|GO:0003676|GO:0000166|GO:0080090|GO:0044267|GO:0009059|GO:0031981|GO:…	metabolic process|metabolic process|organelle|cellular process|binding|negative regulation of biological process|response to stimulus|negative regulation of metabolic process|cellular metabolic process|biosynthetic process|negative regulation of cellular process|protein binding|organic substance metabolic process|regulation of metabolic process|cellular response to stimulus|positive regulation of…	ath03040|ath03040	Spliceosome - Arabidopsis thaliana (thale cress)|Spliceosome - Arabidopsis thaliana (thale cress)	K12900|K12900	FUS-interacting serine-arginine-rich protein 1|FUS-interacting serine-arginine-rich protein 1
Potri.001G008400	Potri.001G008400	Protein of unknown function, DUF538	GO:0043226|GO:0043226|GO:0043229|GO:0005622|GO:0005737|GO:0043231|GO:0005773	organelle|organelle|intracellular organelle|intracellular|cytoplasm|intracellular membrane-bounded organelle|vacuole	-	-	-	-
Potri.001G009100	Potri.001G009100	Disease resistance-responsive (dirigent-like protein) family protein	GO:0005576|GO:0005576|GO:0048046	extracellular region|extracellular region|apoplast	-	-	-	-
Potri.001G009501	Potri.001G009501	-	-	-	-	-	-
Potri.001G009600	Potri.001G009600	chromomethylase 3	GO:0003824|GO:0003824|GO:0008152|GO:0043226|GO:0009987|GO:0005488|GO:0032502|GO:0048519|GO:0000003|GO:0022414|GO:0009892|GO:0044237|GO:0009058|GO:0048523|GO:0071704|GO:0019222|GO:0016740|GO:0032259|GO:0043229|GO:0005622|GO:0003006|GO:0044238|GO:0006807|GO:0044249|GO:0048316|GO:0007275|GO:0006139|GO:0016458|GO:0010069|GO:0007049|GO:0009791|GO:0009793|GO:0051171|GO:0019538|GO:0003682|GO:0006725|GO:…	catalytic activity|catalytic activity|metabolic process|organelle|cellular process|binding|developmental process|negative regulation of biological process|reproduction|reproductive process|negative regulation of metabolic process|cellular metabolic process|biosynthetic process|negative regulation of cellular process|organic substance metabolic process|regulation of metabolic process|transferase a…	ath01100|ath01100|ath00270	Metabolic pathways - Arabidopsis thaliana (thale cress)|Metabolic pathways - Arabidopsis thaliana (thale cress)|Cysteine and methionine metabolism - Arabidopsis thaliana (thale cress)	K00558|K00558	DNA (cytosine-5)-methyltransferase 1|DNA (cytosine-5)-methyltransferase 1
Potri.001G009700	Potri.001G009700	Protein kinase family protein	GO:0051179|GO:0051179|GO:0003824|GO:0008152|GO:0043226|GO:0009987|GO:0005488|GO:0032502|GO:0050896|GO:0023052|GO:0044237|GO:0009058|GO:0071704|GO:0050793|GO:0016740|GO:0051716|GO:0009653|GO:0043229|GO:0005622|GO:0044238|GO:0044249|GO:0008360|GO:0007165|GO:0007154|GO:0016772|GO:0005737|GO:0019538|GO:0001882|GO:0006793|GO:0043231|GO:0006810|GO:0048869|GO:0000166|GO:0005975|GO:0006486|GO:0016773|GO:…	localization|localization|catalytic activity|metabolic process|organelle|cellular process|binding|developmental process|response to stimulus|signaling|cellular metabolic process|biosynthetic process|organic substance metabolic process|regulation of developmental process|transferase activity|cellular response to stimulus|anatomical structure morphogenesis|intracellular organelle|intracellular|prim…	-	-	-	-
Potri.001G012200	Potri.001G012200	glucan synthase-like 12	GO:0003824|GO:0003824|GO:0008152|GO:0009987|GO:0016020|GO:0032502|GO:0043234|GO:0044237|GO:0071944|GO:0009058|GO:0071704|GO:0050793|GO:0016740|GO:0005886|GO:0009653|GO:0044238|GO:0031224|GO:0016757|GO:0044249|GO:0008360|GO:0044262|GO:0016021|GO:0071555|GO:0048869|GO:0005975|GO:0016758|GO:0009059|GO:0000902|GO:0008194|GO:0016051|GO:0000148|GO:0005976|GO:0000271|GO:0046527|GO:0006073|GO:0035251|GO:…	catalytic activity|catalytic activity|metabolic process|cellular process|membrane|developmental process|protein complex|cellular metabolic process|cell periphery|biosynthetic process|organic substance metabolic process|regulation of developmental process|transferase activity|plasma membrane|anatomical structure morphogenesis|primary metabolic process|intrinsic component of membrane|transferase ac…	-	-	-	-
Potri.001G012800	Potri.001G012800	Noc2p family	GO:0043226|GO:0043226|GO:0043229|GO:0005622|GO:0043231|GO:0005634	organelle|organelle|intracellular organelle|intracellular|intracellular membrane-bounded organelle|nucleus	-	-	-	-
Potri.001G013200	Potri.001G013200	KH domain-containing protein / zinc finger (CCCH type) family protein	GO:0008152|GO:0008152|GO:0009987|GO:0005488|GO:0044237|GO:0009058|GO:0071704|GO:0019222|GO:0003700|GO:0044238|GO:0006807|GO:0043169|GO:0044249|GO:0006139|GO:0051171|GO:0006725|GO:0003676|GO:0080090|GO:0009059|GO:0003723|GO:0051252|GO:0046872|GO:0016070|GO:0010468|GO:0003677|GO:0006355|GO:2001141|GO:0006351|GO:0032774|GO:1903506	metabolic process|metabolic process|cellular process|binding|cellular metabolic process|biosynthetic process|organic substance metabolic process|regulation of metabolic process|transcription factor activity, sequence-specific DNA binding|primary metabolic process|nitrogen compound metabolic process|cation binding|cellular biosynthetic process|nucleobase-containing compound metabolic process|regul…	-	-	-	-
Potri.001G013300	Potri.001G013300	-	-	ath03013|ath03013	RNA transport - Arabidopsis thaliana (thale cress)|RNA transport - Arabidopsis thaliana (thale cress)	K14315|K14315	nucleoporin NDC1|nucleoporin NDC1
Potri.001G013500	Potri.001G013500	NAD(P)-binding Rossmann-fold superfamily protein	GO:0003824|GO:0003824|GO:0008152|GO:0043226|GO:0009987|GO:0005488|GO:0043234|GO:0044237|GO:0009058|GO:0016491|GO:0071704|GO:0016740|GO:0043229|GO:0005622|GO:0044238|GO:0043169|GO:0044249|GO:0006629|GO:0005737|GO:0043231|GO:0016627|GO:0009579|GO:0005835|GO:0016746|GO:0009526|GO:0016747|GO:0046872|GO:0009536|GO:0009532|GO:0006631|GO:0044283|GO:0016628|GO:0008610|GO:0005829|GO:0004318|GO:0016631|GO:…	catalytic activity|catalytic activity|metabolic process|organelle|cellular process|binding|protein complex|cellular metabolic process|biosynthetic process|oxidoreductase activity|organic substance metabolic process|transferase activity|intracellular organelle|intracellular|primary metabolic process|cation binding|cellular biosynthetic process|lipid metabolic process|cytoplasm|intracellular membra…	ath01100|ath01100|ath01212|ath00061|ath00780	Metabolic pathways - Arabidopsis thaliana (thale cress)|Metabolic pathways - Arabidopsis thaliana (thale cress)|Fatty acid metabolism - Arabidopsis thaliana (thale cress)|Fatty acid biosynthesis - Arabidopsis thaliana (thale cress)|Biotin metabolism - Arabidopsis thaliana (thale cress)	K00208|K00208	enoyl-[acyl-carrier protein] reductase I|enoyl-[acyl-carrier protein] reductase I
Potri.001G016200	Potri.001G016200	2-oxoglutarate (2OG) and Fe(II)-dependent oxygenase superfamily protein	GO:0003824|GO:0003824|GO:0008152|GO:0043226|GO:0009987|GO:0005488|GO:0048511|GO:0044237|GO:0009058|GO:0016491|GO:0071704|GO:0019222|GO:0003700|GO:0007623|GO:0016740|GO:0032259|GO:0042752|GO:0043229|GO:0005622|GO:0044238|GO:0006807|GO:0043169|GO:0044249|GO:0006139|GO:0005737|GO:0051171|GO:0019538|GO:0006725|GO:0016570|GO:0043231|GO:0070988|GO:0006482|GO:0051213|GO:0080090|GO:0008168|GO:0044267|GO:…	catalytic activity|catalytic activity|metabolic process|organelle|cellular process|binding|rhythmic process|cellular metabolic process|biosynthetic process|oxidoreductase activity|organic substance metabolic process|regulation of metabolic process|transcription factor activity, sequence-specific DNA binding|circadian rhythm|transferase activity|methylation|regulation of circadian rhythm|intracell…	-	-	-	-
Potri.001G016700	Potri.001G016700	Histone superfamily protein	GO:0043226|GO:0043226|GO:0009987|GO:0005488|GO:0043234|GO:0005515|GO:0000785|GO:0043229|GO:0005622|GO:0043231|GO:0003676|GO:0000786|GO:0046983|GO:0051276|GO:0005694|GO:0003677|GO:0046982|GO:0006325|GO:0006461|GO:0005634|GO:0065004|GO:0006333|GO:0006334|GO:0006323	organelle|organelle|cellular process|binding|protein complex|protein binding|chromatin|intracellular organelle|intracellular|intracellular membrane-bounded organelle|nucleic acid binding|nucleosome|protein dimerization activity|chromosome organization|chromosome|DNA binding|protein heterodimerization activity|chromatin organization|protein complex assembly|nucleus|protein-DNA complex assembly|chr…	-	-	-	-
Potri.001G018600	Potri.001G018600	A20/AN1-like zinc finger family protein	GO:0005488|GO:0005488|GO:0043169|GO:0003676|GO:0046872|GO:0003677|GO:0046914|GO:0008270	binding|binding|cation binding|nucleic acid binding|metal ion binding|DNA binding|transition metal ion binding|zinc ion binding	-	-	-	-
Potri.001G018700	Potri.001G018700	NIMA-related kinase 5	GO:0003824|GO:0003824|GO:0008152|GO:0009987|GO:0005488|GO:0032502|GO:0048519|GO:0009892|GO:0044237|GO:0009058|GO:0048523|GO:0071704|GO:0019222|GO:0016740|GO:0009653|GO:0044238|GO:0006807|GO:0048569|GO:0048513|GO:0006790|GO:0044249|GO:0007275|GO:0009886|GO:0009791|GO:0048364|GO:0016772|GO:0007017|GO:0010015|GO:0010311|GO:0051171|GO:0019538|GO:0001882|GO:0006793|GO:0000166|GO:0080090|GO:0006520|GO:…	catalytic activity|catalytic activity|metabolic process|cellular process|binding|developmental process|negative regulation of biological process|negative regulation of metabolic process|cellular metabolic process|biosynthetic process|negative regulation of cellular process|organic substance metabolic process|regulation of metabolic process|transferase activity|anatomical structure morphogenesis|p…	-	-	-	-
Potri.001G019400	Potri.001G019400	ADP/ATP carrier 2	GO:0051179|GO:0051179|GO:0043226|GO:0009987|GO:0005488|GO:0005215|GO:0016020|GO:0031090|GO:0022857|GO:0043229|GO:0005622|GO:0031224|GO:0055085|GO:0043169|GO:0005774|GO:0098588|GO:0031966|GO:0005737|GO:0016021|GO:0022891|GO:0043231|GO:0006810|GO:0005337|GO:0019866|GO:0009526|GO:0005773|GO:0015217|GO:0005743|GO:0046872|GO:0009536|GO:1901264|GO:0071705|GO:0005740|GO:0071702|GO:0015932|GO:0006811|GO:…	localization|localization|organelle|cellular process|binding|transporter activity|membrane|organelle membrane|transmembrane transporter activity|intracellular organelle|intracellular|intrinsic component of membrane|transmembrane transport|cation binding|vacuolar membrane|bounding membrane of organelle|mitochondrial membrane|cytoplasm|integral component of membrane|substrate-specific transmembrane…	-	-	-	-
Potri.001G020700	Potri.001G020700	GO:0008152|GO:0008152|GO:0009987|GO:0044237|GO:0009058|GO:0071704|GO:0044238|GO:0044249|GO:0006629|GO:0006793|GO:0046486|GO:0006796|GO:0045017|GO:0008654|GO:0008610|GO:0006644|GO:0006650|GO:0046474|GO:0006661|GO:0046488	metabolic process|metabolic process|cellular process|cellular metabolic process|biosynthetic process|organic substance metabolic process|primary metabolic process|cellular biosynthetic process|lipid metabolic process|phosphorus metabolic process|glycerolipid metabolic process|phosphate-containing compound metabolic process|glycerolipid biosynthetic process|phospholipid biosynthetic process|lipid …	-	-	-	-
Potri.001G024300	Potri.001G024300	NAD(P)-binding Rossmann-fold superfamily protein	GO:0003824|GO:0003824|GO:0008152|GO:0009987|GO:0050896|GO:0023052|GO:0009628|GO:0006950|GO:0044237|GO:0009058|GO:0016491|GO:0071704|GO:0019222|GO:0051716|GO:0005622|GO:0044238|GO:0006807|GO:0009408|GO:0009414|GO:0044249|GO:0007165|GO:0007154|GO:0006629|GO:0009266|GO:0016614|GO:0005737|GO:0019748|GO:0080090|GO:0006520|GO:0009415|GO:0006066|GO:0019216|GO:0008299|GO:0010115|GO:0044283|GO:0008652|GO:…	catalytic activity|catalytic activity|metabolic process|cellular process|response to stimulus|signaling|response to abiotic stimulus|response to stress|cellular metabolic process|biosynthetic process|oxidoreductase activity|organic substance metabolic process|regulation of metabolic process|cellular response to stimulus|intracellular|primary metabolic process|nitrogen compound metabolic process|r…	ath01100|ath01100|ath01110|ath00906	Metabolic pathways - Arabidopsis thaliana (thale cress)|Metabolic pathways - Arabidopsis thaliana (thale cress)|Biosynthesis of secondary metabolites - Arabidopsis thaliana (thale cress)|Carotenoid biosynthesis - Arabidopsis thaliana (thale cress)	K09841|K09841	xanthoxin dehydrogenase|xanthoxin dehydrogenase
Potri.001G025300	Potri.001G025300	ubiquitin 6	GO:0008152|GO:0008152|GO:0043226|GO:0009987|GO:0005488|GO:0005198|GO:0003735|GO:0044237|GO:0009058|GO:0005515|GO:0071704|GO:0012505|GO:0043229|GO:0005622|GO:0044238|GO:0006807|GO:0043169|GO:0044249|GO:0030529|GO:0005737|GO:0019538|GO:0043231|GO:0044391|GO:0005794|GO:0044267|GO:0009059|GO:0006508|GO:0044265|GO:0046872|GO:0005840|GO:0005634|GO:0005829|GO:0030163|GO:0015935|GO:0044257|GO:0051603|GO:…	metabolic process|metabolic process|organelle|cellular process|binding|structural molecule activity|structural constituent of ribosome|cellular metabolic process|biosynthetic process|protein binding|organic substance metabolic process|endomembrane system|intracellular organelle|intracellular|primary metabolic process|nitrogen compound metabolic process|cation binding|cellular biosynthetic process…	ath03010|ath03010	Ribosome - Arabidopsis thaliana (thale cress)|Ribosome - Arabidopsis thaliana (thale cress)	K02977|K02977	small subunit ribosomal protein S27Ae|small subunit ribosomal protein S27Ae
Potri.001G026100	Potri.001G026100	NagB/RpiA/CoA transferase-like superfamily protein	GO:0003824|GO:0003824|GO:0008152|GO:0009987|GO:0005488|GO:0043234|GO:0044237|GO:0005085|GO:0009058|GO:0071704|GO:0019222|GO:0016740|GO:0005622|GO:0044238|GO:0006807|GO:0044249|GO:0043085|GO:0050790|GO:0005737|GO:0005851|GO:0051171|GO:0019538|GO:0006413|GO:0003676|GO:0080090|GO:0044267|GO:0009059|GO:0006446|GO:0003723|GO:0010468|GO:0032268|GO:0051336|GO:0010608|GO:0006417|GO:0006412|GO:0043087|GO:…	catalytic activity|catalytic activity|metabolic process|cellular process|binding|protein complex|cellular metabolic process|guanyl-nucleotide exchange factor activity|biosynthetic process|organic substance metabolic process|regulation of metabolic process|transferase activity|intracellular|primary metabolic process|nitrogen compound metabolic process|cellular biosynthetic process|positive regulat…	ath03013|ath03013	RNA transport - Arabidopsis thaliana (thale cress)|RNA transport - Arabidopsis thaliana (thale cress)	K03754|K03754	translation initiation factor eIF-2B subunit beta|translation initiation factor eIF-2B subunit beta
Potri.001G026300	Potri.001G026300	uridine 5\'-monophosphate synthase / UMP synthase (PYRE-F) (UMPS)	GO:0003824|GO:0003824|GO:0008152|GO:0009987|GO:0050896|GO:0006950|GO:0044237|GO:0009058|GO:0071704|GO:0016740|GO:0051716|GO:0005622|GO:0044238|GO:0016829|GO:0006807|GO:0009991|GO:0031668|GO:0016757|GO:0044249|GO:0042594|GO:0007154|GO:0006139|GO:0016830|GO:0005737|GO:0006725|GO:0006793|GO:0016763|GO:0006796|GO:0009116|GO:0006753|GO:0009267|GO:1901137|GO:0016831|GO:0005829|GO:0010038|GO:0009259|GO:…	catalytic activity|catalytic activity|metabolic process|cellular process|response to stimulus|response to stress|cellular metabolic process|biosynthetic process|organic substance metabolic process|transferase activity|cellular response to stimulus|intracellular|primary metabolic process|lyase activity|nitrogen compound metabolic process|response to extracellular stimulus|cellular response to extr…	ath01100|ath01100|ath00240	Metabolic pathways - Arabidopsis thaliana (thale cress)|Metabolic pathways - Arabidopsis thaliana (thale cress)|Pyrimidine metabolism - Arabidopsis thaliana (thale cress)	K13421|K13421	uridine monophosphate synthetase|uridine monophosphate synthetase
Potri.001G027000	Potri.001G027000	response regulator 9	GO:0008152|GO:0008152|GO:0043226|GO:0009987|GO:0048511|GO:0004871|GO:0050896|GO:0023052|GO:0044237|GO:0009058|GO:0071704|GO:0019222|GO:0007623|GO:0051716|GO:0043229|GO:0005622|GO:0044238|GO:0006807|GO:0044249|GO:0007165|GO:0007154|GO:0006139|GO:0051171|GO:0006725|GO:0009725|GO:0043231|GO:0000156|GO:0080090|GO:0009059|GO:0051252|GO:0009755|GO:0016070|GO:0010468|GO:0035556|GO:0005634|GO:0009735|GO:…	metabolic process|metabolic process|organelle|cellular process|rhythmic process|signal transducer activity|response to stimulus|signaling|cellular metabolic process|biosynthetic process|organic substance metabolic process|regulation of metabolic process|circadian rhythm|cellular response to stimulus|intracellular organelle|intracellular|primary metabolic process|nitrogen compound metabolic proces…	ath04075|ath04075	Plant hormone signal transduction - Arabidopsis thaliana (thale cress)|Plant hormone signal transduction - Arabidopsis thaliana (thale cress)	K14492|K14492	two-component response regulator ARR-A family|two-component response regulator ARR-A family
Potri.001G027700	Potri.001G027700	Lateral root primordium (LRP) protein-related	GO:0008152|GO:0008152|GO:0043226|GO:0009987|GO:0005488|GO:0032502|GO:0050896|GO:0023052|GO:0044237|GO:0009058|GO:0005515|GO:0051716|GO:0043229|GO:0005622|GO:0043169|GO:0044249|GO:0007165|GO:0007154|GO:0007275|GO:0009725|GO:0043231|GO:0009850|GO:0010817|GO:0003676|GO:0042802|GO:0046983|GO:0009733|GO:0046872|GO:0009755|GO:0003677|GO:0009851|GO:0005634|GO:0042803|GO:0009734|GO:0071365	metabolic process|metabolic process|organelle|cellular process|binding|developmental process|response to stimulus|signaling|cellular metabolic process|biosynthetic process|protein binding|cellular response to stimulus|intracellular organelle|intracellular|cation binding|cellular biosynthetic process|signal transduction|cell communication|multicellular organism development|response to hormone|intr…	-	-	-	-
Potri.001G028100	Potri.001G028100	GO:0003824|GO:0003824|GO:0008152|GO:0043226|GO:0012505|GO:0016740|GO:0043229|GO:0005622|GO:0016757|GO:0005768|GO:0005737|GO:0043231|GO:0005794|GO:0016763|GO:0005802|GO:1990585	catalytic activity|catalytic activity|metabolic process|organelle|endomembrane system|transferase activity|intracellular organelle|intracellular|transferase activity, transferring glycosyl groups|endosome|cytoplasm|intracellular membrane-bounded organelle|Golgi apparatus|transferase activity, transferring pentosyl groups|trans-Golgi network|hydroxyproline O-arabinosyltransferase activity	ath00514|ath00514	Other types of O-glycan biosynthesis - Arabidopsis thaliana (thale cress)|Other types of O-glycan biosynthesis - Arabidopsis thaliana (thale cress)	K20782|K20782	hydroxyproline O-arabinosyltransferase|hydroxyproline O-arabinosyltransferase
Potri.001G028200	Potri.001G028200	Eukaryotic aspartyl protease family protein	GO:0003824|GO:0003824|GO:0008152|GO:0043226|GO:0009987|GO:0005488|GO:0016020|GO:0005576|GO:0048046|GO:0044237|GO:0071944|GO:0009058|GO:0071704|GO:0016787|GO:0005886|GO:0043229|GO:0005622|GO:0044238|GO:0031224|GO:0006807|GO:0006790|GO:0044249|GO:0031225|GO:0005737|GO:0005618|GO:0031226|GO:0019538|GO:0043231|GO:0046658|GO:0003676|GO:0008233|GO:0006520|GO:0000096|GO:0009505|GO:0006508|GO:0009536|GO:…	catalytic activity|catalytic activity|metabolic process|organelle|cellular process|binding|membrane|extracellular region|apoplast|cellular metabolic process|cell periphery|biosynthetic process|organic substance metabolic process|hydrolase activity|plasma membrane|intracellular organelle|intracellular|primary metabolic process|intrinsic component of membrane|nitrogen compound metabolic process|sul…	-	-	-	-
Potri.001G029600	Potri.001G029600	protein kinases;ubiquitin-protein ligases	GO:0051179|GO:0051179|GO:0003824|GO:0008152|GO:0043226|GO:0009987|GO:0005488|GO:0040007|GO:0032502|GO:0048519|GO:0050896|GO:0023052|GO:0006950|GO:0044237|GO:0048589|GO:0048523|GO:0005515|GO:0071704|GO:0012505|GO:0016740|GO:0051716|GO:0016874|GO:0043229|GO:0005622|GO:0044238|GO:0051641|GO:0006952|GO:0043169|GO:0007165|GO:0019787|GO:0007154|GO:0005768|GO:0009966|GO:0016772|GO:0032940|GO:0005737|GO:…	localization|localization|catalytic activity|metabolic process|organelle|cellular process|binding|growth|developmental process|negative regulation of biological process|response to stimulus|signaling|response to stress|cellular metabolic process|developmental growth|negative regulation of cellular process|protein binding|organic substance metabolic process|endomembrane system|transferase activity…	-	-	-	-
Potri.001G029800	Potri.001G029800	TGACG motif-binding factor 6	GO:0003824|GO:0003824|GO:0002376|GO:0008152|GO:0043226|GO:0009987|GO:0005488|GO:0050896|GO:0023052|GO:0006950|GO:0044237|GO:0009058|GO:0071704|GO:0019222|GO:0003700|GO:0016787|GO:0051716|GO:0009607|GO:0043229|GO:0051707|GO:0005622|GO:0006955|GO:0044238|GO:0006807|GO:0006952|GO:0009617|GO:0043169|GO:0044249|GO:0043207|GO:0007165|GO:0009410|GO:0007154|GO:0006139|GO:0045087|GO:0051171|GO:0006725|GO:…	catalytic activity|catalytic activity|immune system process|metabolic process|organelle|cellular process|binding|response to stimulus|signaling|response to stress|cellular metabolic process|biosynthetic process|organic substance metabolic process|regulation of metabolic process|transcription factor activity, sequence-specific DNA binding|hydrolase activity|cellular response to stimulus|response t…	ath04075|ath04075	Plant hormone signal transduction - Arabidopsis thaliana (thale cress)|Plant hormone signal transduction - Arabidopsis thaliana (thale cress)	K14431|K14431	transcription factor TGA|transcription factor TGA
Potri.001G030000	Potri.001G030000	Cyclophilin-like peptidyl-prolyl cis-trans isomerase family protein	GO:0003824|GO:0003824|GO:0008152|GO:0043226|GO:0009987|GO:0005488|GO:0016020|GO:0006457|GO:0044237|GO:0071944|GO:0071704|GO:0005886|GO:0043229|GO:0005622|GO:0044238|GO:0016853|GO:0005737|GO:0019538|GO:0043231|GO:0042277|GO:0044267|GO:0005773|GO:0003755|GO:0043412|GO:0005829|GO:0006464|GO:0018208|GO:0000413	catalytic activity|catalytic activity|metabolic process|organelle|cellular process|binding|membrane|protein folding|cellular metabolic process|cell periphery|organic substance metabolic process|plasma membrane|intracellular organelle|intracellular|primary metabolic process|isomerase activity|cytoplasm|protein metabolic process|intracellular membrane-bounded organelle|peptide binding|cellular prot…	ath03040|ath03040	Spliceosome - Arabidopsis thaliana (thale cress)|Spliceosome - Arabidopsis thaliana (thale cress)	K09567|K09567	peptidyl-prolyl isomerase H (cyclophilin H)|peptidyl-prolyl isomerase H (cyclophilin H)
Potri.001G030200	Potri.001G030200	protein arginine methyltransferase 3	GO:0003824|GO:0003824|GO:0008152|GO:0009987|GO:0005488|GO:0044237|GO:0009058|GO:0071704|GO:0019222|GO:0016740|GO:0032259|GO:0005622|GO:0044238|GO:0006807|GO:0043169|GO:0044249|GO:0006139|GO:0005737|GO:0051171|GO:0019538|GO:0006725|GO:0016570|GO:0080090|GO:0008168|GO:0044267|GO:0051276|GO:0009059|GO:0051252|GO:0046872|GO:0043412|GO:0016070|GO:0010468|GO:0006479|GO:0006325|GO:0016571|GO:0005829|GO:…	catalytic activity|catalytic activity|metabolic process|cellular process|binding|cellular metabolic process|biosynthetic process|organic substance metabolic process|regulation of metabolic process|transferase activity|methylation|intracellular|primary metabolic process|nitrogen compound metabolic process|cation binding|cellular biosynthetic process|nucleobase-containing compound metabolic process…	-	-	-	-
Potri.001G030750	Potri.001G030750	nuclear RNA polymerase A2	GO:0003824|GO:0003824|GO:0008152|GO:0043226|GO:0009987|GO:0005488|GO:0043234|GO:0044237|GO:0009058|GO:0071704|GO:0016740|GO:0043229|GO:0005622|GO:0044238|GO:0043233|GO:0006807|GO:0044249|GO:0006139|GO:0016772|GO:0005737|GO:0001882|GO:0006725|GO:0043231|GO:0003676|GO:0009059|GO:0031981|GO:0005730|GO:0016070|GO:0003677|GO:0016779|GO:0005634|GO:0005829|GO:0032549|GO:0005736|GO:0006351|GO:0032774|GO:…	catalytic activity|catalytic activity|metabolic process|organelle|cellular process|binding|protein complex|cellular metabolic process|biosynthetic process|organic substance metabolic process|transferase activity|intracellular organelle|intracellular|primary metabolic process|organelle lumen|nitrogen compound metabolic process|cellular biosynthetic process|nucleobase-containing compound metabolic …	ath01100|ath01100|ath00230|ath00240|ath03020	Metabolic pathways - Arabidopsis thaliana (thale cress)|Metabolic pathways - Arabidopsis thaliana (thale cress)|Purine metabolism - Arabidopsis thaliana (thale cress)|Pyrimidine metabolism - Arabidopsis thaliana (thale cress)|RNA polymerase - Arabidopsis thaliana (thale cress)	K03002|K03002	DNA-directed RNA polymerase I subunit RPA2|DNA-directed RNA polymerase I subunit RPA2
Potri.001G032900	Potri.001G032900	cystatin B	GO:0008152|GO:0008152|GO:0043226|GO:0009987|GO:0005488|GO:0048519|GO:0005576|GO:0050896|GO:0009628|GO:0009892|GO:0006950|GO:0044237|GO:0048523|GO:0071704|GO:0019222|GO:0012505|GO:0043229|GO:0005622|GO:0044238|GO:0030234|GO:0006952|GO:0043086|GO:0009414|GO:0006970|GO:0043169|GO:0050790|GO:0009266|GO:0005783|GO:0005737|GO:0006979|GO:0019538|GO:0043231|GO:0004857|GO:0009409|GO:0080090|GO:0009415|GO:…	metabolic process|metabolic process|organelle|cellular process|binding|negative regulation of biological process|extracellular region|response to stimulus|response to abiotic stimulus|negative regulation of metabolic process|response to stress|cellular metabolic process|negative regulation of cellular process|organic substance metabolic process|regulation of metabolic process|endomembrane system|…	-	-	-	-
Potri.001G034400	Potri.001G034400	Nascent polypeptide-associated complex (NAC), alpha subunit family protein	GO:0051179|GO:0051179|GO:0043226|GO:0050896|GO:0009628|GO:0009506|GO:0006950|GO:0005911|GO:0043229|GO:0005622|GO:0008104|GO:0006970|GO:0030529|GO:0005737|GO:0006810|GO:0009651|GO:0005840|GO:0071702|GO:0015031|GO:0005829|GO:0022626	localization|localization|organelle|response to stimulus|response to abiotic stimulus|plasmodesma|response to stress|cell-cell junction|intracellular organelle|intracellular|protein localization|response to osmotic stress|intracellular ribonucleoprotein complex|cytoplasm|transport|response to salt stress|ribosome|organic substance transport|protein transport|cytosol|cytosolic ribosome	-	-	-	-
Potri.001G036900	Potri.001G036900	4-coumarate:CoA ligase 2	GO:0003824|GO:0003824|GO:0008152|GO:0009987|GO:0005488|GO:0044237|GO:0071704|GO:0016874|GO:0009698|GO:0001882|GO:0006725|GO:0019748|GO:0000166|GO:0016405|GO:0032549|GO:0017076|GO:0030554|GO:0005524|GO:0016207	catalytic activity|catalytic activity|metabolic process|cellular process|binding|cellular metabolic process|organic substance metabolic process|ligase activity|phenylpropanoid metabolic process|nucleoside binding|cellular aromatic compound metabolic process|secondary metabolic process|nucleotide binding|CoA-ligase activity|ribonucleoside binding|purine nucleotide binding|adenyl nucleotide binding…	ath01100|ath01100|ath01110|ath00940|ath00360|ath00130	Metabolic pathways - Arabidopsis thaliana (thale cress)|Metabolic pathways - Arabidopsis thaliana (thale cress)|Biosynthesis of secondary metabolites - Arabidopsis thaliana (thale cress)|Phenylpropanoid biosynthesis - Arabidopsis thaliana (thale cress)|Phenylalanine metabolism - Arabidopsis thaliana (thale cress)|Ubiquinone and other terpenoid-quinone biosynthesis - Arabidopsis thaliana (thale cr…	K01904|K01904	4-coumarate--CoA ligase|4-coumarate--CoA ligase
Potri.001G037000	Potri.001G037000	XS domain-containing protein / XS zinc finger domain-containing protein-related	GO:0003824|GO:0003824|GO:0002376|GO:0008152|GO:0043226|GO:0009987|GO:0032502|GO:0048519|GO:0050896|GO:0043234|GO:0009892|GO:0006950|GO:0010166|GO:0044419|GO:0044237|GO:0009058|GO:0071704|GO:0019222|GO:0016787|GO:0012505|GO:0051716|GO:0009607|GO:0043229|GO:0051707|GO:0005622|GO:0006955|GO:0044238|GO:0043233|GO:0006807|GO:0043900|GO:0006952|GO:0051701|GO:0010025|GO:0016788|GO:0043207|GO:0007275|GO:…	catalytic activity|catalytic activity|immune system process|metabolic process|organelle|cellular process|developmental process|negative regulation of biological process|response to stimulus|protein complex|negative regulation of metabolic process|response to stress|wax metabolic process|interspecies interaction between organisms|cellular metabolic process|biosynthetic process|organic substance me…	-	-	-	-
Potri.001G037400	Potri.001G037400	GO:0008152|GO:0008152|GO:0009987|GO:0044237|GO:0071704|GO:0006807|GO:0006725|GO:0015996|GO:0006778|GO:0019439|GO:0015994	metabolic process|metabolic process|cellular process|cellular metabolic process|organic substance metabolic process|nitrogen compound metabolic process|cellular aromatic compound metabolic process|chlorophyll catabolic process|porphyrin-containing compound metabolic process|aromatic compound catabolic process|chlorophyll metabolic process	-	-	-	-
Potri.001G037700	Potri.001G037700	Galactose mutarotase-like superfamily protein	GO:0003824|GO:0003824|GO:0008152|GO:0009987|GO:0005488|GO:0050896|GO:0044237|GO:0009058|GO:0071704|GO:0030246|GO:0005622|GO:0044238|GO:0016853|GO:0006790|GO:0044249|GO:0005737|GO:0009725|GO:0019748|GO:0005975|GO:0044550|GO:0009737|GO:1901137|GO:0005829|GO:0044272|GO:0019760|GO:0019761	catalytic activity|catalytic activity|metabolic process|cellular process|binding|response to stimulus|cellular metabolic process|biosynthetic process|organic substance metabolic process|carbohydrate binding|intracellular|primary metabolic process|isomerase activity|sulfur compound metabolic process|cellular biosynthetic process|cytoplasm|response to hormone|secondary metabolic process|carbohydrat…	ath01100|ath01100|ath01110|ath00010	Metabolic pathways - Arabidopsis thaliana (thale cress)|Metabolic pathways - Arabidopsis thaliana (thale cress)|Biosynthesis of secondary metabolites - Arabidopsis thaliana (thale cress)|Glycolysis / Gluconeogenesis - Arabidopsis thaliana (thale cress)	K01792|K01792	glucose-6-phosphate 1-epimerase|glucose-6-phosphate 1-epimerase
Potri.001G038000	Potri.001G038000	Rad23 UV excision repair protein family	GO:0008152|GO:0008152|GO:0043226|GO:0009987|GO:0005488|GO:0050896|GO:0006950|GO:0044237|GO:0005515|GO:0071704|GO:0051716|GO:0043229|GO:0005622|GO:0044238|GO:0006807|GO:0006139|GO:0006281|GO:0005737|GO:0032403|GO:0019538|GO:0006725|GO:0043231|GO:0003676|GO:0006974|GO:0044267|GO:0006508|GO:0006289|GO:0006259|GO:0044265|GO:0003677|GO:0070628|GO:0043130|GO:0005634|GO:0030163|GO:0044257|GO:0051603|GO:…	metabolic process|metabolic process|organelle|cellular process|binding|response to stimulus|response to stress|cellular metabolic process|protein binding|organic substance metabolic process|cellular response to stimulus|intracellular organelle|intracellular|primary metabolic process|nitrogen compound metabolic process|nucleobase-containing compound metabolic process|DNA repair|cytoplasm|protein c…	ath04141|ath04141|ath03420	Protein processing in endoplasmic reticulum - Arabidopsis thaliana (thale cress)|Protein processing in endoplasmic reticulum - Arabidopsis thaliana (thale cress)|Nucleotide excision repair - Arabidopsis thaliana (thale cress)	K10839|K10839	UV excision repair protein RAD23|UV excision repair protein RAD23
Potri.001G041400	Potri.001G041400	tubby like protein 8	GO:0008152|GO:0008152|GO:0043226|GO:0009987|GO:0032502|GO:0000003|GO:0050896|GO:0022414|GO:0044237|GO:0009058|GO:0071704|GO:0019222|GO:0003700|GO:0009607|GO:0043229|GO:0051707|GO:0005622|GO:0003006|GO:0044238|GO:0006807|GO:0044249|GO:0043207|GO:0007275|GO:0006139|GO:0009791|GO:0005737|GO:0048367|GO:0051171|GO:0006725|GO:0009620|GO:0043231|GO:0048438|GO:0048437|GO:0080090|GO:0048608|GO:0009059|GO:…	metabolic process|metabolic process|organelle|cellular process|developmental process|reproduction|response to stimulus|reproductive process|cellular metabolic process|biosynthetic process|organic substance metabolic process|regulation of metabolic process|transcription factor activity, sequence-specific DNA binding|response to biotic stimulus|intracellular organelle|response to other organism|int…	-	-	-	-
Potri.001G042900	Potri.001G042900	hydroxycinnamoyl-CoA shikimate/quinate hydroxycinnamoyl transferase	GO:0003824|GO:0003824|GO:0008152|GO:0009987|GO:0016020|GO:0044237|GO:0009058|GO:0071704|GO:0019222|GO:0016740|GO:0005622|GO:0044238|GO:0044249|GO:0009698|GO:0005737|GO:0006725|GO:0019748|GO:0009812|GO:0080090|GO:0016746|GO:0016747|GO:0044550|GO:0009813|GO:0009808|GO:0009699|GO:0005829|GO:0009962|GO:0009963|GO:0008374|GO:0050734|GO:0009809|GO:0010252|GO:0047172|GO:0047205	catalytic activity|catalytic activity|metabolic process|cellular process|membrane|cellular metabolic process|biosynthetic process|organic substance metabolic process|regulation of metabolic process|transferase activity|intracellular|primary metabolic process|cellular biosynthetic process|phenylpropanoid metabolic process|cytoplasm|cellular aromatic compound metabolic process|secondary metabolic p…	ath01100|ath01100|ath01110|ath00940|ath00945|ath00941	Metabolic pathways - Arabidopsis thaliana (thale cress)|Metabolic pathways - Arabidopsis thaliana (thale cress)|Biosynthesis of secondary metabolites - Arabidopsis thaliana (thale cress)|Phenylpropanoid biosynthesis - Arabidopsis thaliana (thale cress)|Stilbenoid, diarylheptanoid and gingerol biosynthesis - Arabidopsis thaliana (thale cress)|Flavonoid biosynthesis - Arabidopsis thaliana (thale cr…	K13065|K13065	shikimate O-hydroxycinnamoyltransferase|shikimate O-hydroxycinnamoyltransferase
Potri.001G043300	Potri.001G043300	-	-	-	-	-	-
Potri.001G043600	Potri.001G043600	early nodulin-like protein 17	GO:0043226|GO:0043226|GO:0016020|GO:0009055|GO:0071944|GO:0005886|GO:0043229|GO:0005622|GO:0031224|GO:0031225|GO:0005737|GO:0031226|GO:0043231|GO:0046658|GO:0005773	organelle|organelle|membrane|electron carrier activity|cell periphery|plasma membrane|intracellular organelle|intracellular|intrinsic component of membrane|anchored component of membrane|cytoplasm|intrinsic component of plasma membrane|intracellular membrane-bounded organelle|anchored component of plasma membrane|vacuole	-	-	-	-
Potri.001G046500	Potri.001G046500	GO:0008152|GO:0008152|GO:0043226|GO:0009987|GO:0005488|GO:0032502|GO:0048519|GO:0000003|GO:0050896|GO:0022414|GO:0009628|GO:0032504|GO:0009892|GO:0044237|GO:0009058|GO:0048523|GO:0071704|GO:0019222|GO:0051321|GO:0043229|GO:0005622|GO:0003006|GO:0044238|GO:0019953|GO:0006807|GO:0009560|GO:0009561|GO:0007126|GO:0044249|GO:0007276|GO:0007275|GO:0006139|GO:0016458|GO:0007049|GO:0009606|GO:0005737|GO:…	metabolic process|metabolic process|organelle|cellular process|binding|developmental process|negative regulation of biological process|reproduction|response to stimulus|reproductive process|response to abiotic stimulus|multicellular organism reproduction|negative regulation of metabolic process|cellular metabolic process|biosynthetic process|negative regulation of cellular process|organic substan…	-	-	-	-
Potri.001G046600	Potri.001G046600	Ribosomal protein L7Ae/L30e/S12e/Gadd45 family protein	GO:0008152|GO:0008152|GO:0043226|GO:0009987|GO:0005198|GO:0003735|GO:0044237|GO:0009058|GO:0071704|GO:0043229|GO:0005622|GO:0044238|GO:0006807|GO:0044249|GO:0030529|GO:0005737|GO:0019538|GO:0043231|GO:0044391|GO:0044267|GO:0009059|GO:0005840|GO:0005634|GO:0005829|GO:0015935|GO:0006412|GO:0022627|GO:0022626|GO:0043043	metabolic process|metabolic process|organelle|cellular process|structural molecule activity|structural constituent of ribosome|cellular metabolic process|biosynthetic process|organic substance metabolic process|intracellular organelle|intracellular|primary metabolic process|nitrogen compound metabolic process|cellular biosynthetic process|intracellular ribonucleoprotein complex|cytoplasm|protein …	ath03010|ath03010	Ribosome - Arabidopsis thaliana (thale cress)|Ribosome - Arabidopsis thaliana (thale cress)	K02951|K02951	small subunit ribosomal protein S12e|small subunit ribosomal protein S12e
Potri.001G047200	Potri.001G047200	Tetratricopeptide repeat (TPR)-like superfamily protein	GO:0005488|GO:0005488|GO:0005515	binding|binding|protein binding	-	-	-	-
Potri.001G047400	Potri.001G047400	Ribosomal protein L30/L7 family protein	GO:0043226|GO:0043226|GO:0043229|GO:0005622|GO:0043233|GO:0030529|GO:0005737|GO:0043231|GO:0044391|GO:0031981|GO:0005730|GO:0015934|GO:0005840|GO:0005634|GO:0005829|GO:0022625|GO:0022626	organelle|organelle|intracellular organelle|intracellular|organelle lumen|intracellular ribonucleoprotein complex|cytoplasm|intracellular membrane-bounded organelle|ribosomal subunit|nuclear lumen|nucleolus|large ribosomal subunit|ribosome|nucleus|cytosol|cytosolic large ribosomal subunit|cytosolic ribosome	ath03010|ath03010	Ribosome - Arabidopsis thaliana (thale cress)|Ribosome - Arabidopsis thaliana (thale cress)	K02937|K02937	large subunit ribosomal protein L7e|large subunit ribosomal protein L7e
Potri.001G047600	Potri.001G047600	Mitochondrial glycoprotein family protein	GO:0043226|GO:0043226|GO:0043229|GO:0005622|GO:0043233|GO:0005737|GO:0043231|GO:0005759|GO:0005739	organelle|organelle|intracellular organelle|intracellular|organelle lumen|cytoplasm|intracellular membrane-bounded organelle|mitochondrial matrix|mitochondrion	-	-	-	-
Potri.001G047800	Potri.001G047800	PPPDE putative thiol peptidase family protein	-	-	-	-	-	-
Potri.001G048200	Potri.001G048200	Integrase-type DNA-binding superfamily protein	GO:0008152|GO:0008152|GO:0043226|GO:0009987|GO:0005488|GO:0050896|GO:0023052|GO:0044237|GO:0009058|GO:0071704|GO:0019222|GO:0003700|GO:0051716|GO:0043229|GO:0005622|GO:0044238|GO:0006807|GO:0044249|GO:0007165|GO:0007154|GO:0006139|GO:0051171|GO:0006725|GO:0009725|GO:0043231|GO:0003676|GO:0080090|GO:0009059|GO:0051252|GO:0009755|GO:0016070|GO:0010468|GO:0003677|GO:0035556|GO:0009723|GO:0005634|GO:…	metabolic process|metabolic process|organelle|cellular process|binding|response to stimulus|signaling|cellular metabolic process|biosynthetic process|organic substance metabolic process|regulation of metabolic process|transcription factor activity, sequence-specific DNA binding|cellular response to stimulus|intracellular organelle|intracellular|primary metabolic process|nitrogen compound metaboli…	-	-	-	-
Potri.001G049800	Potri.001G049800	putative type 1 membrane protein	GO:0051179|GO:0051179|GO:0043226|GO:0009987|GO:0016020|GO:0040007|GO:0032502|GO:0050896|GO:0009628|GO:0031090|GO:0006950|GO:0016049|GO:0012505|GO:0009653|GO:0043229|GO:0005622|GO:0051641|GO:0008104|GO:0010256|GO:0006970|GO:0005774|GO:0098588|GO:0005783|GO:0005737|GO:0043231|GO:0006810|GO:0048869|GO:0005794|GO:0007030|GO:0005773|GO:0009651|GO:0000902|GO:0006623|GO:0016192|GO:0071702|GO:0046907|GO:…	localization|localization|organelle|cellular process|membrane|growth|developmental process|response to stimulus|response to abiotic stimulus|organelle membrane|response to stress|cell growth|endomembrane system|anatomical structure morphogenesis|intracellular organelle|intracellular|cellular localization|protein localization|endomembrane system organization|response to osmotic stress|vacuolar mem…	-	-	-	-
Potri.001G050300	Potri.001G050300	P-loop containing nucleoside triphosphate hydrolases superfamily protein	GO:0003824|GO:0003824|GO:0005488|GO:0016787|GO:0001882|GO:0016817|GO:0000166|GO:0016818|GO:0032549|GO:0017076|GO:0030554|GO:0005524|GO:0016462|GO:0017111	catalytic activity|catalytic activity|binding|hydrolase activity|nucleoside binding|hydrolase activity, acting on acid anhydrides|nucleotide binding|hydrolase activity, acting on acid anhydrides, in phosphorus-containing anhydrides|ribonucleoside binding|purine nucleotide binding|adenyl nucleotide binding|ATP binding|pyrophosphatase activity|nucleoside-triphosphatase activity	-	-	-	-
Potri.001G051700	Potri.001G051700	dehydratase family	GO:0003824|GO:0003824|GO:0008152|GO:0043226|GO:0009987|GO:0005488|GO:0032502|GO:0050896|GO:0009628|GO:0006950|GO:0044237|GO:0009058|GO:0071704|GO:0043229|GO:0005622|GO:0044238|GO:0016829|GO:0006807|GO:0006970|GO:0043169|GO:0044249|GO:0007275|GO:0006139|GO:0048364|GO:0005737|GO:0006725|GO:0006793|GO:0043231|GO:0051536|GO:0006520|GO:0048229|GO:0006796|GO:0009081|GO:0009651|GO:0016836|GO:0046872|GO:…	catalytic activity|catalytic activity|metabolic process|organelle|cellular process|binding|developmental process|response to stimulus|response to abiotic stimulus|response to stress|cellular metabolic process|biosynthetic process|organic substance metabolic process|intracellular organelle|intracellular|primary metabolic process|lyase activity|nitrogen compound metabolic process|response to osmoti…	ath01100|ath01100|ath01110|ath01230|ath01210|ath00770|ath00290	Metabolic pathways - Arabidopsis thaliana (thale cress)|Metabolic pathways - Arabidopsis thaliana (thale cress)|Biosynthesis of secondary metabolites - Arabidopsis thaliana (thale cress)|Biosynthesis of amino acids - Arabidopsis thaliana (thale cress)|2-Oxocarboxylic acid metabolism - Arabidopsis thaliana (thale cress)|Pantothenate and CoA biosynthesis - Arabidopsis thaliana (thale cress)|Valine,…	K01687|K01687	dihydroxy-acid dehydratase|dihydroxy-acid dehydratase
Potri.001G051900	Potri.001G051900	peroxisomal 3-ketoacyl-CoA thiolase 3	GO:0003824|GO:0003824|GO:0008152|GO:0043226|GO:0009987|GO:0016020|GO:0050896|GO:0023052|GO:0031090|GO:0006950|GO:0044237|GO:0009058|GO:0071704|GO:0016740|GO:0051716|GO:0048522|GO:0043229|GO:0005622|GO:0044238|GO:0043233|GO:0044249|GO:0005774|GO:0098588|GO:0007165|GO:0007154|GO:0006629|GO:0009966|GO:0005737|GO:0009967|GO:0055114|GO:0009725|GO:0009611|GO:0043231|GO:0010647|GO:0016746|GO:0031981|GO:…	catalytic activity|catalytic activity|metabolic process|organelle|cellular process|membrane|response to stimulus|signaling|organelle membrane|response to stress|cellular metabolic process|biosynthetic process|organic substance metabolic process|transferase activity|cellular response to stimulus|positive regulation of cellular process|intracellular organelle|intracellular|primary metabolic process…	ath01100|ath01100|ath01110|ath04146|ath01212|ath00280|ath00071|ath00592|ath01040	Metabolic pathways - Arabidopsis thaliana (thale cress)|Metabolic pathways - Arabidopsis thaliana (thale cress)|Biosynthesis of secondary metabolites - Arabidopsis thaliana (thale cress)|Peroxisome - Arabidopsis thaliana (thale cress)|Fatty acid metabolism - Arabidopsis thaliana (thale cress)|Valine, leucine and isoleucine degradation - Arabidopsis thaliana (thale cress)|Fatty acid degradation - …	K07513|K07513	acetyl-CoA acyltransferase 1|acetyl-CoA acyltransferase 1
Potri.001G052100	Potri.001G052100	potassium channel beta subunit 1	GO:0051179|GO:0051179|GO:0005215|GO:0016020|GO:0009506|GO:0022857|GO:0071944|GO:0005911|GO:0005886|GO:0022891|GO:0006810|GO:0015267|GO:0006811|GO:0015075|GO:0005216|GO:0006812|GO:0005244|GO:0030001|GO:0006813	localization|localization|transporter activity|membrane|plasmodesma|transmembrane transporter activity|cell periphery|cell-cell junction|plasma membrane|substrate-specific transmembrane transporter activity|transport|channel activity|ion transport|ion transmembrane transporter activity|ion channel activity|cation transport|voltage-gated ion channel activity|metal ion transport|potassium ion trans…	-	-	-	-
Potri.001G052300	Potri.001G052300	Pectin lyase-like superfamily protein	GO:0003824|GO:0003824|GO:0008152|GO:0005488|GO:0071704|GO:0044238|GO:0016829|GO:0043169|GO:0005975|GO:0046872|GO:0005976|GO:0030570|GO:0000272|GO:0045490|GO:0045488	catalytic activity|catalytic activity|metabolic process|binding|organic substance metabolic process|primary metabolic process|lyase activity|cation binding|carbohydrate metabolic process|metal ion binding|polysaccharide metabolic process|pectate lyase activity|polysaccharide catabolic process|pectin catabolic process|pectin metabolic process	ath00040|ath00040	Pentose and glucuronate interconversions - Arabidopsis thaliana (thale cress)|Pentose and glucuronate interconversions - Arabidopsis thaliana (thale cress)	K01728|K01728	pectate lyase|pectate lyase
Potri.001G052400	Potri.001G052400	Inosine triphosphate pyrophosphatase family protein	GO:0003824|GO:0003824|GO:0008152|GO:0009987|GO:0005488|GO:0044237|GO:0071704|GO:0016787|GO:0005622|GO:0044238|GO:0006807|GO:0043169|GO:0006139|GO:0005737|GO:0006725|GO:0006793|GO:0016817|GO:0000166|GO:0006796|GO:0046872|GO:0006753|GO:0019439|GO:0016818|GO:0016462|GO:0009143|GO:0009117|GO:0009204|GO:0047429	catalytic activity|catalytic activity|metabolic process|cellular process|binding|cellular metabolic process|organic substance metabolic process|hydrolase activity|intracellular|primary metabolic process|nitrogen compound metabolic process|cation binding|nucleobase-containing compound metabolic process|cytoplasm|cellular aromatic compound metabolic process|phosphorus metabolic process|hydrolase ac…	ath01100|ath01100|ath00230	Metabolic pathways - Arabidopsis thaliana (thale cress)|Metabolic pathways - Arabidopsis thaliana (thale cress)|Purine metabolism - Arabidopsis thaliana (thale cress)	K01519|K01519	inosine triphosphate pyrophosphatase [EC:3.6.1.-]|inosine triphosphate pyrophosphatase [EC:3.6.1.-]
Potri.001G053500	Potri.001G053500	GATA transcription factor 1	GO:0008152|GO:0008152|GO:0043226|GO:0009987|GO:0005488|GO:0048511|GO:0044237|GO:0009058|GO:0071704|GO:0019222|GO:0003700|GO:0007623|GO:0043229|GO:0005622|GO:0044238|GO:0006807|GO:0043169|GO:0044249|GO:0006139|GO:0051171|GO:0006725|GO:0043231|GO:0003676|GO:0080090|GO:0009059|GO:0051252|GO:0046872|GO:0016070|GO:0010468|GO:0003677|GO:0005634|GO:0043565|GO:0006355|GO:0000975|GO:2001141|GO:0046914|GO:…	metabolic process|metabolic process|organelle|cellular process|binding|rhythmic process|cellular metabolic process|biosynthetic process|organic substance metabolic process|regulation of metabolic process|transcription factor activity, sequence-specific DNA binding|circadian rhythm|intracellular organelle|intracellular|primary metabolic process|nitrogen compound metabolic process|cation binding|ce…	-	-	-	-
Potri.001G053600	Potri.001G053600	Uncharacterized protein family (UPF0016)	GO:0043226|GO:0043226|GO:0016020|GO:0031090|GO:0043229|GO:0005622|GO:0031224|GO:0005737|GO:0016021|GO:0043231|GO:0042170|GO:0019866|GO:0009526|GO:0009536|GO:0031969|GO:0009528|GO:0009941|GO:0009706|GO:0009507	organelle|organelle|membrane|organelle membrane|intracellular organelle|intracellular|intrinsic component of membrane|cytoplasm|integral component of membrane|intracellular membrane-bounded organelle|plastid membrane|organelle inner membrane|plastid envelope|plastid|chloroplast membrane|plastid inner membrane|chloroplast envelope|chloroplast inner membrane|chloroplast	-	-	-	-
Potri.001G054400	Potri.001G054400	heat shock protein 60	GO:0043226|GO:0043226|GO:0009987|GO:0005488|GO:0016020|GO:0050896|GO:0009628|GO:0006457|GO:0031090|GO:0006950|GO:0043229|GO:0005622|GO:0043233|GO:0009408|GO:0043169|GO:0005774|GO:0098588|GO:0030529|GO:0009266|GO:0042026|GO:0005737|GO:0001882|GO:0043231|GO:0000166|GO:0005759|GO:0005773|GO:0046872|GO:0005840|GO:0005829|GO:0032549|GO:0007005|GO:0005739|GO:0017076|GO:0010038|GO:0030554|GO:0005524|GO:…	organelle|organelle|cellular process|binding|membrane|response to stimulus|response to abiotic stimulus|protein folding|organelle membrane|response to stress|intracellular organelle|intracellular|organelle lumen|response to heat|cation binding|vacuolar membrane|bounding membrane of organelle|intracellular ribonucleoprotein complex|response to temperature stimulus|protein refolding|cytoplasm|nucle…	ath03018|ath03018	RNA degradation - Arabidopsis thaliana (thale cress)|RNA degradation - Arabidopsis thaliana (thale cress)	K04077|K04077	chaperonin GroEL|chaperonin GroEL
Potri.001G054900	Potri.001G054900	translocase outer membrane 20-2	GO:0051179|GO:0051179|GO:0043226|GO:0009987|GO:0005488|GO:0005215|GO:0016020|GO:0043234|GO:0019867|GO:0031090|GO:0022857|GO:0005515|GO:0043229|GO:0005622|GO:0031224|GO:0051641|GO:0008104|GO:0055085|GO:0043169|GO:0008565|GO:0098588|GO:0030529|GO:0031966|GO:0005737|GO:0016021|GO:0022891|GO:0043231|GO:0006810|GO:0019866|GO:0017038|GO:0005743|GO:0046872|GO:0015399|GO:0005741|GO:0071806|GO:0005742|GO:…	localization|localization|organelle|cellular process|binding|transporter activity|membrane|protein complex|outer membrane|organelle membrane|transmembrane transporter activity|protein binding|intracellular organelle|intracellular|intrinsic component of membrane|cellular localization|protein localization|transmembrane transport|cation binding|protein transporter activity|bounding membrane of organ…	-	-	-	-
Potri.001G055100	Potri.001G055100	microtubule-associated protein 65-8	GO:0043226|GO:0043226|GO:0009987|GO:0005488|GO:0005515|GO:0043229|GO:0005622|GO:0005874|GO:0007049|GO:0007017|GO:0005737|GO:0032403|GO:0008092|GO:0043231|GO:0051301|GO:0000278|GO:0007067|GO:0015631|GO:0000226|GO:0008017|GO:0005856|GO:0000922|GO:0000910|GO:0005819|GO:0005634|GO:0007010|GO:0000280|GO:0015630	organelle|organelle|cellular process|binding|protein binding|intracellular organelle|intracellular|microtubule|cell cycle|microtubule-based process|cytoplasm|protein complex binding|cytoskeletal protein binding|intracellular membrane-bounded organelle|cell division|mitotic cell cycle|mitotic nuclear division|tubulin binding|microtubule cytoskeleton organization|microtubule binding|cytoskeleton|sp…	-	-	-	-
Potri.001G056000	Potri.001G056000	Ran BP2/NZF zinc finger-like superfamily protein	GO:0005488|GO:0005488|GO:0043169|GO:0046872|GO:0046914|GO:0008270	binding|binding|cation binding|metal ion binding|transition metal ion binding|zinc ion binding	-	-	-	-
Potri.001G056100	Potri.001G056100	evolutionarily conserved C-terminal region 5	GO:0005622|GO:0005622|GO:0005737|GO:0005829	intracellular|intracellular|cytoplasm|cytosol	-	-	-	-
Potri.001G057500	Potri.001G057500	nuclear transport factor 2B	GO:0051179|GO:0051179|GO:0002376|GO:0043226|GO:0009987|GO:0005488|GO:0016020|GO:0048519|GO:0050896|GO:0006950|GO:0071944|GO:0048523|GO:0005515|GO:0012505|GO:0051716|GO:0005886|GO:0043229|GO:0005622|GO:0006955|GO:0051641|GO:0010941|GO:0006952|GO:0008104|GO:0050776|GO:0080134|GO:0005737|GO:0045087|GO:0060548|GO:0051049|GO:0043231|GO:0019899|GO:0008219|GO:0006810|GO:0005635|GO:0045088|GO:0017038|GO:…	localization|localization|immune system process|organelle|cellular process|binding|membrane|negative regulation of biological process|response to stimulus|response to stress|cell periphery|negative regulation of cellular process|protein binding|endomembrane system|cellular response to stimulus|plasma membrane|intracellular organelle|intracellular|immune response|cellular localization|regulation o…	-	-	-	-
Potri.001G058600	Potri.001G058600	Squamosa promoter-binding protein-like (SBP domain) transcription factor family protein	GO:0008152|GO:0008152|GO:0043226|GO:0009987|GO:0005488|GO:0032502|GO:0000003|GO:0022414|GO:0044237|GO:0009058|GO:0071704|GO:0019222|GO:0003700|GO:0043229|GO:0005622|GO:0003006|GO:0044238|GO:0006807|GO:0043169|GO:0044249|GO:0007275|GO:0048653|GO:0006139|GO:0009791|GO:0048367|GO:0051171|GO:0006725|GO:0043231|GO:0003676|GO:0048438|GO:0048437|GO:0080090|GO:0048608|GO:0009059|GO:0051252|GO:0046872|GO:…	metabolic process|metabolic process|organelle|cellular process|binding|developmental process|reproduction|reproductive process|cellular metabolic process|biosynthetic process|organic substance metabolic process|regulation of metabolic process|transcription factor activity, sequence-specific DNA binding|intracellular organelle|intracellular|developmental process involved in reproduction|primary me…	-	-	-	-
Potri.001G058700	Potri.001G058700	Protein of unknown function (DUF1664)	-	-	-	-	-	-
Potri.001G059900	Potri.001G059900	glucose-6-phosphate dehydrogenase 2	GO:0003824|GO:0003824|GO:0008152|GO:0043226|GO:0009987|GO:0005488|GO:0044237|GO:0048037|GO:0016491|GO:0071704|GO:0043229|GO:0005622|GO:0044238|GO:0006807|GO:0006139|GO:0016614|GO:0005737|GO:0006725|GO:0050662|GO:0055114|GO:0006793|GO:0043231|GO:0006081|GO:0000166|GO:0005975|GO:0006796|GO:0009536|GO:0006753|GO:0009532|GO:0051156|GO:0016616|GO:0050661|GO:0005996|GO:0009051|GO:0006733|GO:0006098|GO:…	catalytic activity|catalytic activity|metabolic process|organelle|cellular process|binding|cellular metabolic process|cofactor binding|oxidoreductase activity|organic substance metabolic process|intracellular organelle|intracellular|primary metabolic process|nitrogen compound metabolic process|nucleobase-containing compound metabolic process|oxidoreductase activity, acting on CH-OH group of donor…	ath01100|ath01100|ath01110|ath01200|ath00480|ath00030	Metabolic pathways - Arabidopsis thaliana (thale cress)|Metabolic pathways - Arabidopsis thaliana (thale cress)|Biosynthesis of secondary metabolites - Arabidopsis thaliana (thale cress)|Carbon metabolism - Arabidopsis thaliana (thale cress)|Glutathione metabolism - Arabidopsis thaliana (thale cress)|Pentose phosphate pathway - Arabidopsis thaliana (thale cress)	K00036|K00036	glucose-6-phosphate 1-dehydrogenase|glucose-6-phosphate 1-dehydrogenase
Potri.001G060200	Potri.001G060200	cyclophilin 20-2	GO:0051179|GO:0051179|GO:0003824|GO:0008152|GO:0043226|GO:0009987|GO:0005488|GO:0016020|GO:0006457|GO:0044237|GO:0005515|GO:0071704|GO:0043229|GO:0005622|GO:0044238|GO:0016853|GO:0005737|GO:0019538|GO:0043231|GO:0019899|GO:0042651|GO:0009579|GO:0006810|GO:0042277|GO:0044267|GO:0003755|GO:0043412|GO:0009536|GO:0009532|GO:0006461|GO:0019900|GO:0055035|GO:0031977|GO:0009535|GO:0009534|GO:0006464|GO:…	localization|localization|catalytic activity|metabolic process|organelle|cellular process|binding|membrane|protein folding|cellular metabolic process|protein binding|organic substance metabolic process|intracellular organelle|intracellular|primary metabolic process|isomerase activity|cytoplasm|protein metabolic process|intracellular membrane-bounded organelle|enzyme binding|thylakoid membrane|thy…	-	-	-	-
Potri.001G061400	Potri.001G061400	Transketolase family protein	GO:0003824|GO:0003824|GO:0008152|GO:0043226|GO:0009987|GO:0016020|GO:0005576|GO:0050896|GO:0031090|GO:0006950|GO:0048046|GO:0044237|GO:0009058|GO:0016491|GO:0071704|GO:0009607|GO:0043229|GO:0051707|GO:0005622|GO:0044238|GO:0043233|GO:0006807|GO:0006952|GO:0009617|GO:0016903|GO:0006790|GO:0044249|GO:0005774|GO:0043207|GO:0098588|GO:0006139|GO:0005737|GO:0006725|GO:0098542|GO:0006793|GO:0043231|GO:…	catalytic activity|catalytic activity|metabolic process|organelle|cellular process|membrane|extracellular region|response to stimulus|organelle membrane|response to stress|apoplast|cellular metabolic process|biosynthetic process|oxidoreductase activity|organic substance metabolic process|response to biotic stimulus|intracellular organelle|response to other organism|intracellular|primary metabolic…	ath01100|ath01100|ath01110|ath01200|ath00010|ath00620|ath00020	Metabolic pathways - Arabidopsis thaliana (thale cress)|Metabolic pathways - Arabidopsis thaliana (thale cress)|Biosynthesis of secondary metabolites - Arabidopsis thaliana (thale cress)|Carbon metabolism - Arabidopsis thaliana (thale cress)|Glycolysis / Gluconeogenesis - Arabidopsis thaliana (thale cress)|Pyruvate metabolism - Arabidopsis thaliana (thale cress)|Citrate cycle (TCA cycle) - Arabid…	-	-
Potri.001G061600	Potri.001G061600	Leucine-rich repeat (LRR) family protein	GO:0051179|GO:0051179|GO:0003824|GO:0002376|GO:0008152|GO:0009987|GO:0005488|GO:0004871|GO:0050896|GO:0023052|GO:0009628|GO:0006950|GO:0044237|GO:0005515|GO:0071704|GO:0038023|GO:0016740|GO:0051716|GO:0009607|GO:0004872|GO:0051707|GO:0006955|GO:0044238|GO:0006807|GO:0006952|GO:0004888|GO:0010256|GO:0006970|GO:0043207|GO:0007165|GO:0007154|GO:0006139|GO:0009266|GO:0016772|GO:0045087|GO:0006725|GO:…	localization|localization|catalytic activity|immune system process|metabolic process|cellular process|binding|signal transducer activity|response to stimulus|signaling|response to abiotic stimulus|response to stress|cellular metabolic process|protein binding|organic substance metabolic process|signaling receptor activity|transferase activity|cellular response to stimulus|response to biotic stimul…	-	-	-	-
Potri.001G065800	Potri.001G065800	-	-	-	-	-	-
Potri.001G067800	Potri.001G067800	glycyl-tRNA synthetase / glycine--tRNA ligase	GO:0003824|GO:0003824|GO:0008152|GO:0043226|GO:0009987|GO:0005488|GO:0050896|GO:0044237|GO:0009058|GO:0005515|GO:0071704|GO:0012505|GO:0016874|GO:0043229|GO:0005622|GO:0044238|GO:0006807|GO:0044249|GO:0006139|GO:0005768|GO:0005737|GO:0019538|GO:0001882|GO:0006725|GO:0006793|GO:0043231|GO:0000166|GO:0005794|GO:0046983|GO:0006520|GO:0006796|GO:0044267|GO:0009059|GO:0005802|GO:0006753|GO:0016070|GO:…	catalytic activity|catalytic activity|metabolic process|organelle|cellular process|binding|response to stimulus|cellular metabolic process|biosynthetic process|protein binding|organic substance metabolic process|endomembrane system|ligase activity|intracellular organelle|intracellular|primary metabolic process|nitrogen compound metabolic process|cellular biosynthetic process|nucleobase-containing…	ath00970|ath00970	Aminoacyl-tRNA biosynthesis - Arabidopsis thaliana (thale cress)|Aminoacyl-tRNA biosynthesis - Arabidopsis thaliana (thale cress)	K01880|K01880	glycyl-tRNA synthetase|glycyl-tRNA synthetase
Potri.001G068100	Potri.001G068100	Exostosin family protein	GO:0003824|GO:0003824|GO:0008152|GO:0043226|GO:0009987|GO:0016020|GO:0031090|GO:0044237|GO:0009058|GO:0071704|GO:0012505|GO:0016740|GO:0043229|GO:0005622|GO:0044238|GO:0031224|GO:0016757|GO:0044249|GO:0098588|GO:0044036|GO:0005737|GO:0044262|GO:0016021|GO:0071669|GO:0042546|GO:0043231|GO:0071555|GO:0005794|GO:0005975|GO:0016763|GO:0016758|GO:0009059|GO:0008194|GO:0016051|GO:0005976|GO:0000139|GO:…	catalytic activity|catalytic activity|metabolic process|organelle|cellular process|membrane|organelle membrane|cellular metabolic process|biosynthetic process|organic substance metabolic process|endomembrane system|transferase activity|intracellular organelle|intracellular|primary metabolic process|intrinsic component of membrane|transferase activity, transferring glycosyl groups|cellular biosynt…	-	-	-	-
Potri.001G068200	Potri.001G068200	Aldolase-type TIM barrel family protein	GO:0003824|GO:0003824|GO:0008152|GO:0043226|GO:0009987|GO:0050896|GO:0044237|GO:0009058|GO:0071704|GO:0016740|GO:0043229|GO:0005622|GO:0044238|GO:0006807|GO:0044249|GO:0009698|GO:0006139|GO:0005737|GO:0006725|GO:0055114|GO:0006793|GO:0043231|GO:0006081|GO:0019748|GO:0005975|GO:0006796|GO:0009116|GO:0009536|GO:0006753|GO:0044550|GO:0019632|GO:0009532|GO:0009808|GO:0004801|GO:0051156|GO:0044283|GO:…	catalytic activity|catalytic activity|metabolic process|organelle|cellular process|response to stimulus|cellular metabolic process|biosynthetic process|organic substance metabolic process|transferase activity|intracellular organelle|intracellular|primary metabolic process|nitrogen compound metabolic process|cellular biosynthetic process|phenylpropanoid metabolic process|nucleobase-containing comp…	ath01100|ath01100|ath01110|ath01200|ath01230|ath00030	Metabolic pathways - Arabidopsis thaliana (thale cress)|Metabolic pathways - Arabidopsis thaliana (thale cress)|Biosynthesis of secondary metabolites - Arabidopsis thaliana (thale cress)|Carbon metabolism - Arabidopsis thaliana (thale cress)|Biosynthesis of amino acids - Arabidopsis thaliana (thale cress)|Pentose phosphate pathway - Arabidopsis thaliana (thale cress)	K00616|K00616	transaldolase|transaldolase
Potri.001G068400	Potri.001G068400	CYTOCHROME P450 51G1	GO:0003824|GO:0003824|GO:0008152|GO:0043226|GO:0005488|GO:0016020|GO:0071944|GO:0009058|GO:0016491|GO:0071704|GO:0012505|GO:0016740|GO:0005886|GO:0043229|GO:0005622|GO:0044238|GO:0031224|GO:0043169|GO:0004497|GO:0006629|GO:0005783|GO:0005737|GO:0016021|GO:0055114|GO:0043231|GO:0070988|GO:0046906|GO:0008398|GO:0005794|GO:0016705|GO:0008168|GO:0006066|GO:0046872|GO:0020037|GO:0016709|GO:0044283|GO:…	catalytic activity|catalytic activity|metabolic process|organelle|binding|membrane|cell periphery|biosynthetic process|oxidoreductase activity|organic substance metabolic process|endomembrane system|transferase activity|plasma membrane|intracellular organelle|intracellular|primary metabolic process|intrinsic component of membrane|cation binding|monooxygenase activity|lipid metabolic process|endop…	ath01100|ath01100|ath01110|ath00100	Metabolic pathways - Arabidopsis thaliana (thale cress)|Metabolic pathways - Arabidopsis thaliana (thale cress)|Biosynthesis of secondary metabolites - Arabidopsis thaliana (thale cress)|Steroid biosynthesis - Arabidopsis thaliana (thale cress)	K05917|K05917	sterol 14-demethylase|sterol 14-demethylase
Potri.001G069100	Potri.001G069100	ribosomal protein S27	GO:0008152|GO:0008152|GO:0043226|GO:0009987|GO:0005488|GO:0005198|GO:0009506|GO:0003735|GO:0044237|GO:0071944|GO:0009058|GO:0071704|GO:0005911|GO:0043229|GO:0005622|GO:0044238|GO:0006807|GO:0043169|GO:0044249|GO:0030529|GO:0005737|GO:0005618|GO:0019538|GO:0044391|GO:0044267|GO:0009059|GO:0046872|GO:0005840|GO:0005829|GO:0015935|GO:0006412|GO:0022627|GO:0022626|GO:0043043	metabolic process|metabolic process|organelle|cellular process|binding|structural molecule activity|plasmodesma|structural constituent of ribosome|cellular metabolic process|cell periphery|biosynthetic process|organic substance metabolic process|cell-cell junction|intracellular organelle|intracellular|primary metabolic process|nitrogen compound metabolic process|cation binding|cellular biosynthet…	ath03010|ath03010	Ribosome - Arabidopsis thaliana (thale cress)|Ribosome - Arabidopsis thaliana (thale cress)	K02978|K02978	small subunit ribosomal protein S27e|small subunit ribosomal protein S27e
Potri.001G070500	Potri.001G070500	minichromosome maintenance (MCM2/3/5) family protein	GO:0003824|GO:0003824|GO:0008152|GO:0043226|GO:0009987|GO:0005488|GO:0040007|GO:0032502|GO:0000003|GO:0022414|GO:0043234|GO:0044419|GO:0044237|GO:0048589|GO:0008283|GO:0009058|GO:0071704|GO:0019222|GO:0016787|GO:0050793|GO:0032259|GO:0040008|GO:0009653|GO:0043229|GO:0005622|GO:0003006|GO:0044238|GO:0006807|GO:0006790|GO:0009909|GO:0043169|GO:0042555|GO:0042127|GO:0044249|GO:0010073|GO:0048316|GO:…	catalytic activity|catalytic activity|metabolic process|organelle|cellular process|binding|growth|developmental process|reproduction|reproductive process|protein complex|interspecies interaction between organisms|cellular metabolic process|developmental growth|cell proliferation|biosynthetic process|organic substance metabolic process|regulation of metabolic process|hydrolase activity|regulation …	ath03030|ath03030	DNA replication - Arabidopsis thaliana (thale cress)|DNA replication - Arabidopsis thaliana (thale cress)	K02540|K02540	DNA replication licensing factor MCM2|DNA replication licensing factor MCM2
Potri.001G071000	Potri.001G071000	xyloglucan endotransglucosylase/hydrolase 5	GO:0003824|GO:0003824|GO:0008152|GO:0009987|GO:0005576|GO:0048046|GO:0044237|GO:0071944|GO:0071704|GO:0016787|GO:0016740|GO:0044238|GO:0016757|GO:0044036|GO:0044262|GO:0005618|GO:0016798|GO:0042546|GO:0071555|GO:0005975|GO:0016758|GO:0005976|GO:0004553|GO:0016762|GO:0006073|GO:0010411	catalytic activity|catalytic activity|metabolic process|cellular process|extracellular region|apoplast|cellular metabolic process|cell periphery|organic substance metabolic process|hydrolase activity|transferase activity|primary metabolic process|transferase activity, transferring glycosyl groups|cell wall macromolecule metabolic process|cellular carbohydrate metabolic process|cell wall|hydrolase…	-	-	-	-
Potri.001G071100	Potri.001G071100	Translation protein SH3-like family protein	GO:0008152|GO:0008152|GO:0043226|GO:0009987|GO:0005198|GO:0003735|GO:0044237|GO:0009058|GO:0071704|GO:0043229|GO:0005622|GO:0044238|GO:0043233|GO:0006807|GO:0044249|GO:0030529|GO:0005737|GO:0019538|GO:0043231|GO:0044391|GO:0044267|GO:0009059|GO:0031981|GO:0005730|GO:0015934|GO:0009536|GO:0005840|GO:0005634|GO:0005829|GO:0022625|GO:0006412|GO:0022626|GO:0009507|GO:0043043	metabolic process|metabolic process|organelle|cellular process|structural molecule activity|structural constituent of ribosome|cellular metabolic process|biosynthetic process|organic substance metabolic process|intracellular organelle|intracellular|primary metabolic process|organelle lumen|nitrogen compound metabolic process|cellular biosynthetic process|intracellular ribonucleoprotein complex|cy…	ath03010|ath03010	Ribosome - Arabidopsis thaliana (thale cress)|Ribosome - Arabidopsis thaliana (thale cress)	K02889|K02889	large subunit ribosomal protein L21e|large subunit ribosomal protein L21e
Potri.001G072300	Potri.001G072300	GO:0008152|GO:0008152|GO:0043226|GO:0009987|GO:0050896|GO:0006950|GO:0044237|GO:0071704|GO:0051716|GO:0043229|GO:0005622|GO:0044238|GO:0006807|GO:0006139|GO:0006281|GO:0005737|GO:0006725|GO:0043231|GO:0006974|GO:0006259|GO:0009536|GO:0006302|GO:0000724|GO:0006310|GO:0009507	metabolic process|metabolic process|organelle|cellular process|response to stimulus|response to stress|cellular metabolic process|organic substance metabolic process|cellular response to stimulus|intracellular organelle|intracellular|primary metabolic process|nitrogen compound metabolic process|nucleobase-containing compound metabolic process|DNA repair|cytoplasm|cellular aromatic compound metabo…	-	-	-	-
Potri.001G072800	Potri.001G072800	translocon at the outer envelope membrane of chloroplasts 75-III	GO:0051179|GO:0051179|GO:0043226|GO:0009987|GO:0005215|GO:0016020|GO:0032502|GO:0050896|GO:0043234|GO:0019867|GO:0031090|GO:0022857|GO:0009653|GO:0043229|GO:0005622|GO:0031224|GO:0051641|GO:0008104|GO:0055085|GO:0010006|GO:0008565|GO:0005774|GO:0098588|GO:0007275|GO:0048598|GO:0005737|GO:0016021|GO:0022891|GO:0009725|GO:0043231|GO:0006810|GO:0042170|GO:0009526|GO:0005773|GO:0017038|GO:0031351|GO:…	localization|localization|organelle|cellular process|transporter activity|membrane|developmental process|response to stimulus|protein complex|outer membrane|organelle membrane|transmembrane transporter activity|anatomical structure morphogenesis|intracellular organelle|intracellular|intrinsic component of membrane|cellular localization|protein localization|transmembrane transport|Toc complex|prot…	-	-	-	-
Potri.001G073600	Potri.001G073600	Leucine-rich receptor-like protein kinase family protein	GO:0003824|GO:0003824|GO:0008152|GO:0009987|GO:0005488|GO:0016020|GO:0040007|GO:0032502|GO:0000003|GO:0050896|GO:0022414|GO:0023052|GO:0009506|GO:0044237|GO:0048589|GO:0071944|GO:0005515|GO:0071704|GO:0005911|GO:0050793|GO:0016740|GO:0051716|GO:0040008|GO:0005886|GO:0003006|GO:0044238|GO:0031224|GO:0010073|GO:0007165|GO:0007154|GO:0007275|GO:2000026|GO:0009791|GO:0009888|GO:0016772|GO:0016021|GO:…	catalytic activity|catalytic activity|metabolic process|cellular process|binding|membrane|growth|developmental process|reproduction|response to stimulus|reproductive process|signaling|plasmodesma|cellular metabolic process|developmental growth|cell periphery|protein binding|organic substance metabolic process|cell-cell junction|regulation of developmental process|transferase activity|cellular res…	-	-	-	-
Potri.001G074600	Potri.001G074600	Domain of unknown function (DUF23)	GO:0003824|GO:0003824|GO:0043226|GO:0009987|GO:0016740|GO:0043229|GO:0005622|GO:0005737|GO:0042546|GO:0043231|GO:0005773	catalytic activity|catalytic activity|organelle|cellular process|transferase activity|intracellular organelle|intracellular|cytoplasm|cell wall biogenesis|intracellular membrane-bounded organelle|vacuole	-	-	-	-
Potri.001G074901	Potri.001G074901	GO:0008152|GO:0008152|GO:0043226|GO:0009987|GO:0016020|GO:0050896|GO:0043234|GO:0031090|GO:0006950|GO:0044237|GO:0009058|GO:0071704|GO:0043229|GO:0005622|GO:0044238|GO:0070469|GO:0006807|GO:0044249|GO:0005774|GO:0098588|GO:0006139|GO:0031966|GO:0005737|GO:0005746|GO:0019538|GO:0006725|GO:0055114|GO:0006793|GO:0043231|GO:0045271|GO:0019866|GO:0005975|GO:0006796|GO:0009116|GO:0005747|GO:0044267|GO:…	metabolic process|metabolic process|organelle|cellular process|membrane|response to stimulus|protein complex|organelle membrane|response to stress|cellular metabolic process|biosynthetic process|organic substance metabolic process|intracellular organelle|intracellular|primary metabolic process|respiratory chain|nitrogen compound metabolic process|cellular biosynthetic process|vacuolar membrane|bo…	-	-	-	-
Potri.001G075600	Potri.001G075600	VACUOLAR SORTING RECEPTOR 6	GO:0051179|GO:0051179|GO:0043226|GO:0005488|GO:0016020|GO:0031090|GO:0012505|GO:0043229|GO:0005622|GO:0031224|GO:0008104|GO:0043169|GO:0098588|GO:0012506|GO:0010008|GO:0005768|GO:0005737|GO:0016021|GO:0031982|GO:0043231|GO:0006810|GO:0005794|GO:0030659|GO:0031902|GO:0016023|GO:0046872|GO:0030665|GO:0071702|GO:0015031|GO:0031410|GO:0031988|GO:0005770|GO:0000139|GO:0005509|GO:0030136	localization|localization|organelle|binding|membrane|organelle membrane|endomembrane system|intracellular organelle|intracellular|intrinsic component of membrane|protein localization|cation binding|bounding membrane of organelle|vesicle membrane|endosome membrane|endosome|cytoplasm|integral component of membrane|vesicle|intracellular membrane-bounded organelle|transport|Golgi apparatus|cytoplasmi…	-	-	-	-
Potri.001G078100	Potri.001G078100	-	-	-	-	-	-
Potri.001G078900	Potri.001G078900	glycosyl hydrolase 9A1	GO:0003824|GO:0003824|GO:0008152|GO:0043226|GO:0009987|GO:0016020|GO:0040007|GO:0032502|GO:0050896|GO:0009628|GO:0006950|GO:0044237|GO:0048589|GO:0016049|GO:0071944|GO:0009058|GO:0071704|GO:0016787|GO:0012505|GO:0005886|GO:0009653|GO:0043229|GO:0005622|GO:0044238|GO:0031224|GO:0060560|GO:0006970|GO:0044249|GO:0009826|GO:0007275|GO:0005768|GO:0007017|GO:0005737|GO:0044262|GO:0016021|GO:0048367|GO:…	catalytic activity|catalytic activity|metabolic process|organelle|cellular process|membrane|growth|developmental process|response to stimulus|response to abiotic stimulus|response to stress|cellular metabolic process|developmental growth|cell growth|cell periphery|biosynthetic process|organic substance metabolic process|hydrolase activity|endomembrane system|plasma membrane|anatomical structure m…	-	-	-	-
Potri.001G081450	Potri.001G081450	-	-	-	-	-	-
Potri.001G081600	Potri.001G081600	Cyclin family protein	GO:0008152|GO:0008152|GO:0043226|GO:0009987|GO:0005488|GO:0032502|GO:0000003|GO:0050896|GO:0022414|GO:0009628|GO:0044419|GO:0044237|GO:0008283|GO:0009058|GO:0005515|GO:0071704|GO:0019222|GO:0009653|GO:0048522|GO:0009607|GO:0043229|GO:0051707|GO:0005622|GO:0003006|GO:0044238|GO:0006807|GO:0043900|GO:0042127|GO:0044249|GO:0043207|GO:0007275|GO:0050790|GO:0051726|GO:0006139|GO:0007049|GO:0009791|GO:…	metabolic process|metabolic process|organelle|cellular process|binding|developmental process|reproduction|response to stimulus|reproductive process|response to abiotic stimulus|interspecies interaction between organisms|cellular metabolic process|cell proliferation|biosynthetic process|protein binding|organic substance metabolic process|regulation of metabolic process|anatomical structure morphog…	-	-	-	-
Potri.001G082332	Potri.001G082332	GO:0016020|GO:0016020|GO:0071944|GO:0005886	membrane|membrane|cell periphery|plasma membrane	-	-	-	-
Potri.001G084300	Potri.001G084300	Ypt/Rab-GAP domain of gyp1p superfamily protein	-	-	-	-	-	-
Potri.001G084700	Potri.001G084700	Protein kinase superfamily protein	GO:0003824|GO:0003824|GO:0008152|GO:0009987|GO:0005488|GO:0016020|GO:0050896|GO:0023052|GO:0006950|GO:0044237|GO:0071944|GO:0071704|GO:0019222|GO:0016740|GO:0051716|GO:0005886|GO:0048522|GO:0005622|GO:0044238|GO:0010941|GO:0043085|GO:0007165|GO:0007154|GO:0050790|GO:0051726|GO:0007049|GO:0016772|GO:0005737|GO:0023014|GO:0019538|GO:0001882|GO:0006793|GO:0008219|GO:0000166|GO:0080090|GO:0016773|GO:…	catalytic activity|catalytic activity|metabolic process|cellular process|binding|membrane|response to stimulus|signaling|response to stress|cellular metabolic process|cell periphery|organic substance metabolic process|regulation of metabolic process|transferase activity|cellular response to stimulus|plasma membrane|positive regulation of cellular process|intracellular|primary metabolic process|re…	-	-	-	-
Potri.001G085100	Potri.001G085100	early nodulin-like protein 8	GO:0005488|GO:0005488|GO:0016020|GO:0009055|GO:0031224|GO:0043169|GO:0031225|GO:0046872|GO:0046914|GO:0005507	binding|binding|membrane|electron carrier activity|intrinsic component of membrane|cation binding|anchored component of membrane|metal ion binding|transition metal ion binding|copper ion binding	-	-	-	-
Potri.001G085500	Potri.001G085500	with no lysine (K) kinase 8	GO:0003824|GO:0003824|GO:0008152|GO:0043226|GO:0009987|GO:0005488|GO:0032502|GO:0000003|GO:0050896|GO:0022414|GO:0009628|GO:0044237|GO:0048573|GO:0005515|GO:0071704|GO:0050793|GO:0016740|GO:0043229|GO:0005622|GO:0003006|GO:0044238|GO:0009909|GO:0009314|GO:0010228|GO:0007275|GO:2000026|GO:0009791|GO:0016772|GO:0048367|GO:0019538|GO:0001882|GO:0006793|GO:0043231|GO:0042802|GO:0000166|GO:0009911|GO:…	catalytic activity|catalytic activity|metabolic process|organelle|cellular process|binding|developmental process|reproduction|response to stimulus|reproductive process|response to abiotic stimulus|cellular metabolic process|photoperiodism, flowering|protein binding|organic substance metabolic process|regulation of developmental process|transferase activity|intracellular organelle|intracellular|de…	-	-	-	-
Potri.001G086000	Potri.001G086000	Serine/threonine-protein kinase WNK (With No Lysine)-related	GO:0003824|GO:0003824|GO:0008152|GO:0043226|GO:0009987|GO:0005488|GO:0032502|GO:0044237|GO:0009058|GO:0005515|GO:0071704|GO:0003700|GO:0016740|GO:0043229|GO:0005622|GO:0044238|GO:0006807|GO:0044249|GO:0007275|GO:0006139|GO:0048364|GO:0016772|GO:0006725|GO:0006793|GO:0043231|GO:0003676|GO:0046983|GO:0006796|GO:0009059|GO:0016301|GO:0016070|GO:0003677|GO:0022622|GO:0005634|GO:0016310|GO:0006351|GO:…	catalytic activity|catalytic activity|metabolic process|organelle|cellular process|binding|developmental process|cellular metabolic process|biosynthetic process|protein binding|organic substance metabolic process|transcription factor activity, sequence-specific DNA binding|transferase activity|intracellular organelle|intracellular|primary metabolic process|nitrogen compound metabolic process|cell…	-	-	-	-
Potri.001G087300	Potri.001G087300	general control non-repressible 3	GO:0003824|GO:0003824|GO:0005488|GO:0005215|GO:0050896|GO:0006950|GO:0016787|GO:0009607|GO:0051707|GO:0005622|GO:0006952|GO:0009617|GO:0043207|GO:0005737|GO:0001882|GO:0098542|GO:0016817|GO:0000166|GO:0016818|GO:0005829|GO:0032549|GO:0042742|GO:0017076|GO:0010038|GO:0030554|GO:0005524|GO:0016462|GO:0046686|GO:0017111|GO:0016887	catalytic activity|catalytic activity|binding|transporter activity|response to stimulus|response to stress|hydrolase activity|response to biotic stimulus|response to other organism|intracellular|defense response|response to bacterium|response to external biotic stimulus|cytoplasm|nucleoside binding|defense response to other organism|hydrolase activity, acting on acid anhydrides|nucleotide binding…	-	-	-	-
Potri.001G087500	Potri.001G087500	Heat shock protein 70 (Hsp 70) family protein	GO:0008152|GO:0008152|GO:0043226|GO:0009987|GO:0005488|GO:0016020|GO:0050896|GO:0043234|GO:0009506|GO:0031090|GO:0006950|GO:0044237|GO:0071944|GO:0009058|GO:0071704|GO:0019222|GO:0005911|GO:0012505|GO:0051716|GO:0005886|GO:0043229|GO:0005622|GO:0044238|GO:0043233|GO:0006807|GO:0044249|GO:0005774|GO:0098588|GO:0006139|GO:0005783|GO:0005737|GO:0005618|GO:0051171|GO:0001882|GO:0006725|GO:0009725|GO:…	metabolic process|metabolic process|organelle|cellular process|binding|membrane|response to stimulus|protein complex|plasmodesma|organelle membrane|response to stress|cellular metabolic process|cell periphery|biosynthetic process|organic substance metabolic process|regulation of metabolic process|cell-cell junction|endomembrane system|cellular response to stimulus|plasma membrane|intracellular or…	ath04141|ath04141|ath03060	Protein processing in endoplasmic reticulum - Arabidopsis thaliana (thale cress)|Protein processing in endoplasmic reticulum - Arabidopsis thaliana (thale cress)|Protein export - Arabidopsis thaliana (thale cress)	K09490|K09490	heat shock 70kDa protein 5|heat shock 70kDa protein 5
Potri.001G088200	Potri.001G088200	regulatory particle non-ATPase 12A	GO:0008152|GO:0008152|GO:0043226|GO:0009987|GO:0032502|GO:0000003|GO:0050896|GO:0022414|GO:0023052|GO:0009628|GO:0043234|GO:0006950|GO:0044237|GO:0009058|GO:0071704|GO:0019222|GO:0051716|GO:0043229|GO:0005622|GO:0003006|GO:0044238|GO:0048569|GO:0009408|GO:0048513|GO:0009314|GO:0007165|GO:0048316|GO:0007154|GO:0007275|GO:0000502|GO:0009266|GO:0009791|GO:0048364|GO:0009793|GO:0005737|GO:0048367|GO:…	metabolic process|metabolic process|organelle|cellular process|developmental process|reproduction|response to stimulus|reproductive process|signaling|response to abiotic stimulus|protein complex|response to stress|cellular metabolic process|biosynthetic process|organic substance metabolic process|regulation of metabolic process|cellular response to stimulus|intracellular organelle|intracellular|d…	ath03050|ath03050	Proteasome - Arabidopsis thaliana (thale cress)|Proteasome - Arabidopsis thaliana (thale cress)	K03031|K03031	26S proteasome regulatory subunit N12|26S proteasome regulatory subunit N12
Potri.001G088400	Potri.001G088400	RING/U-box superfamily protein	GO:0005488|GO:0005488|GO:0005515|GO:0043169|GO:0046872|GO:0046914|GO:0008270	binding|binding|protein binding|cation binding|metal ion binding|transition metal ion binding|zinc ion binding	-	-	-	-
Potri.001G088800	Potri.001G088800	DCD (Development and Cell Death) domain protein	GO:0051179|GO:0051179|GO:0002376|GO:0008152|GO:0009987|GO:0048519|GO:0050896|GO:0023052|GO:0009628|GO:0006950|GO:0044237|GO:0009058|GO:0048523|GO:0071704|GO:0051716|GO:0009607|GO:0051707|GO:0006955|GO:0044238|GO:0051641|GO:0010941|GO:0006952|GO:0008104|GO:0044249|GO:0031348|GO:0043207|GO:0007165|GO:0007154|GO:0009266|GO:0050776|GO:0080134|GO:0045087|GO:0023014|GO:0019538|GO:0098542|GO:0009725|GO:…	localization|localization|immune system process|metabolic process|cellular process|negative regulation of biological process|response to stimulus|signaling|response to abiotic stimulus|response to stress|cellular metabolic process|biosynthetic process|negative regulation of cellular process|organic substance metabolic process|cellular response to stimulus|response to biotic stimulus|response to o…	-	-	-	-
Potri.001G089400	Potri.001G089400	transcriptional coactivator p15 (PC4) family protein (KELP)	GO:0008152|GO:0008152|GO:0043226|GO:0009987|GO:0005488|GO:0044237|GO:0009058|GO:0000989|GO:0071704|GO:0019222|GO:0043229|GO:0005622|GO:0044238|GO:0006807|GO:0044249|GO:0006139|GO:0003712|GO:0051171|GO:0006725|GO:0043231|GO:0003676|GO:0080090|GO:0009059|GO:0051252|GO:0016070|GO:0010468|GO:0003677|GO:0003713|GO:0005634|GO:0006355|GO:2001141|GO:0006351|GO:0032774|GO:1903506	metabolic process|metabolic process|organelle|cellular process|binding|cellular metabolic process|biosynthetic process|transcription factor activity, transcription factor binding|organic substance metabolic process|regulation of metabolic process|intracellular organelle|intracellular|primary metabolic process|nitrogen compound metabolic process|cellular biosynthetic process|nucleobase-containing …	-	-	-	-
Potri.001G089800	Potri.001G089800	FtsH extracellular protease family	GO:0003824|GO:0003824|GO:0008152|GO:0043226|GO:0009987|GO:0005488|GO:0071704|GO:0016787|GO:0043229|GO:0005622|GO:0044238|GO:0007017|GO:0005737|GO:0019538|GO:0001882|GO:0043231|GO:0051301|GO:0016817|GO:0008233|GO:0000166|GO:0009526|GO:0006508|GO:0009536|GO:0000226|GO:0006461|GO:0016818|GO:0032549|GO:0007010|GO:0009657|GO:0017076|GO:0030554|GO:0004175|GO:0005524|GO:0043572|GO:0016462|GO:0007020|GO:…	catalytic activity|catalytic activity|metabolic process|organelle|cellular process|binding|organic substance metabolic process|hydrolase activity|intracellular organelle|intracellular|primary metabolic process|microtubule-based process|cytoplasm|protein metabolic process|nucleoside binding|intracellular membrane-bounded organelle|cell division|hydrolase activity, acting on acid anhydrides|peptida…	-	-	-	-
Potri.001G089900	Potri.001G089900	-	-	-	-	-	-
Potri.001G090300	Potri.001G090300	phosphoinositide 4-kinase gamma 4	GO:0003824|GO:0003824|GO:0008152|GO:0009987|GO:0005488|GO:0016020|GO:0050896|GO:0009628|GO:0006950|GO:0044237|GO:0005515|GO:0071704|GO:0016740|GO:0005622|GO:0044238|GO:0006970|GO:0006629|GO:0016772|GO:0005737|GO:0019538|GO:0001882|GO:0006793|GO:0000166|GO:0046486|GO:0016773|GO:0006796|GO:0044267|GO:0016301|GO:0009651|GO:0043412|GO:0005829|GO:0032549|GO:0006644|GO:0017076|GO:0030554|GO:0016310|GO:…	catalytic activity|catalytic activity|metabolic process|cellular process|binding|membrane|response to stimulus|response to abiotic stimulus|response to stress|cellular metabolic process|protein binding|organic substance metabolic process|transferase activity|intracellular|primary metabolic process|response to osmotic stress|lipid metabolic process|transferase activity, transferring phosphorus-con…	-	-	-	-
Potri.001G090600	Potri.001G090600	dynamin-like protein	GO:0051179|GO:0051179|GO:0003824|GO:0008152|GO:0043226|GO:0009987|GO:0005488|GO:0016020|GO:0032502|GO:0000003|GO:0022414|GO:0009506|GO:0031090|GO:0071944|GO:0005515|GO:0005911|GO:0016787|GO:0005886|GO:0009653|GO:0043229|GO:0005622|GO:0003006|GO:0007389|GO:0005774|GO:0098588|GO:0048316|GO:0007275|GO:0005874|GO:0007049|GO:0009791|GO:0009888|GO:0009793|GO:0090626|GO:0005737|GO:0001882|GO:0071669|GO:…	localization|localization|catalytic activity|metabolic process|organelle|cellular process|binding|membrane|developmental process|reproduction|reproductive process|plasmodesma|organelle membrane|cell periphery|protein binding|cell-cell junction|hydrolase activity|plasma membrane|anatomical structure morphogenesis|intracellular organelle|intracellular|developmental process involved in reproduction|…	-	-	-	-
Potri.001G090900	Potri.001G090900	-	-	-	-	-	-
Potri.001G091800	Potri.001G091800	homolog of yeast oxidase assembly 1 (OXA1)	GO:0051179|GO:0051179|GO:0043226|GO:0009987|GO:0016020|GO:0031090|GO:0043229|GO:0005622|GO:0031224|GO:0051641|GO:0008104|GO:0031966|GO:0005737|GO:0016021|GO:0043231|GO:0019866|GO:0005743|GO:0051205|GO:0005740|GO:0005739|GO:0034613	localization|localization|organelle|cellular process|membrane|organelle membrane|intracellular organelle|intracellular|intrinsic component of membrane|cellular localization|protein localization|mitochondrial membrane|cytoplasm|integral component of membrane|intracellular membrane-bounded organelle|organelle inner membrane|mitochondrial inner membrane|protein insertion into membrane|mitochondrial …	ath03060|ath03060	Protein export - Arabidopsis thaliana (thale cress)|Protein export - Arabidopsis thaliana (thale cress)	K03217|K03217	YidC/Oxa1 family membrane protein insertase|YidC/Oxa1 family membrane protein insertase
Potri.001G091900	Potri.001G091900	AMP-dependent synthetase and ligase family protein	GO:0003824|GO:0003824|GO:0008152|GO:0043226|GO:0009987|GO:0005488|GO:0016020|GO:0044237|GO:0071944|GO:0071704|GO:0012505|GO:0016874|GO:0005886|GO:0043229|GO:0005622|GO:0044238|GO:0006629|GO:0005737|GO:0001882|GO:0043231|GO:0000166|GO:0005794|GO:0006631|GO:0032549|GO:0017076|GO:0030554|GO:0005524|GO:0019752|GO:0004467	catalytic activity|catalytic activity|metabolic process|organelle|cellular process|binding|membrane|cellular metabolic process|cell periphery|organic substance metabolic process|endomembrane system|ligase activity|plasma membrane|intracellular organelle|intracellular|primary metabolic process|lipid metabolic process|cytoplasm|nucleoside binding|intracellular membrane-bounded organelle|nucleotide …	ath01100|ath01100|ath04146|ath01212|ath00071|ath00061	Metabolic pathways - Arabidopsis thaliana (thale cress)|Metabolic pathways - Arabidopsis thaliana (thale cress)|Peroxisome - Arabidopsis thaliana (thale cress)|Fatty acid metabolism - Arabidopsis thaliana (thale cress)|Fatty acid degradation - Arabidopsis thaliana (thale cress)|Fatty acid biosynthesis - Arabidopsis thaliana (thale cress)	K01897|K01897	long-chain acyl-CoA synthetase|long-chain acyl-CoA synthetase
Potri.001G092600	Potri.001G092600	-	-	-	-	-	-
Potri.001G093100	Potri.001G093100	-	-	-	-	-	-
Potri.001G093600	Potri.001G093600	Transmembrane amino acid transporter family protein	GO:0051179|GO:0051179|GO:0009987|GO:0005215|GO:0016020|GO:0022857|GO:0071944|GO:0005886|GO:0031224|GO:0055085|GO:0016021|GO:0022891|GO:0006810|GO:0005342|GO:1903825|GO:0071705|GO:0071702|GO:0006811|GO:0034220|GO:0015075|GO:0098656|GO:0006820|GO:0008509|GO:0015711|GO:0006865|GO:0003333|GO:0015171	localization|localization|cellular process|transporter activity|membrane|transmembrane transporter activity|cell periphery|plasma membrane|intrinsic component of membrane|transmembrane transport|integral component of membrane|substrate-specific transmembrane transporter activity|transport|organic acid transmembrane transporter activity|organic acid transmembrane transport|nitrogen compound transp…	-	-	-	-
Potri.001G093700	Potri.001G093700	HMG (high mobility group) box protein	GO:0008152|GO:0008152|GO:0043226|GO:0009987|GO:0005488|GO:0044237|GO:0009058|GO:0071704|GO:0019222|GO:0003700|GO:0043229|GO:0005622|GO:0044238|GO:0006807|GO:0044249|GO:0006139|GO:0051171|GO:0003682|GO:0006725|GO:0043231|GO:0003676|GO:0080090|GO:0051276|GO:0009059|GO:0051252|GO:0016070|GO:0010468|GO:0003677|GO:0006325|GO:0005634|GO:0006355|GO:2001141|GO:0006351|GO:0032774|GO:0016568|GO:1903506|GO:…	metabolic process|metabolic process|organelle|cellular process|binding|cellular metabolic process|biosynthetic process|organic substance metabolic process|regulation of metabolic process|transcription factor activity, sequence-specific DNA binding|intracellular organelle|intracellular|primary metabolic process|nitrogen compound metabolic process|cellular biosynthetic process|nucleobase-containing…	-	-	-	-
Potri.001G094400	Potri.001G094400	crooked neck protein, putative / cell cycle protein, putative	GO:0008152|GO:0008152|GO:0043226|GO:0009987|GO:0005488|GO:0044237|GO:0005515|GO:0071704|GO:0043229|GO:0005622|GO:0044238|GO:0006807|GO:0006139|GO:0006725|GO:0043231|GO:0016070|GO:0005634|GO:0016071|GO:0006396|GO:0006397	metabolic process|metabolic process|organelle|cellular process|binding|cellular metabolic process|protein binding|organic substance metabolic process|intracellular organelle|intracellular|primary metabolic process|nitrogen compound metabolic process|nucleobase-containing compound metabolic process|cellular aromatic compound metabolic process|intracellular membrane-bounded organelle|RNA metabolic …	ath03040|ath03040	Spliceosome - Arabidopsis thaliana (thale cress)|Spliceosome - Arabidopsis thaliana (thale cress)	K12869|K12869	crooked neck|crooked neck
Potri.001G094600	Potri.001G094600	Nucleotide-sugar transporter family protein	GO:0051179|GO:0051179|GO:0043226|GO:0005215|GO:0016020|GO:0031090|GO:0022857|GO:0012505|GO:0043229|GO:0005622|GO:0031224|GO:0015136|GO:0098588|GO:0005737|GO:0016021|GO:0022891|GO:0043231|GO:0006810|GO:0005794|GO:0005338|GO:0008643|GO:0005342|GO:1901264|GO:0071705|GO:0071702|GO:0015932|GO:0006811|GO:0000139|GO:0051119|GO:0015075|GO:0006820|GO:0015293|GO:0008509|GO:0015711|GO:0015739|GO:0008324|GO:…	localization|localization|organelle|transporter activity|membrane|organelle membrane|transmembrane transporter activity|endomembrane system|intracellular organelle|intracellular|intrinsic component of membrane|sialic acid transmembrane transporter activity|bounding membrane of organelle|cytoplasm|integral component of membrane|substrate-specific transmembrane transporter activity|intracellular me…	-	-	-	-
Potri.001G094700	Potri.001G094700	arabinogalactan protein 20	GO:0016020|GO:0016020|GO:0071944|GO:0005886|GO:0031224|GO:0031225	membrane|membrane|cell periphery|plasma membrane|intrinsic component of membrane|anchored component of membrane	-	-	-	-
Potri.001G094900	Potri.001G094900	ubiquitin-conjugating enzyme 28	GO:0051179|GO:0051179|GO:0003824|GO:0008152|GO:0009987|GO:0005488|GO:0016020|GO:0040007|GO:0032502|GO:0050896|GO:0006950|GO:0044237|GO:0048589|GO:0016049|GO:0071944|GO:0009058|GO:0071704|GO:0050793|GO:0016740|GO:0051716|GO:0040008|GO:0016874|GO:0005886|GO:0009653|GO:0044238|GO:0006807|GO:0051641|GO:0008104|GO:0055085|GO:0060560|GO:0044249|GO:0016879|GO:0009826|GO:0019787|GO:0006629|GO:0006139|GO:…	localization|localization|catalytic activity|metabolic process|cellular process|binding|membrane|growth|developmental process|response to stimulus|response to stress|cellular metabolic process|developmental growth|cell growth|cell periphery|biosynthetic process|organic substance metabolic process|regulation of developmental process|transferase activity|cellular response to stimulus|regulation of …	ath04141|ath04141|ath04120	Protein processing in endoplasmic reticulum - Arabidopsis thaliana (thale cress)|Protein processing in endoplasmic reticulum - Arabidopsis thaliana (thale cress)|Ubiquitin mediated proteolysis - Arabidopsis thaliana (thale cress)	K06689|K06689	ubiquitin-conjugating enzyme E2 D|ubiquitin-conjugating enzyme E2 D
Potri.001G095200	Potri.001G095200	Leucine-rich repeat protein kinase family protein	GO:0003824|GO:0003824|GO:0008152|GO:0009987|GO:0005488|GO:0016020|GO:0004871|GO:0050896|GO:0023052|GO:0009506|GO:0044237|GO:0071944|GO:0005515|GO:0071704|GO:0005911|GO:0038023|GO:0016740|GO:0051716|GO:0005886|GO:0004872|GO:0044238|GO:0031224|GO:0004888|GO:0007165|GO:0007154|GO:0016772|GO:0016021|GO:0019538|GO:0001882|GO:0009725|GO:0006793|GO:0001653|GO:0019899|GO:0000166|GO:0016773|GO:0006796|GO:…	catalytic activity|catalytic activity|metabolic process|cellular process|binding|membrane|signal transducer activity|response to stimulus|signaling|plasmodesma|cellular metabolic process|cell periphery|protein binding|organic substance metabolic process|cell-cell junction|signaling receptor activity|transferase activity|cellular response to stimulus|plasma membrane|receptor activity|primary metab…	-	-	-	-
Potri.001G096900	Potri.001G096900	Disease resistance-responsive (dirigent-like protein) family protein	GO:0008152|GO:0008152|GO:0009987|GO:0005488|GO:0005576|GO:0048046|GO:0044237|GO:0009058|GO:0005515|GO:0071704|GO:0019222|GO:0030234|GO:0044249|GO:0009698|GO:0050790|GO:0042349|GO:0006725|GO:0019748|GO:0042802|GO:0046983|GO:0044550|GO:0009699|GO:0042803|GO:1901599|GO:0009807	metabolic process|metabolic process|cellular process|binding|extracellular region|apoplast|cellular metabolic process|biosynthetic process|protein binding|organic substance metabolic process|regulation of metabolic process|enzyme regulator activity|cellular biosynthetic process|phenylpropanoid metabolic process|regulation of catalytic activity|guiding stereospecific synthesis activity|cellular ar…	-	-	-	-
Potri.001G097700	Potri.001G097700	Reticulan like protein B3	GO:0043226|GO:0043226|GO:0009987|GO:0016020|GO:0005789|GO:0031090|GO:0042175|GO:0012505|GO:0043229|GO:0005622|GO:0031224|GO:0010256|GO:0030176|GO:0005774|GO:0098588|GO:0005783|GO:0005737|GO:0031227|GO:0016021|GO:0043231|GO:0071458|GO:0005773|GO:0007029|GO:0071782|GO:0071786	organelle|organelle|cellular process|membrane|endoplasmic reticulum membrane|organelle membrane|nuclear outer membrane-endoplasmic reticulum membrane network|endomembrane system|intracellular organelle|intracellular|intrinsic component of membrane|endomembrane system organization|integral component of endoplasmic reticulum membrane|vacuolar membrane|bounding membrane of organelle|endoplasmic reti…	-	-	-	-
Potri.001G097800	Potri.001G097800	Ribosomal protein L25/Gln-tRNA synthetase, anti-codon-binding domain	GO:0008152|GO:0008152|GO:0043226|GO:0009987|GO:0005488|GO:0005198|GO:0003735|GO:0044237|GO:0009058|GO:0071704|GO:0043229|GO:0005622|GO:0044238|GO:0006807|GO:0044249|GO:0030529|GO:0005737|GO:0019538|GO:0003676|GO:0044267|GO:0009059|GO:0003723|GO:0005840|GO:0019843|GO:0006412|GO:0043043|GO:0008097	metabolic process|metabolic process|organelle|cellular process|binding|structural molecule activity|structural constituent of ribosome|cellular metabolic process|biosynthetic process|organic substance metabolic process|intracellular organelle|intracellular|primary metabolic process|nitrogen compound metabolic process|cellular biosynthetic process|intracellular ribonucleoprotein complex|cytoplasm|…	ath03010|ath03010	Ribosome - Arabidopsis thaliana (thale cress)|Ribosome - Arabidopsis thaliana (thale cress)	K02897|K02897	large subunit ribosomal protein L25|large subunit ribosomal protein L25
Potri.001G099600	Potri.001G099600	monodehydroascorbate reductase 6	GO:0003824|GO:0003824|GO:0008152|GO:0043226|GO:0005488|GO:0050896|GO:0009628|GO:0006950|GO:0048037|GO:0016491|GO:0043229|GO:0005622|GO:0009266|GO:0005737|GO:0001882|GO:0050662|GO:0055114|GO:0043231|GO:0000166|GO:0016651|GO:0009409|GO:0009526|GO:0050660|GO:0009536|GO:0009532|GO:0010319|GO:0032549|GO:0005739|GO:0017076|GO:0010038|GO:0016655|GO:0030554|GO:0005524|GO:0046686|GO:0016656|GO:0009507|GO:…	catalytic activity|catalytic activity|metabolic process|organelle|binding|response to stimulus|response to abiotic stimulus|response to stress|cofactor binding|oxidoreductase activity|intracellular organelle|intracellular|response to temperature stimulus|cytoplasm|nucleoside binding|coenzyme binding|oxidation-reduction process|intracellular membrane-bounded organelle|nucleotide binding|oxidoreduc…	ath01100|ath01100|ath00053	Metabolic pathways - Arabidopsis thaliana (thale cress)|Metabolic pathways - Arabidopsis thaliana (thale cress)|Ascorbate and aldarate metabolism - Arabidopsis thaliana (thale cress)	K08232|K08232	monodehydroascorbate reductase (NADH)|monodehydroascorbate reductase (NADH)
Potri.001G099800	Potri.001G099800	myb domain protein 103	GO:0008152|GO:0008152|GO:0043226|GO:0009987|GO:0005488|GO:0044237|GO:0009058|GO:0071704|GO:0019222|GO:0003700|GO:0048522|GO:0043229|GO:0005622|GO:0044238|GO:0006807|GO:0044249|GO:0009698|GO:0006139|GO:2000652|GO:0051171|GO:0003682|GO:0006725|GO:0071669|GO:0042546|GO:0043231|GO:0003676|GO:0019748|GO:0080090|GO:0009059|GO:0051252|GO:0044550|GO:0016070|GO:0010468|GO:0009808|GO:0003677|GO:0010628|GO:…	metabolic process|metabolic process|organelle|cellular process|binding|cellular metabolic process|biosynthetic process|organic substance metabolic process|regulation of metabolic process|transcription factor activity, sequence-specific DNA binding|positive regulation of cellular process|intracellular organelle|intracellular|primary metabolic process|nitrogen compound metabolic process|cellular bi…	-	-	-	-
Potri.001G100000	Potri.001G100000	Pectin lyase-like superfamily protein	GO:0003824|GO:0003824|GO:0008152|GO:0009987|GO:0005576|GO:0071944|GO:0071704|GO:0016787|GO:0044238|GO:0005618|GO:0016798|GO:0071555|GO:0005975|GO:0004553|GO:0004650	catalytic activity|catalytic activity|metabolic process|cellular process|extracellular region|cell periphery|organic substance metabolic process|hydrolase activity|primary metabolic process|cell wall|hydrolase activity, acting on glycosyl bonds|cell wall organization|carbohydrate metabolic process|hydrolase activity, hydrolyzing O-glycosyl compounds|polygalacturonase activity	-	-	-	-
Potri.001G100100	Potri.001G100100	SPIRAL1-like2	GO:0043226|GO:0043226|GO:0043229|GO:0005622|GO:0005874|GO:0005856|GO:0015630	organelle|organelle|intracellular organelle|intracellular|microtubule|cytoskeleton|microtubule cytoskeleton	-	-	-	-
Potri.001G101400	Potri.001G101400	Adaptin family protein	GO:0051179|GO:0051179|GO:0043226|GO:0005488|GO:0005215|GO:0016020|GO:0043234|GO:0009506|GO:0031090|GO:0071944|GO:0005911|GO:0012505|GO:0005886|GO:0043229|GO:0005622|GO:0051641|GO:0008104|GO:0008565|GO:0098588|GO:0012506|GO:0030117|GO:0005737|GO:0031982|GO:0043231|GO:0006810|GO:0005794|GO:0030659|GO:0030131|GO:0016023|GO:0030665|GO:0030118|GO:0016192|GO:0071702|GO:0046907|GO:0015031|GO:0031410|GO:…	localization|localization|organelle|binding|transporter activity|membrane|protein complex|plasmodesma|organelle membrane|cell periphery|cell-cell junction|endomembrane system|plasma membrane|intracellular organelle|intracellular|cellular localization|protein localization|protein transporter activity|bounding membrane of organelle|vesicle membrane|membrane coat|cytoplasm|vesicle|intracellular memb…	-	-	-	-
Potri.001G101600	Potri.001G101600	GO:0005488|GO:0005488|GO:0005515	binding|binding|protein binding	-	-	-	-
Potri.001G103600	Potri.001G103600	basic helix-loop-helix (bHLH) DNA-binding superfamily protein	GO:0008152|GO:0008152|GO:0043226|GO:0009987|GO:0005488|GO:0032502|GO:0044237|GO:0009058|GO:0005515|GO:0071704|GO:0003700|GO:0009653|GO:0043229|GO:0005622|GO:0044238|GO:0006807|GO:0044249|GO:0007275|GO:0006139|GO:0009888|GO:0090626|GO:0006725|GO:0043231|GO:0003676|GO:0048869|GO:0046983|GO:0009059|GO:0000902|GO:0030154|GO:0016070|GO:0003677|GO:0001708|GO:0090558|GO:0045165|GO:0005634|GO:0000904|GO:…	metabolic process|metabolic process|organelle|cellular process|binding|developmental process|cellular metabolic process|biosynthetic process|protein binding|organic substance metabolic process|transcription factor activity, sequence-specific DNA binding|anatomical structure morphogenesis|intracellular organelle|intracellular|primary metabolic process|nitrogen compound metabolic process|cellular b…	-	-	-	-
Potri.001G104000	Potri.001G104000	P-loop nucleoside triphosphate hydrolases superfamily protein with CH (Calponin Homology) domain	GO:0003824|GO:0003824|GO:0002376|GO:0008152|GO:0043226|GO:0009987|GO:0005488|GO:0016020|GO:0032502|GO:0048519|GO:0000003|GO:0050896|GO:0022414|GO:0023052|GO:0043234|GO:0009892|GO:0006950|GO:0044419|GO:0044237|GO:0071944|GO:0009058|GO:0048523|GO:0005515|GO:0071704|GO:0019222|GO:0016787|GO:0050793|GO:0051716|GO:0032259|GO:0005886|GO:0009653|GO:0009607|GO:0043229|GO:0051707|GO:0005622|GO:0006955|GO:…	catalytic activity|catalytic activity|immune system process|metabolic process|organelle|cellular process|binding|membrane|developmental process|negative regulation of biological process|reproduction|response to stimulus|reproductive process|signaling|protein complex|negative regulation of metabolic process|response to stress|interspecies interaction between organisms|cellular metabolic process|ce…	-	-	-	-
Potri.001G104500	Potri.001G104500	glutamate-cysteine ligase	GO:0051179|GO:0051179|GO:0003824|GO:0002376|GO:0008152|GO:0043226|GO:0009987|GO:0005488|GO:0032502|GO:0000003|GO:0050896|GO:0022414|GO:0009628|GO:0006950|GO:0044237|GO:0009058|GO:0071704|GO:0051716|GO:0016874|GO:0009607|GO:0043229|GO:0051707|GO:0005622|GO:0006955|GO:0003006|GO:0006807|GO:0051641|GO:0006952|GO:0009617|GO:0052544|GO:0009408|GO:0006790|GO:0044249|GO:0016879|GO:0043207|GO:0007275|GO:…	localization|localization|catalytic activity|immune system process|metabolic process|organelle|cellular process|binding|developmental process|reproduction|response to stimulus|reproductive process|response to abiotic stimulus|response to stress|cellular metabolic process|biosynthetic process|organic substance metabolic process|cellular response to stimulus|ligase activity|response to biotic stimu…	ath01100|ath01100|ath00270|ath00480	Metabolic pathways - Arabidopsis thaliana (thale cress)|Metabolic pathways - Arabidopsis thaliana (thale cress)|Cysteine and methionine metabolism - Arabidopsis thaliana (thale cress)|Glutathione metabolism - Arabidopsis thaliana (thale cress)	K01919|K01919	glutamate--cysteine ligase|glutamate--cysteine ligase
Potri.001G104600	Potri.001G104600	beta-6 tubulin	GO:0003824|GO:0003824|GO:0043226|GO:0009987|GO:0005488|GO:0016020|GO:0005198|GO:0050896|GO:0009628|GO:0043234|GO:0006950|GO:0071944|GO:0005200|GO:0016787|GO:0005886|GO:0043229|GO:0005622|GO:0006970|GO:0005874|GO:0009266|GO:0007017|GO:0005737|GO:0001882|GO:0016817|GO:0000166|GO:0009409|GO:0009651|GO:0005856|GO:0006461|GO:0016818|GO:0032549|GO:0017076|GO:0019001|GO:0016462|GO:0005525|GO:0015630|GO:…	catalytic activity|catalytic activity|organelle|cellular process|binding|membrane|structural molecule activity|response to stimulus|response to abiotic stimulus|protein complex|response to stress|cell periphery|structural constituent of cytoskeleton|hydrolase activity|plasma membrane|intracellular organelle|intracellular|response to osmotic stress|microtubule|response to temperature stimulus|micr…	ath04145|ath04145	Phagosome - Arabidopsis thaliana (thale cress)|Phagosome - Arabidopsis thaliana (thale cress)	K07375|K07375	tubulin beta|tubulin beta
Potri.001G105100	Potri.001G105100	glutathione peroxidase 8	GO:0003824|GO:0003824|GO:0008152|GO:0043226|GO:0016209|GO:0050896|GO:0006950|GO:0016491|GO:0043229|GO:0005622|GO:0004601|GO:0005737|GO:0006979|GO:0055114|GO:0043231|GO:0004602|GO:0005634|GO:0005829	catalytic activity|catalytic activity|metabolic process|organelle|antioxidant activity|response to stimulus|response to stress|oxidoreductase activity|intracellular organelle|intracellular|peroxidase activity|cytoplasm|response to oxidative stress|oxidation-reduction process|intracellular membrane-bounded organelle|glutathione peroxidase activity|nucleus|cytosol	ath00480|ath00480|ath00590	Glutathione metabolism - Arabidopsis thaliana (thale cress)|Glutathione metabolism - Arabidopsis thaliana (thale cress)|Arachidonic acid metabolism - Arabidopsis thaliana (thale cress)	K00432|K00432	glutathione peroxidase|glutathione peroxidase
Potri.001G106100	Potri.001G106100	tubulin beta 8	GO:0003824|GO:0003824|GO:0043226|GO:0009987|GO:0005488|GO:0016020|GO:0005198|GO:0050896|GO:0009628|GO:0043234|GO:0006950|GO:0005200|GO:0016787|GO:0012505|GO:0043229|GO:0005622|GO:0006970|GO:0005874|GO:0045298|GO:0007017|GO:0005737|GO:0001882|GO:0043231|GO:0016817|GO:0000166|GO:0005794|GO:0009651|GO:0005856|GO:0006461|GO:0016818|GO:0032549|GO:0017076|GO:0019001|GO:0016462|GO:0005525|GO:0015630|GO:…	catalytic activity|catalytic activity|organelle|cellular process|binding|membrane|structural molecule activity|response to stimulus|response to abiotic stimulus|protein complex|response to stress|structural constituent of cytoskeleton|hydrolase activity|endomembrane system|intracellular organelle|intracellular|response to osmotic stress|microtubule|tubulin complex|microtubule-based process|cytopl…	ath04145|ath04145	Phagosome - Arabidopsis thaliana (thale cress)|Phagosome - Arabidopsis thaliana (thale cress)	K07375|K07375	tubulin beta|tubulin beta
Potri.001G107000	Potri.001G107000	Remorin family protein	GO:0009987|GO:0009987|GO:0042546	cellular process|cellular process|cell wall biogenesis	-	-	-	-
Potri.001G107200	Potri.001G107200	tetraspanin10	GO:0016020|GO:0016020|GO:0031224|GO:0016021	membrane|membrane|intrinsic component of membrane|integral component of membrane	-	-	-	-
Potri.001G107500	Potri.001G107500	Transcription initiation factor TFIIE, beta subunit	GO:0008152|GO:0008152|GO:0043226|GO:0009987|GO:0005488|GO:0043234|GO:0044237|GO:0009058|GO:0071704|GO:0043229|GO:0005622|GO:0044238|GO:0043233|GO:0006807|GO:0044249|GO:0006139|GO:0005667|GO:0019538|GO:0006725|GO:0043231|GO:0006413|GO:0003676|GO:0044267|GO:0009059|GO:0031981|GO:0003723|GO:0016070|GO:0005634|GO:0005654|GO:0005673|GO:0006412|GO:0016591|GO:0006351|GO:0032774|GO:0008135|GO:0043043|GO:…	metabolic process|metabolic process|organelle|cellular process|binding|protein complex|cellular metabolic process|biosynthetic process|organic substance metabolic process|intracellular organelle|intracellular|primary metabolic process|organelle lumen|nitrogen compound metabolic process|cellular biosynthetic process|nucleobase-containing compound metabolic process|transcription factor complex|prot…	ath03022|ath03022	Basal transcription factors - Arabidopsis thaliana (thale cress)|Basal transcription factors - Arabidopsis thaliana (thale cress)	K03137|K03137	transcription initiation factor TFIIE subunit beta|transcription initiation factor TFIIE subunit beta
Potri.001G108200	Potri.001G108200	Plant invertase/pectin methylesterase inhibitor superfamily protein	GO:0003824|GO:0003824|GO:0008152|GO:0043226|GO:0048519|GO:0009892|GO:0019222|GO:0016787|GO:0012505|GO:0043229|GO:0005622|GO:0030234|GO:0043086|GO:0016788|GO:0050790|GO:0005737|GO:0043231|GO:0004857|GO:0005794|GO:0052689|GO:0030599	catalytic activity|catalytic activity|metabolic process|organelle|negative regulation of biological process|negative regulation of metabolic process|regulation of metabolic process|hydrolase activity|endomembrane system|intracellular organelle|intracellular|enzyme regulator activity|negative regulation of catalytic activity|hydrolase activity, acting on ester bonds|regulation of catalytic activit…	-	-	-	-
Potri.001G108400	Potri.001G108400	Protein of unknown function (DUF810)	GO:0051179|GO:0051179|GO:0008152|GO:0009987|GO:0044237|GO:0009058|GO:0071704|GO:0044238|GO:0051641|GO:0044249|GO:0019538|GO:0006810|GO:0005975|GO:0006486|GO:0044267|GO:0009059|GO:0043412|GO:0016192|GO:0071705|GO:0071702|GO:0046907|GO:1901137|GO:0006811|GO:0006820|GO:0048193|GO:0015711|GO:0006464|GO:0006865|GO:0043090|GO:0006888	localization|localization|metabolic process|cellular process|cellular metabolic process|biosynthetic process|organic substance metabolic process|primary metabolic process|cellular localization|cellular biosynthetic process|protein metabolic process|transport|carbohydrate metabolic process|protein glycosylation|cellular protein metabolic process|macromolecule biosynthetic process|macromolecule mod…	-	-	-	-
Potri.001G109200	Potri.001G109200	GPI transamidase subunit PIG-U	GO:0008152|GO:0008152|GO:0043226|GO:0009987|GO:0016020|GO:0005789|GO:0031090|GO:0044237|GO:0071944|GO:0009058|GO:0071704|GO:0042175|GO:0012505|GO:0005886|GO:0043229|GO:0005622|GO:0044238|GO:0031224|GO:0044249|GO:0098588|GO:0006629|GO:0005783|GO:0005737|GO:0016021|GO:0019538|GO:0006793|GO:0043231|GO:0051301|GO:0005975|GO:0046486|GO:0006796|GO:0044267|GO:0006643|GO:0009059|GO:0045017|GO:0043412|GO:…	metabolic process|metabolic process|organelle|cellular process|membrane|endoplasmic reticulum membrane|organelle membrane|cellular metabolic process|cell periphery|biosynthetic process|organic substance metabolic process|nuclear outer membrane-endoplasmic reticulum membrane network|endomembrane system|plasma membrane|intracellular organelle|intracellular|primary metabolic process|intrinsic compon…	ath01100|ath01100|ath00563	Metabolic pathways - Arabidopsis thaliana (thale cress)|Metabolic pathways - Arabidopsis thaliana (thale cress)|Glycosylphosphatidylinositol (GPI)-anchor biosynthesis - Arabidopsis thaliana (thale cress)	K05293|K05293	phosphatidylinositol glycan, class U|phosphatidylinositol glycan, class U
Potri.001G109400	Potri.001G109400	GRAS family transcription factor	GO:0008152|GO:0008152|GO:0043226|GO:0009987|GO:0044237|GO:0009058|GO:0071704|GO:0019222|GO:0003700|GO:0043229|GO:0005622|GO:0044238|GO:0006807|GO:0044249|GO:0006139|GO:0051171|GO:0006725|GO:0043231|GO:0080090|GO:0009059|GO:0051252|GO:0016070|GO:0010468|GO:0005634|GO:0006355|GO:2001141|GO:0006351|GO:0032774|GO:1903506	metabolic process|metabolic process|organelle|cellular process|cellular metabolic process|biosynthetic process|organic substance metabolic process|regulation of metabolic process|transcription factor activity, sequence-specific DNA binding|intracellular organelle|intracellular|primary metabolic process|nitrogen compound metabolic process|cellular biosynthetic process|nucleobase-containing compoun…	-	-	-	-
Potri.001G110000	Potri.001G110000	GO:0008152|GO:0008152|GO:0043226|GO:0009987|GO:0044237|GO:0071704|GO:0043229|GO:0005622|GO:0044238|GO:0043233|GO:0006807|GO:0030529|GO:0006139|GO:0019538|GO:0006725|GO:0043231|GO:0031981|GO:0005730|GO:0016070|GO:0042254|GO:0042274|GO:0005634|GO:0051604|GO:0006364|GO:0030686|GO:0016071|GO:0030490|GO:0034660|GO:0006396|GO:0008380|GO:0000462|GO:0034470|GO:0006397|GO:0000375|GO:0000398	metabolic process|metabolic process|organelle|cellular process|cellular metabolic process|organic substance metabolic process|intracellular organelle|intracellular|primary metabolic process|organelle lumen|nitrogen compound metabolic process|intracellular ribonucleoprotein complex|nucleobase-containing compound metabolic process|protein metabolic process|cellular aromatic compound metabolic proce…	-	-	-	-
Potri.001G112200	Potri.001G112200	KNOTTED-like homeobox of Arabidopsis thaliana 7	GO:0008152|GO:0008152|GO:0043226|GO:0009987|GO:0005488|GO:0032502|GO:0048519|GO:0009892|GO:0044237|GO:0009058|GO:0048523|GO:0071704|GO:0019222|GO:0003700|GO:0043229|GO:0005622|GO:0044238|GO:0006807|GO:0044249|GO:0006139|GO:0009888|GO:2000652|GO:0051171|GO:0006725|GO:0071669|GO:0042546|GO:0043231|GO:0003676|GO:0080090|GO:0009059|GO:0010087|GO:0051252|GO:0016070|GO:0010468|GO:0003677|GO:0010629|GO:…	metabolic process|metabolic process|organelle|cellular process|binding|developmental process|negative regulation of biological process|negative regulation of metabolic process|cellular metabolic process|biosynthetic process|negative regulation of cellular process|organic substance metabolic process|regulation of metabolic process|transcription factor activity, sequence-specific DNA binding|intrac…	-	-	-	-
Potri.001G115800	Potri.001G115800	AT-hook motif nuclear-localized protein 1	GO:0008152|GO:0008152|GO:0043226|GO:0009987|GO:0005488|GO:0044237|GO:0009058|GO:0071704|GO:0019222|GO:0043229|GO:0005622|GO:0044238|GO:0043233|GO:0006807|GO:0044249|GO:0006629|GO:0006139|GO:0005737|GO:0051171|GO:0006725|GO:0043231|GO:0016131|GO:0010817|GO:0003676|GO:0080090|GO:0006066|GO:0009059|GO:0031981|GO:0005730|GO:0051252|GO:0005694|GO:0016070|GO:0010468|GO:0003677|GO:0044283|GO:0098687|GO:…	metabolic process|metabolic process|organelle|cellular process|binding|cellular metabolic process|biosynthetic process|organic substance metabolic process|regulation of metabolic process|intracellular organelle|intracellular|primary metabolic process|organelle lumen|nitrogen compound metabolic process|cellular biosynthetic process|lipid metabolic process|nucleobase-containing compound metabolic p…	-	-	-	-
Potri.001G115900	Potri.001G115900	CLP protease proteolytic subunit 2	GO:0003824|GO:0003824|GO:0008152|GO:0043226|GO:0009987|GO:0043234|GO:0071704|GO:0016787|GO:0043229|GO:0005622|GO:0044238|GO:0005737|GO:0019538|GO:0043231|GO:0009579|GO:0008233|GO:0009526|GO:0006508|GO:0009840|GO:0009536|GO:0008236|GO:0009532|GO:0009657|GO:0004252|GO:0004175|GO:0010287|GO:0009658|GO:0009534|GO:0009941|GO:0009507|GO:0009570	catalytic activity|catalytic activity|metabolic process|organelle|cellular process|protein complex|organic substance metabolic process|hydrolase activity|intracellular organelle|intracellular|primary metabolic process|cytoplasm|protein metabolic process|intracellular membrane-bounded organelle|thylakoid|peptidase activity|plastid envelope|proteolysis|chloroplastic endopeptidase Clp complex|plasti…	-	-	-	-
Potri.001G116500	Potri.001G116500	sterol-4alpha-methyl oxidase 1-1	GO:0003824|GO:0003824|GO:0008152|GO:0043226|GO:0009987|GO:0005488|GO:0016020|GO:0005789|GO:0031090|GO:0044237|GO:0009058|GO:0016491|GO:0071704|GO:0042175|GO:0012505|GO:0043229|GO:0005622|GO:0044238|GO:0031224|GO:0043169|GO:0044249|GO:0098588|GO:0004497|GO:0006629|GO:0005783|GO:0005737|GO:0016021|GO:0055114|GO:0043231|GO:0016705|GO:0006066|GO:0046872|GO:0034440|GO:0006631|GO:0016709|GO:0044283|GO:…	catalytic activity|catalytic activity|metabolic process|organelle|cellular process|binding|membrane|endoplasmic reticulum membrane|organelle membrane|cellular metabolic process|biosynthetic process|oxidoreductase activity|organic substance metabolic process|nuclear outer membrane-endoplasmic reticulum membrane network|endomembrane system|intracellular organelle|intracellular|primary metabolic pro…	ath01100|ath01100|ath01110|ath00100	Metabolic pathways - Arabidopsis thaliana (thale cress)|Metabolic pathways - Arabidopsis thaliana (thale cress)|Biosynthesis of secondary metabolites - Arabidopsis thaliana (thale cress)|Steroid biosynthesis - Arabidopsis thaliana (thale cress)	K14423|K14423	4,4-dimethyl-9beta,19-cyclopropylsterol-4alpha-methyl oxidase|4,4-dimethyl-9beta,19-cyclopropylsterol-4alpha-methyl oxidase
Potri.001G117800	Potri.001G117800	Leucine-rich repeat protein kinase family protein	GO:0003824|GO:0003824|GO:0008152|GO:0009987|GO:0005488|GO:0016020|GO:0044237|GO:0071944|GO:0005515|GO:0071704|GO:0016740|GO:0005886|GO:0044238|GO:0031224|GO:0016772|GO:0016021|GO:0019538|GO:0001882|GO:0006793|GO:0000166|GO:0016773|GO:0006796|GO:0044267|GO:0016301|GO:0043412|GO:0032549|GO:0017076|GO:0030554|GO:0016310|GO:0005524|GO:0006464|GO:0004672|GO:0006468	catalytic activity|catalytic activity|metabolic process|cellular process|binding|membrane|cellular metabolic process|cell periphery|protein binding|organic substance metabolic process|transferase activity|plasma membrane|primary metabolic process|intrinsic component of membrane|transferase activity, transferring phosphorus-containing groups|integral component of membrane|protein metabolic process…	-	-	-	-
Potri.001G117900	Potri.001G117900	Calcium-binding EF-hand family protein	GO:0043226|GO:0043226|GO:0005488|GO:0016020|GO:0071944|GO:0005886|GO:0043229|GO:0005622|GO:0043169|GO:0005737|GO:0043231|GO:0046872|GO:0005634|GO:0005829|GO:0005509	organelle|organelle|binding|membrane|cell periphery|plasma membrane|intracellular organelle|intracellular|cation binding|cytoplasm|intracellular membrane-bounded organelle|metal ion binding|nucleus|cytosol|calcium ion binding	ath04626|ath04626	Plant-pathogen interaction - Arabidopsis thaliana (thale cress)|Plant-pathogen interaction - Arabidopsis thaliana (thale cress)	K13448|K13448	calcium-binding protein CML|calcium-binding protein CML
Potri.001G118100	Potri.001G118100	ribosomal protein S15A	GO:0008152|GO:0008152|GO:0043226|GO:0009987|GO:0016020|GO:0005198|GO:0009506|GO:0003735|GO:0031090|GO:0044237|GO:0071944|GO:0009058|GO:0071704|GO:0005911|GO:0005886|GO:0043229|GO:0005622|GO:0044238|GO:0006807|GO:0044249|GO:0005774|GO:0098588|GO:0030529|GO:0005737|GO:0005618|GO:0019538|GO:0043231|GO:0044391|GO:0044267|GO:0009059|GO:0005773|GO:0005840|GO:0005829|GO:0015935|GO:0006412|GO:0022627|GO:…	metabolic process|metabolic process|organelle|cellular process|membrane|structural molecule activity|plasmodesma|structural constituent of ribosome|organelle membrane|cellular metabolic process|cell periphery|biosynthetic process|organic substance metabolic process|cell-cell junction|plasma membrane|intracellular organelle|intracellular|primary metabolic process|nitrogen compound metabolic proces…	ath03010|ath03010	Ribosome - Arabidopsis thaliana (thale cress)|Ribosome - Arabidopsis thaliana (thale cress)	K02957|K02957	small subunit ribosomal protein S15Ae|small subunit ribosomal protein S15Ae
Potri.001G118800	Potri.001G118800	myb domain protein 42	GO:0008152|GO:0008152|GO:0043226|GO:0009987|GO:0005488|GO:0044237|GO:0009058|GO:0071704|GO:0019222|GO:0003700|GO:0043229|GO:0005622|GO:0044238|GO:0006807|GO:0044249|GO:0006139|GO:2000652|GO:0051171|GO:0003682|GO:0006725|GO:0071669|GO:0042546|GO:0043231|GO:0003676|GO:0080090|GO:0009059|GO:0051252|GO:0016070|GO:0010468|GO:0003677|GO:0005634|GO:0009832|GO:0006355|GO:0000975|GO:0009834|GO:2001141|GO:…	metabolic process|metabolic process|organelle|cellular process|binding|cellular metabolic process|biosynthetic process|organic substance metabolic process|regulation of metabolic process|transcription factor activity, sequence-specific DNA binding|intracellular organelle|intracellular|primary metabolic process|nitrogen compound metabolic process|cellular biosynthetic process|nucleobase-containing…	-	-	-	-
Potri.001G118900	Potri.001G118900	HSP70-interacting protein 1	GO:0005488|GO:0005488|GO:0050896|GO:0005515|GO:0005622|GO:0005737|GO:0005829|GO:0010038|GO:0046686	binding|binding|response to stimulus|protein binding|intracellular|cytoplasm|cytosol|response to metal ion|response to cadmium ion	-	-	-	-
Potri.001G119500	Potri.001G119500	stress-inducible protein, putative	GO:0043226|GO:0043226|GO:0009987|GO:0005488|GO:0050896|GO:0009628|GO:0006457|GO:0006950|GO:0005515|GO:0051716|GO:0043229|GO:0005622|GO:0009408|GO:0009314|GO:0009266|GO:0005737|GO:0006979|GO:0043231|GO:0031072|GO:0070678|GO:0042542|GO:0010286|GO:0051879|GO:0000302|GO:0009416|GO:0006461|GO:0005634|GO:0034976|GO:0009642|GO:0051131|GO:0009644	organelle|organelle|cellular process|binding|response to stimulus|response to abiotic stimulus|protein folding|response to stress|protein binding|cellular response to stimulus|intracellular organelle|intracellular|response to heat|response to radiation|response to temperature stimulus|cytoplasm|response to oxidative stress|intracellular membrane-bounded organelle|heat shock protein binding|prepro…	-	-	-	-
Potri.001G119700	Potri.001G119700	Terpenoid synthases superfamily protein	GO:0051179|GO:0051179|GO:0003824|GO:0008152|GO:0009987|GO:0050896|GO:0009628|GO:0006457|GO:0006950|GO:0009058|GO:0016740|GO:0051641|GO:0008104|GO:0009408|GO:0009314|GO:0009266|GO:0006979|GO:0006810|GO:0042542|GO:0000302|GO:0071702|GO:0009416|GO:0046907|GO:0006626|GO:0015031|GO:0007005|GO:0034613|GO:0006605|GO:0006839|GO:0006886|GO:0009642|GO:0009644	localization|localization|catalytic activity|metabolic process|cellular process|response to stimulus|response to abiotic stimulus|protein folding|response to stress|biosynthetic process|transferase activity|cellular localization|protein localization|response to heat|response to radiation|response to temperature stimulus|response to oxidative stress|transport|response to hydrogen peroxide|response…	-	-	-	-
Potri.001G120300	Potri.001G120300	Cupredoxin superfamily protein	GO:0003824|GO:0003824|GO:0008152|GO:0043226|GO:0009987|GO:0005488|GO:0016020|GO:0040007|GO:0032502|GO:0005576|GO:0009506|GO:0031090|GO:0048046|GO:0048589|GO:0016049|GO:0071944|GO:0016491|GO:0005911|GO:0005886|GO:0009653|GO:0043229|GO:0005622|GO:0031224|GO:0060560|GO:0043169|GO:0009826|GO:0005774|GO:0098588|GO:0031225|GO:0005737|GO:0005618|GO:0031226|GO:0055114|GO:0043231|GO:0046658|GO:0048869|GO:…	catalytic activity|catalytic activity|metabolic process|organelle|cellular process|binding|membrane|growth|developmental process|extracellular region|plasmodesma|organelle membrane|apoplast|developmental growth|cell growth|cell periphery|oxidoreductase activity|cell-cell junction|plasma membrane|anatomical structure morphogenesis|intracellular organelle|intracellular|intrinsic component of membra…	-	-	-	-
Potri.001G120400	Potri.001G120400	Aldolase superfamily protein	GO:0003824|GO:0003824|GO:0008152|GO:0071704|GO:0044238|GO:0005975	catalytic activity|catalytic activity|metabolic process|organic substance metabolic process|primary metabolic process|carbohydrate metabolic process	ath01100|ath01100|ath01110|ath01200|ath01230|ath00030	Metabolic pathways - Arabidopsis thaliana (thale cress)|Metabolic pathways - Arabidopsis thaliana (thale cress)|Biosynthesis of secondary metabolites - Arabidopsis thaliana (thale cress)|Carbon metabolism - Arabidopsis thaliana (thale cress)|Biosynthesis of amino acids - Arabidopsis thaliana (thale cress)|Pentose phosphate pathway - Arabidopsis thaliana (thale cress)	K00616|K00616	transaldolase|transaldolase
Potri.001G120800	Potri.001G120800	Exostosin family protein	GO:0003824|GO:0003824|GO:0016740	catalytic activity|catalytic activity|transferase activity	-	-	-	-
Potri.001G121400	Potri.001G121400	adenine phosphoribosyl transferase 3	GO:0003824|GO:0003824|GO:0008152|GO:0009987|GO:0044237|GO:0009058|GO:0071704|GO:0016740|GO:0005622|GO:0044238|GO:0006807|GO:0016757|GO:0044249|GO:0006139|GO:0005737|GO:0006725|GO:0006793|GO:0016763|GO:0006796|GO:0009116|GO:0006753|GO:1901137|GO:0005829|GO:0009259|GO:0003999|GO:0009165|GO:0006163|GO:0009113|GO:0006144|GO:0009117|GO:0009150|GO:0006166|GO:0006164|GO:0009156|GO:0009168|GO:0009152|GO:…	catalytic activity|catalytic activity|metabolic process|cellular process|cellular metabolic process|biosynthetic process|organic substance metabolic process|transferase activity|intracellular|primary metabolic process|nitrogen compound metabolic process|transferase activity, transferring glycosyl groups|cellular biosynthetic process|nucleobase-containing compound metabolic process|cytoplasm|cellu…	ath01100|ath01100|ath00230	Metabolic pathways - Arabidopsis thaliana (thale cress)|Metabolic pathways - Arabidopsis thaliana (thale cress)|Purine metabolism - Arabidopsis thaliana (thale cress)	K00759|K00759	adenine phosphoribosyltransferase|adenine phosphoribosyltransferase
Potri.001G122200	Potri.001G122200	GO:0008152|GO:0008152|GO:0043226|GO:0016020|GO:0043234|GO:0031090|GO:0043229|GO:0005622|GO:0070469|GO:0031224|GO:0031966|GO:0005737|GO:0016021|GO:0005746|GO:0055114|GO:0043231|GO:0045271|GO:0019866|GO:0005747|GO:0005743|GO:0005740|GO:0005739	metabolic process|metabolic process|organelle|membrane|protein complex|organelle membrane|intracellular organelle|intracellular|respiratory chain|intrinsic component of membrane|mitochondrial membrane|cytoplasm|integral component of membrane|mitochondrial respiratory chain|oxidation-reduction process|intracellular membrane-bounded organelle|respiratory chain complex I|organelle inner membrane|mit…	-	-	-	-
Potri.001G122400	Potri.001G122400	Lactate/malate dehydrogenase family protein	GO:0003824|GO:0003824|GO:0008152|GO:0009987|GO:0016020|GO:0050896|GO:0009628|GO:0006950|GO:0044237|GO:0071944|GO:0016491|GO:0071704|GO:0005886|GO:0005622|GO:0044238|GO:0006807|GO:0006970|GO:0006139|GO:0016614|GO:0005737|GO:0044262|GO:0006725|GO:0055114|GO:0009725|GO:0006793|GO:0005975|GO:0006796|GO:0009116|GO:0009651|GO:0006753|GO:0009737|GO:0016616|GO:0005829|GO:0009259|GO:0016310|GO:0006733|GO:…	catalytic activity|catalytic activity|metabolic process|cellular process|membrane|response to stimulus|response to abiotic stimulus|response to stress|cellular metabolic process|cell periphery|oxidoreductase activity|organic substance metabolic process|plasma membrane|intracellular|primary metabolic process|nitrogen compound metabolic process|response to osmotic stress|nucleobase-containing compo…	ath01100|ath01100|ath01110|ath00010|ath00270|ath00620|ath00640	Metabolic pathways - Arabidopsis thaliana (thale cress)|Metabolic pathways - Arabidopsis thaliana (thale cress)|Biosynthesis of secondary metabolites - Arabidopsis thaliana (thale cress)|Glycolysis / Gluconeogenesis - Arabidopsis thaliana (thale cress)|Cysteine and methionine metabolism - Arabidopsis thaliana (thale cress)|Pyruvate metabolism - Arabidopsis thaliana (thale cress)|Propanoate metabo…	K00016|K00016	L-lactate dehydrogenase|L-lactate dehydrogenase
Potri.001G122800	Potri.001G122800	GRAS family transcription factor	GO:0008152|GO:0008152|GO:0043226|GO:0009987|GO:0048511|GO:0040007|GO:0032502|GO:0044237|GO:0048589|GO:0016049|GO:0009058|GO:0071704|GO:0019222|GO:0003700|GO:0007623|GO:0009653|GO:0043229|GO:0005622|GO:0044238|GO:0006807|GO:0060560|GO:0044249|GO:0009826|GO:0019827|GO:0010073|GO:0007275|GO:0006139|GO:0009888|GO:0048364|GO:0010015|GO:0051171|GO:0006725|GO:0043231|GO:0051301|GO:0048869|GO:0080090|GO:…	metabolic process|metabolic process|organelle|cellular process|rhythmic process|growth|developmental process|cellular metabolic process|developmental growth|cell growth|biosynthetic process|organic substance metabolic process|regulation of metabolic process|transcription factor activity, sequence-specific DNA binding|circadian rhythm|anatomical structure morphogenesis|intracellular organelle|intr…	-	-	-	-
Potri.001G123500	Potri.001G123500	Protein kinase superfamily protein with octicosapeptide/Phox/Bem1p domain	GO:0003824|GO:0003824|GO:0008152|GO:0009987|GO:0005488|GO:0044237|GO:0005515|GO:0071704|GO:0016740|GO:0005622|GO:0044238|GO:0016772|GO:0005737|GO:0019538|GO:0001882|GO:0006793|GO:0000166|GO:0016773|GO:0006796|GO:0044267|GO:0016301|GO:0043412|GO:0005829|GO:0032549|GO:0017076|GO:0030554|GO:0016310|GO:0005524|GO:0006464|GO:0004672|GO:0006468|GO:0004712	catalytic activity|catalytic activity|metabolic process|cellular process|binding|cellular metabolic process|protein binding|organic substance metabolic process|transferase activity|intracellular|primary metabolic process|transferase activity, transferring phosphorus-containing groups|cytoplasm|protein metabolic process|nucleoside binding|phosphorus metabolic process|nucleotide binding|phosphotran…	-	-	-	-
Potri.001G123600	Potri.001G123600	Translation elongation factor EFG/EF2 protein	GO:0003824|GO:0003824|GO:0008152|GO:0043226|GO:0009987|GO:0005488|GO:0044237|GO:0009058|GO:0071704|GO:0016787|GO:0043229|GO:0005622|GO:0044238|GO:0006807|GO:0044249|GO:0005737|GO:0019538|GO:0001882|GO:0043231|GO:0003676|GO:0016817|GO:0000166|GO:0044267|GO:0009059|GO:0003723|GO:0032543|GO:0016818|GO:0032549|GO:0007005|GO:0005739|GO:0017076|GO:0030554|GO:0070125|GO:0019001|GO:0005524|GO:0016462|GO:…	catalytic activity|catalytic activity|metabolic process|organelle|cellular process|binding|cellular metabolic process|biosynthetic process|organic substance metabolic process|hydrolase activity|intracellular organelle|intracellular|primary metabolic process|nitrogen compound metabolic process|cellular biosynthetic process|cytoplasm|protein metabolic process|nucleoside binding|intracellular membra…	-	-	-	-
Potri.001G125200	Potri.001G125200	KRR1 family protein	GO:0005622|GO:0005622|GO:0005737|GO:0005829	intracellular|intracellular|cytoplasm|cytosol	-	-	-	-
Potri.001G126100	Potri.001G126100	Leucine-rich repeat protein kinase family protein	GO:0003824|GO:0003824|GO:0008152|GO:0009987|GO:0005488|GO:0016020|GO:0032502|GO:0004871|GO:0000003|GO:0050896|GO:0022414|GO:0023052|GO:0009506|GO:0044237|GO:0071944|GO:0005515|GO:0071704|GO:0005911|GO:0038023|GO:0016740|GO:0051716|GO:0005886|GO:0009653|GO:0004872|GO:0003006|GO:0044238|GO:0031224|GO:0004888|GO:0007165|GO:0048316|GO:0007154|GO:0007275|GO:0009791|GO:0009888|GO:0009793|GO:0016772|GO:…	catalytic activity|catalytic activity|metabolic process|cellular process|binding|membrane|developmental process|signal transducer activity|reproduction|response to stimulus|reproductive process|signaling|plasmodesma|cellular metabolic process|cell periphery|protein binding|organic substance metabolic process|cell-cell junction|signaling receptor activity|transferase activity|cellular response to …	-	-	-	-
Potri.001G126400	Potri.001G126400	splicing factor-related	GO:0008152|GO:0008152|GO:0009987|GO:0005488|GO:0044237|GO:0071704|GO:0044238|GO:0006807|GO:0043169|GO:0006139|GO:0006725|GO:0003676|GO:0000166|GO:0003723|GO:0046872|GO:0016070|GO:0016071|GO:0046914|GO:0006396|GO:0008380|GO:0008270|GO:0006397|GO:0045131|GO:0000375|GO:0000398	metabolic process|metabolic process|cellular process|binding|cellular metabolic process|organic substance metabolic process|primary metabolic process|nitrogen compound metabolic process|cation binding|nucleobase-containing compound metabolic process|cellular aromatic compound metabolic process|nucleic acid binding|nucleotide binding|RNA binding|metal ion binding|RNA metabolic process|mRNA metabol…	-	-	-	-
Potri.001G128600	Potri.001G128600	GO:0016020|GO:0016020|GO:0071944|GO:0005886	membrane|membrane|cell periphery|plasma membrane	-	-	-	-
Potri.001G128800	Potri.001G128800	SH3 domain-containing protein	GO:0005488|GO:0005488|GO:0005515|GO:0005622|GO:0005737|GO:0005829	binding|binding|protein binding|intracellular|cytoplasm|cytosol	-	-	-	-
Potri.001G129000	Potri.001G129000	Leucine-rich repeat protein kinase family protein	GO:0003824|GO:0003824|GO:0008152|GO:0009987|GO:0005488|GO:0016020|GO:0040007|GO:0032502|GO:0050896|GO:0009628|GO:0044237|GO:0048589|GO:0016049|GO:0071944|GO:0009058|GO:0071704|GO:0016740|GO:0005886|GO:0009653|GO:0044238|GO:0031224|GO:0060560|GO:0006790|GO:0044249|GO:0009314|GO:0009826|GO:0007275|GO:0009888|GO:0048364|GO:0016772|GO:0010015|GO:0044262|GO:0016021|GO:0019538|GO:0001882|GO:0071669|GO:…	catalytic activity|catalytic activity|metabolic process|cellular process|binding|membrane|growth|developmental process|response to stimulus|response to abiotic stimulus|cellular metabolic process|developmental growth|cell growth|cell periphery|biosynthetic process|organic substance metabolic process|transferase activity|plasma membrane|anatomical structure morphogenesis|primary metabolic process|…	-	-	-	-
Potri.001G129100	Potri.001G129100	eukaryotic translation initiation factor 2 gamma subunit	GO:0003824|GO:0003824|GO:0008152|GO:0009987|GO:0005488|GO:0044237|GO:0009058|GO:0071704|GO:0016787|GO:0005622|GO:0044238|GO:0006807|GO:0044249|GO:0006139|GO:0005737|GO:0019538|GO:0001882|GO:0006725|GO:0006793|GO:0006413|GO:0003676|GO:0016817|GO:0000166|GO:0006796|GO:0044267|GO:0009059|GO:0003723|GO:0006753|GO:1901137|GO:0016818|GO:0005829|GO:0032549|GO:0017076|GO:0009259|GO:0019001|GO:0016462|GO:…	catalytic activity|catalytic activity|metabolic process|cellular process|binding|cellular metabolic process|biosynthetic process|organic substance metabolic process|hydrolase activity|intracellular|primary metabolic process|nitrogen compound metabolic process|cellular biosynthetic process|nucleobase-containing compound metabolic process|cytoplasm|protein metabolic process|nucleoside binding|cellu…	ath03013|ath03013	RNA transport - Arabidopsis thaliana (thale cress)|RNA transport - Arabidopsis thaliana (thale cress)	K03242|K03242	translation initiation factor 2 subunit 3|translation initiation factor 2 subunit 3
Potri.001G129800	Potri.001G129800	Ankyrin repeat family protein	GO:0043226|GO:0043226|GO:0009987|GO:0005488|GO:0032502|GO:0000003|GO:0022414|GO:0032504|GO:0005515|GO:0043229|GO:0005622|GO:0019953|GO:0007275|GO:0005737|GO:0043231|GO:0048229|GO:0009567|GO:0080173|GO:0005634|GO:0005739|GO:0009553	organelle|organelle|cellular process|binding|developmental process|reproduction|reproductive process|multicellular organism reproduction|protein binding|intracellular organelle|intracellular|sexual reproduction|multicellular organism development|cytoplasm|intracellular membrane-bounded organelle|gametophyte development|double fertilization forming a zygote and endosperm|male-female gamete recogni…	-	-	-	-
Potri.001G131000	Potri.001G131000	breast basic conserved 1	GO:0008152|GO:0008152|GO:0043226|GO:0009987|GO:0016020|GO:0005198|GO:0050896|GO:0009506|GO:0003735|GO:0031090|GO:0044237|GO:0071944|GO:0009058|GO:0071704|GO:0005911|GO:0005886|GO:0043229|GO:0005622|GO:0044238|GO:0043233|GO:0006807|GO:0044249|GO:0005774|GO:0098588|GO:0030529|GO:0005737|GO:0005618|GO:0019538|GO:0009725|GO:0043231|GO:0044391|GO:0044267|GO:0009059|GO:0031981|GO:0005730|GO:0005773|GO:…	metabolic process|metabolic process|organelle|cellular process|membrane|structural molecule activity|response to stimulus|plasmodesma|structural constituent of ribosome|organelle membrane|cellular metabolic process|cell periphery|biosynthetic process|organic substance metabolic process|cell-cell junction|plasma membrane|intracellular organelle|intracellular|primary metabolic process|organelle lum…	ath03010|ath03010	Ribosome - Arabidopsis thaliana (thale cress)|Ribosome - Arabidopsis thaliana (thale cress)	K02873|K02873	large subunit ribosomal protein L13e|large subunit ribosomal protein L13e
Potri.001G131400	Potri.001G131400	S-adenosyl-L-methionine-dependent methyltransferases superfamily protein	GO:0003824|GO:0003824|GO:0008152|GO:0043226|GO:0016020|GO:0031090|GO:0012505|GO:0016740|GO:0032259|GO:0043229|GO:0005622|GO:0031224|GO:0098588|GO:0005768|GO:0005737|GO:0016021|GO:0043231|GO:0005794|GO:0008168|GO:0005802|GO:0000139|GO:0008757	catalytic activity|catalytic activity|metabolic process|organelle|membrane|organelle membrane|endomembrane system|transferase activity|methylation|intracellular organelle|intracellular|intrinsic component of membrane|bounding membrane of organelle|endosome|cytoplasm|integral component of membrane|intracellular membrane-bounded organelle|Golgi apparatus|methyltransferase activity|trans-Golgi netwo…	-	-	-	-
Potri.001G132700	Potri.001G132700	Mob1/phocein family protein	GO:0005488|GO:0005488|GO:0043169|GO:0046872	binding|binding|cation binding|metal ion binding	-	-	-	-
Potri.001G132800	Potri.001G132800	GO:0016020|GO:0016020	membrane|membrane	-	-	-	-
Potri.001G133200	Potri.001G133200	pinoresinol reductase 1	GO:0003824|GO:0003824|GO:0008152|GO:0009987|GO:0044237|GO:0009058|GO:0016491|GO:0071704|GO:0044249|GO:0009698|GO:0006725|GO:0016627|GO:0019748|GO:0044550|GO:0016628|GO:0009699|GO:0010283|GO:0009807	catalytic activity|catalytic activity|metabolic process|cellular process|cellular metabolic process|biosynthetic process|oxidoreductase activity|organic substance metabolic process|cellular biosynthetic process|phenylpropanoid metabolic process|cellular aromatic compound metabolic process|oxidoreductase activity, acting on the CH-CH group of donors|secondary metabolic process|secondary metabolite…	-	-	-	-
Potri.001G133300	Potri.001G133300	pinoresinol reductase 1	GO:0003824|GO:0003824|GO:0008152|GO:0009987|GO:0044237|GO:0009058|GO:0016491|GO:0071704|GO:0044249|GO:0009698|GO:0006725|GO:0016627|GO:0019748|GO:0044550|GO:0016628|GO:0009699|GO:0010283|GO:0009807	catalytic activity|catalytic activity|metabolic process|cellular process|cellular metabolic process|biosynthetic process|oxidoreductase activity|organic substance metabolic process|cellular biosynthetic process|phenylpropanoid metabolic process|cellular aromatic compound metabolic process|oxidoreductase activity, acting on the CH-CH group of donors|secondary metabolic process|secondary metabolite…	-	-	-	-
Potri.001G133800	Potri.001G133800	early-responsive to dehydration stress protein (ERD4)	GO:0051179|GO:0051179|GO:0043226|GO:0016020|GO:0009506|GO:0031090|GO:0071944|GO:0005911|GO:0012505|GO:0005886|GO:0043229|GO:0005622|GO:0031224|GO:0098588|GO:0005737|GO:0016021|GO:0043231|GO:0006810|GO:0005794|GO:0006811|GO:0000139	localization|localization|organelle|membrane|plasmodesma|organelle membrane|cell periphery|cell-cell junction|endomembrane system|plasma membrane|intracellular organelle|intracellular|intrinsic component of membrane|bounding membrane of organelle|cytoplasm|integral component of membrane|intracellular membrane-bounded organelle|transport|Golgi apparatus|ion transport|Golgi membrane	-	-	-	-
Potri.001G135200	Potri.001G135200	Proteasome component (PCI) domain protein	GO:0005488|GO:0005488|GO:0043234|GO:0005515|GO:0005622|GO:0000502|GO:0005737|GO:0005829	binding|binding|protein complex|protein binding|intracellular|proteasome complex|cytoplasm|cytosol	ath03050|ath03050	Proteasome - Arabidopsis thaliana (thale cress)|Proteasome - Arabidopsis thaliana (thale cress)	K03039|K03039	26S proteasome regulatory subunit N9|26S proteasome regulatory subunit N9
Potri.001G135300	Potri.001G135300	extra-large GTP-binding protein 3	GO:0003824|GO:0003824|GO:0008152|GO:0043226|GO:0009987|GO:0005488|GO:0016020|GO:0032502|GO:0004871|GO:0050896|GO:0023052|GO:0043234|GO:0071944|GO:0005515|GO:0019898|GO:0016787|GO:0050793|GO:0051716|GO:0005886|GO:0009607|GO:0043229|GO:0051707|GO:0005622|GO:0009617|GO:0043169|GO:0043207|GO:0007165|GO:0007154|GO:0007275|GO:2000026|GO:0048364|GO:0009898|GO:0032403|GO:0005102|GO:0001882|GO:0009725|GO:…	catalytic activity|catalytic activity|metabolic process|organelle|cellular process|binding|membrane|developmental process|signal transducer activity|response to stimulus|signaling|protein complex|cell periphery|protein binding|extrinsic component of membrane|hydrolase activity|regulation of developmental process|cellular response to stimulus|plasma membrane|response to biotic stimulus|intracellul…	-	-	-	-
Potri.001G135801	Potri.001G135801	Protein of unknown function (DUF59)	GO:0008152|GO:0008152|GO:0009987|GO:0005488|GO:0032502|GO:0050896|GO:0006950|GO:0044237|GO:0008283|GO:0009058|GO:0071704|GO:0051716|GO:0048522|GO:0044238|GO:0006807|GO:2001022|GO:0007389|GO:0042127|GO:0007275|GO:0051726|GO:0006139|GO:0007049|GO:0080134|GO:0006725|GO:0007059|GO:0016226|GO:0042277|GO:0003002|GO:0006974|GO:2001020|GO:0006259|GO:0005048|GO:0009944|GO:0009955|GO:0009943|GO:0006310|GO:…	metabolic process|metabolic process|cellular process|binding|developmental process|response to stimulus|response to stress|cellular metabolic process|cell proliferation|biosynthetic process|organic substance metabolic process|cellular response to stimulus|positive regulation of cellular process|primary metabolic process|nitrogen compound metabolic process|positive regulation of response to DNA da…	-	-	-	-
Potri.001G135900	Potri.001G135900	Transcription elongation factor (TFIIS) family protein	GO:0051179|GO:0051179|GO:0002376|GO:0008152|GO:0043226|GO:0009987|GO:0005488|GO:0050896|GO:0023052|GO:0006950|GO:0044237|GO:0009058|GO:0071704|GO:0019222|GO:0051716|GO:0009607|GO:0043229|GO:0051707|GO:0005622|GO:0006955|GO:0044238|GO:0006807|GO:0051641|GO:0006952|GO:0008104|GO:0044249|GO:0043207|GO:0007165|GO:0007154|GO:0006139|GO:0045087|GO:0051171|GO:0019538|GO:0006725|GO:0098542|GO:0009725|GO:…	localization|localization|immune system process|metabolic process|organelle|cellular process|binding|response to stimulus|signaling|response to stress|cellular metabolic process|biosynthetic process|organic substance metabolic process|regulation of metabolic process|cellular response to stimulus|response to biotic stimulus|intracellular organelle|response to other organism|intracellular|immune re…	-	-	-	-
Potri.001G136400	Potri.001G136400	alpha/beta-Hydrolases superfamily protein	GO:0003824|GO:0003824|GO:0016020|GO:0040007|GO:0032502|GO:0048589|GO:0071944|GO:0016787|GO:0050793|GO:0040008|GO:0005886|GO:0009653|GO:0007389|GO:0010073|GO:0007275|GO:2000026|GO:0009888|GO:0035266|GO:0010014|GO:0048638|GO:0003002|GO:0009933|GO:0009799|GO:0010075|GO:0048507|GO:0048509|GO:0009944|GO:0009955|GO:0009943|GO:0009855	catalytic activity|catalytic activity|membrane|growth|developmental process|developmental growth|cell periphery|hydrolase activity|regulation of developmental process|regulation of growth|plasma membrane|anatomical structure morphogenesis|pattern specification process|meristem maintenance|multicellular organism development|regulation of multicellular organismal development|tissue development|meri…	-	-	-	-
Potri.001G136800	Potri.001G136800	Defender against death (DAD family) protein	GO:0003824|GO:0003824|GO:0008152|GO:0043226|GO:0009987|GO:0016020|GO:0043234|GO:0005789|GO:0031090|GO:0044237|GO:0009058|GO:0071704|GO:0042175|GO:0012505|GO:0016740|GO:0043229|GO:0005622|GO:0044238|GO:0031224|GO:0016757|GO:0044249|GO:0098588|GO:0005783|GO:0005737|GO:0016021|GO:0008250|GO:0019538|GO:0043231|GO:0005975|GO:0006486|GO:0016758|GO:0044267|GO:0009059|GO:0043412|GO:1901137|GO:0004576|GO:…	catalytic activity|catalytic activity|metabolic process|organelle|cellular process|membrane|protein complex|endoplasmic reticulum membrane|organelle membrane|cellular metabolic process|biosynthetic process|organic substance metabolic process|nuclear outer membrane-endoplasmic reticulum membrane network|endomembrane system|transferase activity|intracellular organelle|intracellular|primary metaboli…	ath01100|ath01100|ath04141|ath00510	Metabolic pathways - Arabidopsis thaliana (thale cress)|Metabolic pathways - Arabidopsis thaliana (thale cress)|Protein processing in endoplasmic reticulum - Arabidopsis thaliana (thale cress)|N-Glycan biosynthesis - Arabidopsis thaliana (thale cress)	K12668|K12668	oligosaccharyltransferase complex subunit epsilon|oligosaccharyltransferase complex subunit epsilon
Potri.001G137000	Potri.001G137000	-	-	-	-	-	-
Potri.001G138100	Potri.001G138100	dolichol phosphate-mannose biosynthesis regulatory protein-related	GO:0003824|GO:0003824|GO:0008152|GO:0043226|GO:0009987|GO:0016020|GO:0043234|GO:0005789|GO:0031090|GO:0044237|GO:0009058|GO:0071704|GO:0019222|GO:0042175|GO:0012505|GO:0016740|GO:0043229|GO:0005622|GO:0044238|GO:0031224|GO:0030234|GO:0016757|GO:0030176|GO:0044249|GO:0098588|GO:0006629|GO:0050790|GO:0005783|GO:0005737|GO:0031227|GO:0016021|GO:0019538|GO:0006793|GO:0043231|GO:0005975|GO:0006486|GO:…	catalytic activity|catalytic activity|metabolic process|organelle|cellular process|membrane|protein complex|endoplasmic reticulum membrane|organelle membrane|cellular metabolic process|biosynthetic process|organic substance metabolic process|regulation of metabolic process|nuclear outer membrane-endoplasmic reticulum membrane network|endomembrane system|transferase activity|intracellular organell…	ath01100|ath01100|ath00510|ath00563	Metabolic pathways - Arabidopsis thaliana (thale cress)|Metabolic pathways - Arabidopsis thaliana (thale cress)|N-Glycan biosynthesis - Arabidopsis thaliana (thale cress)|Glycosylphosphatidylinositol (GPI)-anchor biosynthesis - Arabidopsis thaliana (thale cress)	K09658|K09658	dolichyl-phosphate mannosyltransferase polypeptide 2, regulatory subunit|dolichyl-phosphate mannosyltransferase polypeptide 2, regulatory subunit
Potri.001G139500	Potri.001G139500	trehalose phosphatase/synthase 5	GO:0003824|GO:0003824|GO:0008152|GO:0009987|GO:0044237|GO:0009058|GO:0071704|GO:0016740|GO:0044238|GO:0016757|GO:0044249|GO:0044262|GO:0005975|GO:0009311|GO:0016051|GO:0005991|GO:0005992|GO:0009312	catalytic activity|catalytic activity|metabolic process|cellular process|cellular metabolic process|biosynthetic process|organic substance metabolic process|transferase activity|primary metabolic process|transferase activity, transferring glycosyl groups|cellular biosynthetic process|cellular carbohydrate metabolic process|carbohydrate metabolic process|oligosaccharide metabolic process|carbohydr…	ath01100|ath01100|ath00500	Metabolic pathways - Arabidopsis thaliana (thale cress)|Metabolic pathways - Arabidopsis thaliana (thale cress)|Starch and sucrose metabolism - Arabidopsis thaliana (thale cress)	K16055|K16055	trehalose 6-phosphate synthase/phosphatase|trehalose 6-phosphate synthase/phosphatase
Potri.001G140300	Potri.001G140300	RNA-binding (RRM/RBD/RNP motifs) family protein	GO:0008152|GO:0008152|GO:0009987|GO:0005488|GO:0032502|GO:0000003|GO:0022414|GO:0032504|GO:0044237|GO:0071704|GO:0003006|GO:0044238|GO:0019953|GO:0006807|GO:0009560|GO:0009561|GO:0007276|GO:0007275|GO:0006139|GO:0006725|GO:0003676|GO:0048869|GO:0000166|GO:0048229|GO:0006259|GO:0030154|GO:0007292|GO:0009553|GO:0006310|GO:0006312	metabolic process|metabolic process|cellular process|binding|developmental process|reproduction|reproductive process|multicellular organism reproduction|cellular metabolic process|organic substance metabolic process|developmental process involved in reproduction|primary metabolic process|sexual reproduction|nitrogen compound metabolic process|embryo sac egg cell differentiation|megagametogenesis|…	-	-	-	-
Potri.001G141400	Potri.001G141400	Tetraspanin family protein	GO:0009987|GO:0009987|GO:0016020|GO:0032502|GO:0000003|GO:0050896|GO:0022414|GO:0023052|GO:0009506|GO:0071944|GO:0005911|GO:0050793|GO:0051716|GO:0005886|GO:0009653|GO:0051321|GO:0003006|GO:0031224|GO:0007389|GO:0048236|GO:0007165|GO:0007154|GO:0007275|GO:2000026|GO:0007049|GO:0009888|GO:0048364|GO:0010015|GO:0016021|GO:0009725|GO:0048869|GO:0048229|GO:0003002|GO:0009733|GO:0009933|GO:0009755|GO:…	cellular process|cellular process|membrane|developmental process|reproduction|response to stimulus|reproductive process|signaling|plasmodesma|cell periphery|cell-cell junction|regulation of developmental process|cellular response to stimulus|plasma membrane|anatomical structure morphogenesis|meiotic cell cycle|developmental process involved in reproduction|intrinsic component of membrane|pattern …	-	-	-	-
Potri.001G141675	Potri.001G141675	-	-	-	-	-	-
Potri.001G142100	Potri.001G142100	ARF-GAP domain 8	GO:0005488|GO:0005488|GO:0005622|GO:0030234|GO:0008047|GO:0043169|GO:0005737|GO:0046872|GO:0005096|GO:0005829|GO:0046914|GO:0008270	binding|binding|intracellular|enzyme regulator activity|enzyme activator activity|cation binding|cytoplasm|metal ion binding|GTPase activator activity|cytosol|transition metal ion binding|zinc ion binding	ath04144|ath04144	Endocytosis - Arabidopsis thaliana (thale cress)|Endocytosis - Arabidopsis thaliana (thale cress)	K12493|K12493	ADP-ribosylation factor GTPase-activating protein 2/3|ADP-ribosylation factor GTPase-activating protein 2/3
Potri.001G143200	Potri.001G143200	Peptidase M20/M25/M40 family protein	GO:0003824|GO:0003824|GO:0008152|GO:0009987|GO:0005488|GO:0044237|GO:0009058|GO:0071704|GO:0016787|GO:0044238|GO:0006807|GO:0043169|GO:0044249|GO:0016810|GO:0006520|GO:0046872|GO:0044283|GO:0008652|GO:0008777|GO:1901605|GO:0016811|GO:0019752|GO:0006525|GO:0006526	catalytic activity|catalytic activity|metabolic process|cellular process|binding|cellular metabolic process|biosynthetic process|organic substance metabolic process|hydrolase activity|primary metabolic process|nitrogen compound metabolic process|cation binding|cellular biosynthetic process|hydrolase activity, acting on carbon-nitrogen (but not peptide) bonds|cellular amino acid metabolic process|…	ath01100|ath01100|ath01110|ath01230|ath01210|ath00220	Metabolic pathways - Arabidopsis thaliana (thale cress)|Metabolic pathways - Arabidopsis thaliana (thale cress)|Biosynthesis of secondary metabolites - Arabidopsis thaliana (thale cress)|Biosynthesis of amino acids - Arabidopsis thaliana (thale cress)|2-Oxocarboxylic acid metabolism - Arabidopsis thaliana (thale cress)|Arginine biosynthesis - Arabidopsis thaliana (thale cress)	K01438|K01438	acetylornithine deacetylase|acetylornithine deacetylase
Potri.001G143500	Potri.001G143500	AT hook motif DNA-binding family protein	GO:0008152|GO:0008152|GO:0043226|GO:0009987|GO:0005488|GO:0044237|GO:0009058|GO:0071704|GO:0019222|GO:0043229|GO:0005622|GO:0044238|GO:0006807|GO:0044249|GO:0006139|GO:0005737|GO:0051171|GO:0006725|GO:0043231|GO:0003676|GO:0080090|GO:0009059|GO:0051252|GO:0016070|GO:0010468|GO:0003677|GO:0005634|GO:0005829|GO:0006355|GO:2001141|GO:0006351|GO:0032774|GO:1903506	metabolic process|metabolic process|organelle|cellular process|binding|cellular metabolic process|biosynthetic process|organic substance metabolic process|regulation of metabolic process|intracellular organelle|intracellular|primary metabolic process|nitrogen compound metabolic process|cellular biosynthetic process|nucleobase-containing compound metabolic process|cytoplasm|regulation of nitrogen …	-	-	-	-
Potri.001G145066	Potri.001G145066	-	-	-	-	-	-
Potri.001G145300	Potri.001G145300	plastidial pyruvate kinase 3	GO:0003824|GO:0003824|GO:0008152|GO:0043226|GO:0009987|GO:0005488|GO:0032502|GO:0000003|GO:0022414|GO:0032504|GO:0044237|GO:0071704|GO:0016740|GO:0043229|GO:0005622|GO:0003006|GO:0044238|GO:0006807|GO:0043169|GO:0048316|GO:0007275|GO:0006139|GO:0009791|GO:0016772|GO:0005737|GO:0010431|GO:0001882|GO:0006725|GO:0006793|GO:0043231|GO:0000166|GO:0005975|GO:0048608|GO:0016773|GO:0006796|GO:0009116|GO:…	catalytic activity|catalytic activity|metabolic process|organelle|cellular process|binding|developmental process|reproduction|reproductive process|multicellular organism reproduction|cellular metabolic process|organic substance metabolic process|transferase activity|intracellular organelle|intracellular|developmental process involved in reproduction|primary metabolic process|nitrogen compound met…	ath01100|ath01100|ath01110|ath01200|ath01230|ath00230|ath00010|ath00620	Metabolic pathways - Arabidopsis thaliana (thale cress)|Metabolic pathways - Arabidopsis thaliana (thale cress)|Biosynthesis of secondary metabolites - Arabidopsis thaliana (thale cress)|Carbon metabolism - Arabidopsis thaliana (thale cress)|Biosynthesis of amino acids - Arabidopsis thaliana (thale cress)|Purine metabolism - Arabidopsis thaliana (thale cress)|Glycolysis / Gluconeogenesis - Arabid…	K00873|K00873	pyruvate kinase|pyruvate kinase
Potri.001G146700	Potri.001G146700	GO:0043226|GO:0043226|GO:0043229|GO:0005622|GO:0005737|GO:0043231|GO:0009526|GO:0009536|GO:0009941|GO:0009507	organelle|organelle|intracellular organelle|intracellular|cytoplasm|intracellular membrane-bounded organelle|plastid envelope|plastid|chloroplast envelope|chloroplast	-	-	-	-
Potri.001G147700	Potri.001G147700	Leucine-rich repeat protein kinase family protein	GO:0003824|GO:0003824|GO:0008152|GO:0009987|GO:0005488|GO:0016020|GO:0044237|GO:0005515|GO:0071704|GO:0016740|GO:0044238|GO:0031224|GO:0016772|GO:0016021|GO:0019538|GO:0001882|GO:0006793|GO:0000166|GO:0016773|GO:0006796|GO:0044267|GO:0016301|GO:0043412|GO:0032549|GO:0017076|GO:0030554|GO:0016310|GO:0005524|GO:0006464|GO:0004672|GO:0004674|GO:0006468	catalytic activity|catalytic activity|metabolic process|cellular process|binding|membrane|cellular metabolic process|protein binding|organic substance metabolic process|transferase activity|primary metabolic process|intrinsic component of membrane|transferase activity, transferring phosphorus-containing groups|integral component of membrane|protein metabolic process|nucleoside binding|phosphorus …	-	-	-	-
Potri.001G148300	Potri.001G148300	-	-	-	-	-	-
Potri.001G148700	Potri.001G148700	Protein of unknown function (DUF581)	-	-	-	-	-	-
Potri.001G149300	Potri.001G149300	Zinc-binding ribosomal protein family protein	GO:0008152|GO:0008152|GO:0043226|GO:0009987|GO:0005488|GO:0005198|GO:0003735|GO:0044237|GO:0009058|GO:0071704|GO:0043229|GO:0005622|GO:0044238|GO:0006807|GO:0043169|GO:0044249|GO:0030529|GO:0005737|GO:0019538|GO:0044391|GO:0044267|GO:0009059|GO:0015934|GO:0046872|GO:0005840|GO:0005829|GO:0022625|GO:0006412|GO:0022626|GO:0043043	metabolic process|metabolic process|organelle|cellular process|binding|structural molecule activity|structural constituent of ribosome|cellular metabolic process|biosynthetic process|organic substance metabolic process|intracellular organelle|intracellular|primary metabolic process|nitrogen compound metabolic process|cation binding|cellular biosynthetic process|intracellular ribonucleoprotein com…	ath03010|ath03010	Ribosome - Arabidopsis thaliana (thale cress)|Ribosome - Arabidopsis thaliana (thale cress)	K02921|K02921	large subunit ribosomal protein L37Ae|large subunit ribosomal protein L37Ae
Potri.001G149900	Potri.001G149900	glycine-rich protein	GO:0003824|GO:0003824|GO:0043226|GO:0005488|GO:0016787|GO:0043229|GO:0005622|GO:0016788|GO:0043169|GO:0005737|GO:0043231|GO:0003676|GO:0000166|GO:0004518|GO:0003723|GO:0046872|GO:0009536|GO:0005829|GO:0009507	catalytic activity|catalytic activity|organelle|binding|hydrolase activity|intracellular organelle|intracellular|hydrolase activity, acting on ester bonds|cation binding|cytoplasm|intracellular membrane-bounded organelle|nucleic acid binding|nucleotide binding|nuclease activity|RNA binding|metal ion binding|plastid|cytosol|chloroplast	-	-	-	-
Potri.001G150500	Potri.001G150500	3-deoxy-d-arabino-heptulosonate 7-phosphate synthase	GO:0003824|GO:0003824|GO:0008152|GO:0043226|GO:0009987|GO:0044237|GO:0009058|GO:0071704|GO:0016740|GO:0043229|GO:0005622|GO:0044238|GO:0006807|GO:0044249|GO:0005737|GO:0006725|GO:0043231|GO:0016765|GO:0009579|GO:0006520|GO:0009536|GO:0044283|GO:0008652|GO:0003849|GO:0009072|GO:0019752|GO:0009534|GO:0009507|GO:0009073|GO:0046417|GO:0009423	catalytic activity|catalytic activity|metabolic process|organelle|cellular process|cellular metabolic process|biosynthetic process|organic substance metabolic process|transferase activity|intracellular organelle|intracellular|primary metabolic process|nitrogen compound metabolic process|cellular biosynthetic process|cytoplasm|cellular aromatic compound metabolic process|intracellular membrane-bou…	ath01100|ath01100|ath01110|ath01230|ath00400	Metabolic pathways - Arabidopsis thaliana (thale cress)|Metabolic pathways - Arabidopsis thaliana (thale cress)|Biosynthesis of secondary metabolites - Arabidopsis thaliana (thale cress)|Biosynthesis of amino acids - Arabidopsis thaliana (thale cress)|Phenylalanine, tyrosine and tryptophan biosynthesis - Arabidopsis thaliana (thale cress)	K01626|K01626	3-deoxy-7-phosphoheptulonate synthase|3-deoxy-7-phosphoheptulonate synthase
Potri.001G150900	Potri.001G150900	tRNA/rRNA methyltransferase (SpoU) family protein	GO:0003824|GO:0003824|GO:0008152|GO:0009987|GO:0005488|GO:0044237|GO:0071704|GO:0016740|GO:0032259|GO:0044238|GO:0006807|GO:0006139|GO:0006725|GO:0003676|GO:0008168|GO:0001510|GO:0003723|GO:0043412|GO:0016070|GO:0008173|GO:0009451|GO:0006396	catalytic activity|catalytic activity|metabolic process|cellular process|binding|cellular metabolic process|organic substance metabolic process|transferase activity|methylation|primary metabolic process|nitrogen compound metabolic process|nucleobase-containing compound metabolic process|cellular aromatic compound metabolic process|nucleic acid binding|methyltransferase activity|RNA methylation|RN…	-	-	-	-
Potri.001G151800	Potri.001G151800	BAX inhibitor 1	GO:0008152|GO:0008152|GO:0043226|GO:0009987|GO:0016020|GO:0048519|GO:0050896|GO:0023052|GO:0009628|GO:0005789|GO:0031090|GO:0006950|GO:0044237|GO:0048523|GO:0071704|GO:0042175|GO:0012505|GO:0051716|GO:0009607|GO:0043229|GO:0005622|GO:0044238|GO:0031224|GO:0010941|GO:0009414|GO:0098588|GO:0007165|GO:0007154|GO:0006629|GO:0005783|GO:0005737|GO:0016021|GO:0060548|GO:0043231|GO:0008219|GO:0005635|GO:…	metabolic process|metabolic process|organelle|cellular process|membrane|negative regulation of biological process|response to stimulus|signaling|response to abiotic stimulus|endoplasmic reticulum membrane|organelle membrane|response to stress|cellular metabolic process|negative regulation of cellular process|organic substance metabolic process|nuclear outer membrane-endoplasmic reticulum membrane…	-	-	-	-
Potri.001G153000	Potri.001G153000	Hyaluronan / mRNA binding family	GO:0043226|GO:0043226|GO:0050896|GO:0043229|GO:0005622|GO:0005737|GO:0009725|GO:0043231|GO:0042579|GO:0005634|GO:0005829|GO:0009735|GO:0005777	organelle|organelle|response to stimulus|intracellular organelle|intracellular|cytoplasm|response to hormone|intracellular membrane-bounded organelle|microbody|nucleus|cytosol|response to cytokinin|peroxisome	-	-	-	-
Potri.001G153400	Potri.001G153400	carbamoyl phosphate synthetase A	GO:0003824|GO:0003824|GO:0008152|GO:0043226|GO:0009987|GO:0005488|GO:0050896|GO:0043234|GO:0006950|GO:0044237|GO:0009058|GO:0071704|GO:0051716|GO:0016874|GO:0043229|GO:0005622|GO:0044238|GO:0006807|GO:0009991|GO:0031668|GO:0044249|GO:0016879|GO:0042594|GO:0007154|GO:0006139|GO:0005737|GO:0001882|GO:0006725|GO:0006793|GO:0043231|GO:0019627|GO:0000166|GO:0006520|GO:0006796|GO:0009116|GO:0009536|GO:…	catalytic activity|catalytic activity|metabolic process|organelle|cellular process|binding|response to stimulus|protein complex|response to stress|cellular metabolic process|biosynthetic process|organic substance metabolic process|cellular response to stimulus|ligase activity|intracellular organelle|intracellular|primary metabolic process|nitrogen compound metabolic process|response to extracellu…	ath01100|ath01100|ath00240|ath00250	Metabolic pathways - Arabidopsis thaliana (thale cress)|Metabolic pathways - Arabidopsis thaliana (thale cress)|Pyrimidine metabolism - Arabidopsis thaliana (thale cress)|Alanine, aspartate and glutamate metabolism - Arabidopsis thaliana (thale cress)	K01956|K01956	carbamoyl-phosphate synthase small subunit|carbamoyl-phosphate synthase small subunit
Potri.001G154700	Potri.001G154700	Phosphotyrosine protein phosphatases superfamily protein	GO:0003824|GO:0003824|GO:0008152|GO:0009987|GO:0044237|GO:0071704|GO:0016787|GO:0044238|GO:0016788|GO:0044262|GO:0019538|GO:0006793|GO:0005975|GO:0006796|GO:0006066|GO:0044267|GO:0046855|GO:0043412|GO:0046838|GO:0042578|GO:0006464|GO:0016311|GO:0016791|GO:0052866|GO:0004721|GO:0006470|GO:0034595|GO:0004725|GO:0008138|GO:0004439	catalytic activity|catalytic activity|metabolic process|cellular process|cellular metabolic process|organic substance metabolic process|hydrolase activity|primary metabolic process|hydrolase activity, acting on ester bonds|cellular carbohydrate metabolic process|protein metabolic process|phosphorus metabolic process|carbohydrate metabolic process|phosphate-containing compound metabolic process|al…	-	-	-	-
Potri.001G155200	Potri.001G155200	ubiquitin-protein ligases	GO:0003824|GO:0003824|GO:0008152|GO:0043226|GO:0009987|GO:0005488|GO:0032502|GO:0048519|GO:0000003|GO:0050896|GO:0022414|GO:0023052|GO:0009628|GO:0009892|GO:0006950|GO:0044237|GO:0009058|GO:0048523|GO:0071704|GO:0019222|GO:0016740|GO:0051716|GO:0016874|GO:0043229|GO:0005622|GO:0003006|GO:0044238|GO:0006807|GO:0043169|GO:0044249|GO:0010228|GO:0007165|GO:0019787|GO:0007154|GO:0007275|GO:0006139|GO:…	catalytic activity|catalytic activity|metabolic process|organelle|cellular process|binding|developmental process|negative regulation of biological process|reproduction|response to stimulus|reproductive process|signaling|response to abiotic stimulus|negative regulation of metabolic process|response to stress|cellular metabolic process|biosynthetic process|negative regulation of cellular process|or…	-	-	-	-
Potri.001G155300	Potri.001G155300	myb-like transcription factor family protein	GO:0008152|GO:0008152|GO:0043226|GO:0009987|GO:0005488|GO:0040007|GO:0032502|GO:0048519|GO:0050896|GO:0009628|GO:0009892|GO:0006950|GO:0044237|GO:0016049|GO:0009058|GO:0048523|GO:0045927|GO:0071704|GO:0019222|GO:0003700|GO:0040008|GO:0048522|GO:0043229|GO:0005622|GO:0044238|GO:0006807|GO:0043086|GO:0006970|GO:0043169|GO:0044249|GO:0007275|GO:0050790|GO:0006139|GO:0001558|GO:0005737|GO:0048367|GO:…	metabolic process|metabolic process|organelle|cellular process|binding|growth|developmental process|negative regulation of biological process|response to stimulus|response to abiotic stimulus|negative regulation of metabolic process|response to stress|cellular metabolic process|cell growth|biosynthetic process|negative regulation of cellular process|positive regulation of growth|organic substance…	-	-	-	-
Potri.001G156100	Potri.001G156100	Ribosomal protein L23/L15e family protein	GO:0008152|GO:0008152|GO:0043226|GO:0009987|GO:0016020|GO:0005198|GO:0003735|GO:0031090|GO:0044237|GO:0071944|GO:0009058|GO:0071704|GO:0005886|GO:0043229|GO:0005622|GO:0044238|GO:0006807|GO:0044249|GO:0005774|GO:0098588|GO:0030529|GO:0005737|GO:0019538|GO:0043231|GO:0044391|GO:0044267|GO:0009059|GO:0005773|GO:0015934|GO:0005840|GO:0005829|GO:0022625|GO:0006412|GO:0022626|GO:0043043	metabolic process|metabolic process|organelle|cellular process|membrane|structural molecule activity|structural constituent of ribosome|organelle membrane|cellular metabolic process|cell periphery|biosynthetic process|organic substance metabolic process|plasma membrane|intracellular organelle|intracellular|primary metabolic process|nitrogen compound metabolic process|cellular biosynthetic process…	ath03010|ath03010	Ribosome - Arabidopsis thaliana (thale cress)|Ribosome - Arabidopsis thaliana (thale cress)	K02877|K02877	large subunit ribosomal protein L15e|large subunit ribosomal protein L15e
Potri.001G157400	Potri.001G157400	O-fucosyltransferase family protein	GO:0003824|GO:0003824|GO:0008152|GO:0043226|GO:0012505|GO:0016740|GO:0043229|GO:0005622|GO:0016757|GO:0005768|GO:0005737|GO:0043231|GO:0005794|GO:0005802	catalytic activity|catalytic activity|metabolic process|organelle|endomembrane system|transferase activity|intracellular organelle|intracellular|transferase activity, transferring glycosyl groups|endosome|cytoplasm|intracellular membrane-bounded organelle|Golgi apparatus|trans-Golgi network	-	-	-	-
Potri.001G158900	Potri.001G158900	copper-exporting ATPase / responsive-to-antagonist 1 / copper-transporting ATPase (RAN1)	GO:0051179|GO:0051179|GO:0003824|GO:0043226|GO:0009987|GO:0005488|GO:0005215|GO:0016020|GO:0050896|GO:0023052|GO:0022857|GO:0016787|GO:0012505|GO:0051716|GO:0043229|GO:0005622|GO:0031224|GO:0043169|GO:0010118|GO:0007165|GO:0007154|GO:0005768|GO:0005737|GO:0016021|GO:0022891|GO:0001882|GO:0009725|GO:0043231|GO:0010119|GO:0006810|GO:0016817|GO:0000166|GO:0005794|GO:0005802|GO:0046872|GO:0015399|GO:…	localization|localization|catalytic activity|organelle|cellular process|binding|transporter activity|membrane|response to stimulus|signaling|transmembrane transporter activity|hydrolase activity|endomembrane system|cellular response to stimulus|intracellular organelle|intracellular|intrinsic component of membrane|cation binding|stomatal movement|signal transduction|cell communication|endosome|cyt…	ath04016|ath04016	MAPK signaling pathway - plant - Arabidopsis thaliana (thale cress)|MAPK signaling pathway - plant - Arabidopsis thaliana (thale cress)	K17686|K17686	Cu+-exporting ATPase|Cu+-exporting ATPase
Potri.001G159000	Potri.001G159000	thioredoxin O1	GO:0003824|GO:0003824|GO:0008152|GO:0043226|GO:0009987|GO:0050896|GO:0006457|GO:0006950|GO:0044237|GO:0016491|GO:0071704|GO:0051716|GO:0043229|GO:0005622|GO:0043233|GO:0006790|GO:0005737|GO:0006979|GO:0055114|GO:0043231|GO:0045454|GO:0019725|GO:0016671|GO:0005759|GO:0009536|GO:0006662|GO:0034599|GO:0005739|GO:0000103|GO:0015035|GO:0009507	catalytic activity|catalytic activity|metabolic process|organelle|cellular process|response to stimulus|protein folding|response to stress|cellular metabolic process|oxidoreductase activity|organic substance metabolic process|cellular response to stimulus|intracellular organelle|intracellular|organelle lumen|sulfur compound metabolic process|cytoplasm|response to oxidative stress|oxidation-reduct…	-	-	-	-
Potri.001G160500	Potri.001G160500	Vacuolar ATPase assembly integral membrane protein VMA21-like domain	GO:0043226|GO:0043226|GO:0009987|GO:0016020|GO:0043234|GO:0005789|GO:0031090|GO:0042175|GO:0012505|GO:0043229|GO:0005622|GO:0031224|GO:0030133|GO:0098588|GO:0012506|GO:0030117|GO:0005783|GO:0005737|GO:0016021|GO:0031982|GO:0043231|GO:0030658|GO:0030134|GO:0030659|GO:0016023|GO:0033116|GO:0006461|GO:0031410|GO:0012507|GO:0031988|GO:0005793|GO:0030127|GO:0070070|GO:0070072	organelle|organelle|cellular process|membrane|protein complex|endoplasmic reticulum membrane|organelle membrane|nuclear outer membrane-endoplasmic reticulum membrane network|endomembrane system|intracellular organelle|intracellular|intrinsic component of membrane|transport vesicle|bounding membrane of organelle|vesicle membrane|membrane coat|endoplasmic reticulum|cytoplasm|integral component of m…	-	-	-	-
Potri.001G160700	Potri.001G160700	zinc finger (C2H2 type) family protein	GO:0008152|GO:0008152|GO:0043226|GO:0009987|GO:0005488|GO:0032502|GO:0048519|GO:0000003|GO:0022414|GO:0044237|GO:0009058|GO:0005515|GO:0071704|GO:0019222|GO:0003700|GO:0050793|GO:0043229|GO:0005622|GO:0003006|GO:0044238|GO:0006807|GO:0009909|GO:0043169|GO:0044249|GO:0007275|GO:2000026|GO:0006139|GO:0009791|GO:0009910|GO:0048367|GO:0051171|GO:0006725|GO:0043231|GO:0003676|GO:0048869|GO:0042802|GO:…	metabolic process|metabolic process|organelle|cellular process|binding|developmental process|negative regulation of biological process|reproduction|reproductive process|cellular metabolic process|biosynthetic process|protein binding|organic substance metabolic process|regulation of metabolic process|transcription factor activity, sequence-specific DNA binding|regulation of developmental process|i…	-	-	-	-
Potri.001G161600	Potri.001G161600	STRUBBELIG-receptor family 6	GO:0003824|GO:0003824|GO:0008152|GO:0009987|GO:0005488|GO:0016020|GO:0044237|GO:0071944|GO:0005515|GO:0071704|GO:0016740|GO:0005886|GO:0044238|GO:0031224|GO:0016772|GO:0016021|GO:0019538|GO:0001882|GO:0006793|GO:0000166|GO:0016773|GO:0006796|GO:0044267|GO:0016301|GO:0043412|GO:0032549|GO:0017076|GO:0030554|GO:0016310|GO:0005524|GO:0006464|GO:0004672|GO:0006468	catalytic activity|catalytic activity|metabolic process|cellular process|binding|membrane|cellular metabolic process|cell periphery|protein binding|organic substance metabolic process|transferase activity|plasma membrane|primary metabolic process|intrinsic component of membrane|transferase activity, transferring phosphorus-containing groups|integral component of membrane|protein metabolic process…	-	-	-	-
Potri.001G162100	Potri.001G162100	-	-	-	-	-	-
Potri.001G162400	Potri.001G162400	pectin methylesterase 3	GO:0003824|GO:0003824|GO:0008152|GO:0009987|GO:0016020|GO:0005576|GO:0050896|GO:0006950|GO:0048046|GO:0071944|GO:0071704|GO:0016787|GO:0005886|GO:0009607|GO:0051707|GO:0005622|GO:0044238|GO:0030234|GO:0006952|GO:0009617|GO:0016788|GO:0043207|GO:0009624|GO:0005737|GO:0005618|GO:0098542|GO:0009620|GO:0071555|GO:0004857|GO:0005975|GO:0052689|GO:0042545|GO:0045330|GO:0005976|GO:0042742|GO:0030599|GO:…	catalytic activity|catalytic activity|metabolic process|cellular process|membrane|extracellular region|response to stimulus|response to stress|apoplast|cell periphery|organic substance metabolic process|hydrolase activity|plasma membrane|response to biotic stimulus|response to other organism|intracellular|primary metabolic process|enzyme regulator activity|defense response|response to bacterium|h…	ath01100|ath01100|ath00040	Metabolic pathways - Arabidopsis thaliana (thale cress)|Metabolic pathways - Arabidopsis thaliana (thale cress)|Pentose and glucuronate interconversions - Arabidopsis thaliana (thale cress)	K01051|K01051	pectinesterase|pectinesterase
Potri.001G162900	Potri.001G162900	20S proteasome alpha subunit E2	GO:0003824|GO:0003824|GO:0008152|GO:0043226|GO:0009987|GO:0043234|GO:0044237|GO:0071704|GO:0016787|GO:0043229|GO:0005622|GO:0044238|GO:0006807|GO:0005839|GO:0016788|GO:0000502|GO:0030529|GO:0006139|GO:0005737|GO:0019538|GO:0006725|GO:0043231|GO:0019773|GO:0008233|GO:0044267|GO:0004518|GO:0006508|GO:0044265|GO:0016070|GO:0005840|GO:0005634|GO:0005829|GO:0030163|GO:0090501|GO:0004175|GO:0044257|GO:…	catalytic activity|catalytic activity|metabolic process|organelle|cellular process|protein complex|cellular metabolic process|organic substance metabolic process|hydrolase activity|intracellular organelle|intracellular|primary metabolic process|nitrogen compound metabolic process|proteasome core complex|hydrolase activity, acting on ester bonds|proteasome complex|intracellular ribonucleoprotein c…	ath03050|ath03050	Proteasome - Arabidopsis thaliana (thale cress)|Proteasome - Arabidopsis thaliana (thale cress)	K02729|K02729	20S proteasome subunit alpha 5|20S proteasome subunit alpha 5
Potri.001G163000	Potri.001G163000	Remorin family protein	-	-	-	-	-	-
Potri.001G163300	Potri.001G163300	Eukaryotic translation initiation factor 2B (eIF-2B) family protein	GO:0008152|GO:0008152|GO:0009987|GO:0005488|GO:0043234|GO:0044237|GO:0005085|GO:0009058|GO:0071704|GO:0019222|GO:0005622|GO:0044238|GO:0006807|GO:0044249|GO:0043085|GO:0050790|GO:0005737|GO:0005851|GO:0051171|GO:0019538|GO:0006413|GO:0003676|GO:0080090|GO:0044267|GO:0009059|GO:0006446|GO:0003723|GO:0010468|GO:0032268|GO:0051336|GO:0010608|GO:0006417|GO:0006412|GO:0043087|GO:0043547|GO:0008135|GO:…	metabolic process|metabolic process|cellular process|binding|protein complex|cellular metabolic process|guanyl-nucleotide exchange factor activity|biosynthetic process|organic substance metabolic process|regulation of metabolic process|intracellular|primary metabolic process|nitrogen compound metabolic process|cellular biosynthetic process|positive regulation of catalytic activity|regulation of c…	ath03013|ath03013	RNA transport - Arabidopsis thaliana (thale cress)|RNA transport - Arabidopsis thaliana (thale cress)	K03239|K03239	translation initiation factor eIF-2B subunit alpha|translation initiation factor eIF-2B subunit alpha
Potri.001G163600	Potri.001G163600	Subtilase family protein	GO:0003824|GO:0003824|GO:0008152|GO:0005488|GO:0048519|GO:0005576|GO:0009892|GO:0071944|GO:0005515|GO:0071704|GO:0019222|GO:0016787|GO:0044238|GO:0043086|GO:0050790|GO:0005618|GO:0019538|GO:0008233|GO:0042802|GO:0006508|GO:0008236|GO:0004252|GO:0004175	catalytic activity|catalytic activity|metabolic process|binding|negative regulation of biological process|extracellular region|negative regulation of metabolic process|cell periphery|protein binding|organic substance metabolic process|regulation of metabolic process|hydrolase activity|primary metabolic process|negative regulation of catalytic activity|regulation of catalytic activity|cell wall|pr…	-	-	-	-
Potri.001G164000	Potri.001G164000	40s ribosomal protein SA	GO:0051179|GO:0051179|GO:0008152|GO:0043226|GO:0009987|GO:0016020|GO:0005198|GO:0050896|GO:0009628|GO:0009506|GO:0003735|GO:0006950|GO:0044237|GO:0071944|GO:0009058|GO:0071704|GO:0005911|GO:0005886|GO:0043229|GO:0005622|GO:0044238|GO:0006807|GO:0051641|GO:0006970|GO:0044249|GO:0030529|GO:0006139|GO:0005737|GO:0019538|GO:0006725|GO:0043231|GO:0006810|GO:0044391|GO:0044267|GO:0009059|GO:0009651|GO:…	localization|localization|metabolic process|organelle|cellular process|membrane|structural molecule activity|response to stimulus|response to abiotic stimulus|plasmodesma|structural constituent of ribosome|response to stress|cellular metabolic process|cell periphery|biosynthetic process|organic substance metabolic process|cell-cell junction|plasma membrane|intracellular organelle|intracellular|pr…	ath03010|ath03010	Ribosome - Arabidopsis thaliana (thale cress)|Ribosome - Arabidopsis thaliana (thale cress)	K02998|K02998	small subunit ribosomal protein SAe|small subunit ribosomal protein SAe
Potri.001G164100	Potri.001G164100	CCAAT-binding factor	GO:0043226|GO:0043226|GO:0009987|GO:0005488|GO:0032502|GO:0043229|GO:0005622|GO:0043233|GO:0009561|GO:0007275|GO:0043231|GO:0048869|GO:0048229|GO:0031981|GO:0005730|GO:0030154|GO:0006997|GO:0009559|GO:0005634|GO:0010197|GO:0009553|GO:0000741	organelle|organelle|cellular process|binding|developmental process|intracellular organelle|intracellular|organelle lumen|megagametogenesis|multicellular organism development|intracellular membrane-bounded organelle|cellular developmental process|gametophyte development|nuclear lumen|nucleolus|cell differentiation|nucleus organization|embryo sac central cell differentiation|nucleus|polar nucleus f…	-	-	-	-
Potri.001G165800	Potri.001G165800	GO:0043226|GO:0043226|GO:0043234|GO:0000989|GO:0043229|GO:0005622|GO:0043233|GO:0003712|GO:0043231|GO:0031248|GO:0031981|GO:0000123|GO:0005634|GO:0005654|GO:0070461|GO:0000124	organelle|organelle|protein complex|transcription factor activity, transcription factor binding|intracellular organelle|intracellular|organelle lumen|transcription cofactor activity|intracellular membrane-bounded organelle|protein acetyltransferase complex|nuclear lumen|histone acetyltransferase complex|nucleus|nucleoplasm|SAGA-type complex|SAGA complex	-	-	-	-
Potri.001G166500	Potri.001G166500	Lung seven transmembrane receptor family protein	GO:0043226|GO:0043226|GO:0009987|GO:0016020|GO:0012505|GO:0043229|GO:0005622|GO:0031224|GO:0007017|GO:0005737|GO:0016021|GO:0043231|GO:0005794|GO:0000226|GO:0006461|GO:0007010|GO:0007020|GO:0046785|GO:0051258	organelle|organelle|cellular process|membrane|endomembrane system|intracellular organelle|intracellular|intrinsic component of membrane|microtubule-based process|cytoplasm|integral component of membrane|intracellular membrane-bounded organelle|Golgi apparatus|microtubule cytoskeleton organization|protein complex assembly|cytoskeleton organization|microtubule nucleation|microtubule polymerization|…	-	-	-	-
Potri.001G167800	Potri.001G167800	Cytochrome P450 superfamily protein	GO:0003824|GO:0003824|GO:0008152|GO:0043226|GO:0005488|GO:0016020|GO:0009055|GO:0050896|GO:0005789|GO:0031090|GO:0009058|GO:0016491|GO:0071704|GO:0042175|GO:0012505|GO:0043229|GO:0005622|GO:0031224|GO:0043169|GO:0098588|GO:0004497|GO:0005783|GO:0005737|GO:0016021|GO:0055114|GO:0009725|GO:0043231|GO:0046906|GO:0019748|GO:0009812|GO:0016705|GO:0009733|GO:0046872|GO:0020037|GO:0044550|GO:0009813|GO:…	catalytic activity|catalytic activity|metabolic process|organelle|binding|membrane|electron carrier activity|response to stimulus|endoplasmic reticulum membrane|organelle membrane|biosynthetic process|oxidoreductase activity|organic substance metabolic process|nuclear outer membrane-endoplasmic reticulum membrane network|endomembrane system|intracellular organelle|intracellular|intrinsic componen…	ath01100|ath01100|ath01110|ath00941|ath00944	Metabolic pathways - Arabidopsis thaliana (thale cress)|Metabolic pathways - Arabidopsis thaliana (thale cress)|Biosynthesis of secondary metabolites - Arabidopsis thaliana (thale cress)|Flavonoid biosynthesis - Arabidopsis thaliana (thale cress)|Flavone and flavonol biosynthesis - Arabidopsis thaliana (thale cress)	K05280|K05280	flavonoid 3'-monooxygenase|flavonoid 3'-monooxygenase
Potri.001G170400	Potri.001G170400	SNF7 family protein	GO:0051179|GO:0051179|GO:0043226|GO:0009987|GO:0016020|GO:0043234|GO:0031090|GO:0012505|GO:0043229|GO:0005622|GO:0051641|GO:0008104|GO:0098588|GO:0010008|GO:0005768|GO:0005737|GO:0043231|GO:0006810|GO:0000815|GO:0005771|GO:0016050|GO:0070676|GO:0016192|GO:0071702|GO:0046907|GO:0015031|GO:0005770|GO:0007034	localization|localization|organelle|cellular process|membrane|protein complex|organelle membrane|endomembrane system|intracellular organelle|intracellular|cellular localization|protein localization|bounding membrane of organelle|endosome membrane|endosome|cytoplasm|intracellular membrane-bounded organelle|transport|ESCRT III complex|multivesicular body|vesicle organization|intralumenal vesicle fo…	ath04144|ath04144	Endocytosis - Arabidopsis thaliana (thale cress)|Endocytosis - Arabidopsis thaliana (thale cress)	K12191|K12191	charged multivesicular body protein 2A|charged multivesicular body protein 2A
Potri.001G170700	Potri.001G170700	Kinase-related protein of unknown function (DUF1296)	GO:0043226|GO:0043226|GO:0005488|GO:0005515|GO:0043229|GO:0005622|GO:0005737|GO:0043231|GO:0005634|GO:0005829	organelle|organelle|binding|protein binding|intracellular organelle|intracellular|cytoplasm|intracellular membrane-bounded organelle|nucleus|cytosol	-	-	-	-
Potri.001G171200	Potri.001G171200	Peptidase S24/S26A/S26B/S26C family protein	GO:0003824|GO:0003824|GO:0002376|GO:0008152|GO:0043226|GO:0009987|GO:0016020|GO:0050896|GO:0006950|GO:0044237|GO:0071944|GO:0071704|GO:0016787|GO:0012505|GO:0051716|GO:0005886|GO:0009607|GO:0043229|GO:0051707|GO:0005622|GO:0006955|GO:0044238|GO:0031224|GO:0006807|GO:0006952|GO:0043207|GO:0005783|GO:0005737|GO:0016021|GO:0045087|GO:0019538|GO:0098542|GO:0043231|GO:0008233|GO:0044267|GO:0006508|GO:…	catalytic activity|catalytic activity|immune system process|metabolic process|organelle|cellular process|membrane|response to stimulus|response to stress|cellular metabolic process|cell periphery|organic substance metabolic process|hydrolase activity|endomembrane system|cellular response to stimulus|plasma membrane|response to biotic stimulus|intracellular organelle|response to other organism|int…	ath03060|ath03060	Protein export - Arabidopsis thaliana (thale cress)|Protein export - Arabidopsis thaliana (thale cress)	K13280|K13280	signal peptidase, endoplasmic reticulum-type [EC:3.4.-.-]|signal peptidase, endoplasmic reticulum-type [EC:3.4.-.-]
Potri.001G171800	Potri.001G171800	peptide deformylase 1A	GO:0003824|GO:0003824|GO:0008152|GO:0043226|GO:0009987|GO:0005488|GO:0044237|GO:0071944|GO:0009058|GO:0071704|GO:0016787|GO:0043229|GO:0005622|GO:0044238|GO:0006807|GO:0043169|GO:0044249|GO:0016810|GO:0005737|GO:0005618|GO:0019538|GO:0043231|GO:0044267|GO:0009059|GO:0009505|GO:0046872|GO:0043412|GO:0009536|GO:0009532|GO:0005739|GO:0016811|GO:0046914|GO:0006464|GO:0006412|GO:0009507|GO:0009570|GO:…	catalytic activity|catalytic activity|metabolic process|organelle|cellular process|binding|cellular metabolic process|cell periphery|biosynthetic process|organic substance metabolic process|hydrolase activity|intracellular organelle|intracellular|primary metabolic process|nitrogen compound metabolic process|cation binding|cellular biosynthetic process|hydrolase activity, acting on carbon-nitrogen…	-	-	-	-
Potri.001G172500	Potri.001G172500	GO:0051179|GO:0051179|GO:0009987|GO:0032502|GO:0000003|GO:0022414|GO:0032504|GO:0003006|GO:0019953|GO:0051641|GO:0009560|GO:0008104|GO:0009561|GO:0007276|GO:0007275|GO:0006810|GO:0048869|GO:0048229|GO:0030154|GO:0071702|GO:0046907|GO:0006626|GO:0015031|GO:0007292|GO:0007005|GO:0034613|GO:0006605|GO:0006839|GO:0009553|GO:0006886	localization|localization|cellular process|developmental process|reproduction|reproductive process|multicellular organism reproduction|developmental process involved in reproduction|sexual reproduction|cellular localization|embryo sac egg cell differentiation|protein localization|megagametogenesis|gamete generation|multicellular organism development|transport|cellular developmental process|gameto…	-	-	-	-
Potri.001G172700	Potri.001G172700	Ran BP2/NZF zinc finger-like superfamily protein	GO:0003824|GO:0003824|GO:0008152|GO:0009987|GO:0005488|GO:0044237|GO:0016740|GO:0043169|GO:0016772|GO:0071669|GO:0006793|GO:0071555|GO:0006796|GO:0016301|GO:0046872|GO:0042545|GO:0009664|GO:0016310|GO:0046914|GO:0008270	catalytic activity|catalytic activity|metabolic process|cellular process|binding|cellular metabolic process|transferase activity|cation binding|transferase activity, transferring phosphorus-containing groups|plant-type cell wall organization or biogenesis|phosphorus metabolic process|cell wall organization|phosphate-containing compound metabolic process|kinase activity|metal ion binding|cell wall…	-	-	-	-
Potri.001G172800	Potri.001G172800	Mov34/MPN/PAD-1 family protein	GO:0008152|GO:0008152|GO:0043226|GO:0009987|GO:0005488|GO:0050896|GO:0006950|GO:0044237|GO:0005515|GO:0071704|GO:0051716|GO:0043229|GO:0005622|GO:0044238|GO:0006807|GO:0006139|GO:0006281|GO:0006725|GO:0043231|GO:0006974|GO:0006259|GO:0005634|GO:0006310	metabolic process|metabolic process|organelle|cellular process|binding|response to stimulus|response to stress|cellular metabolic process|protein binding|organic substance metabolic process|cellular response to stimulus|intracellular organelle|intracellular|primary metabolic process|nitrogen compound metabolic process|nucleobase-containing compound metabolic process|DNA repair|cellular aromatic c…	ath03440|ath03440	Homologous recombination - Arabidopsis thaliana (thale cress)|Homologous recombination - Arabidopsis thaliana (thale cress)	K11864|K11864	BRCA1/BRCA2-containing complex subunit 3 [EC:3.4.19.-]|BRCA1/BRCA2-containing complex subunit 3 [EC:3.4.19.-]
Potri.001G173800	Potri.001G173800	Rubredoxin-like superfamily protein	GO:0003824|GO:0003824|GO:0043226|GO:0005488|GO:0005215|GO:0016020|GO:0009055|GO:0031090|GO:0022857|GO:0016491|GO:0043229|GO:0004129|GO:0005622|GO:0043169|GO:0031966|GO:0015002|GO:0005737|GO:0022891|GO:0043231|GO:0019866|GO:0005743|GO:0046872|GO:0005740|GO:0005739|GO:0015075|GO:0008324|GO:0015078	catalytic activity|catalytic activity|organelle|binding|transporter activity|membrane|electron carrier activity|organelle membrane|transmembrane transporter activity|oxidoreductase activity|intracellular organelle|cytochrome-c oxidase activity|intracellular|cation binding|mitochondrial membrane|heme-copper terminal oxidase activity|cytoplasm|substrate-specific transmembrane transporter activity|i…	ath01100|ath01100|ath00190	Metabolic pathways - Arabidopsis thaliana (thale cress)|Metabolic pathways - Arabidopsis thaliana (thale cress)|Oxidative phosphorylation - Arabidopsis thaliana (thale cress)	K02265|K02265	cytochrome c oxidase subunit 5b|cytochrome c oxidase subunit 5b
Potri.001G174300	Potri.001G174300	GO:0043226|GO:0043226|GO:0043229|GO:0005622|GO:0005737|GO:0043231|GO:0009536	organelle|organelle|intracellular organelle|intracellular|cytoplasm|intracellular membrane-bounded organelle|plastid	-	-	-	-
Potri.001G174600	Potri.001G174600	Transducin/WD40 repeat-like superfamily protein	GO:0005488|GO:0005488|GO:0005515|GO:0005622|GO:0005737|GO:0005829	binding|binding|protein binding|intracellular|cytoplasm|cytosol	ath03013|ath03013	RNA transport - Arabidopsis thaliana (thale cress)|RNA transport - Arabidopsis thaliana (thale cress)	K13137|K13137	serine-threonine kinase receptor-associated protein|serine-threonine kinase receptor-associated protein
Potri.001G175000	Potri.001G175000	lysophospholipase 2	GO:0003824|GO:0003824|GO:0008152|GO:0009987|GO:0016020|GO:0050896|GO:0009506|GO:0006950|GO:0044237|GO:0071944|GO:0009058|GO:0071704|GO:0005911|GO:0016787|GO:0016740|GO:0005886|GO:0016788|GO:0044249|GO:0009698|GO:0006979|GO:0006725|GO:0019748|GO:0016746|GO:0052689|GO:0016747|GO:0042542|GO:0044550|GO:0009808|GO:0000302|GO:0016298|GO:0009699|GO:0010043|GO:0010038|GO:0008374|GO:0004620|GO:0090430|GO:…	catalytic activity|catalytic activity|metabolic process|cellular process|membrane|response to stimulus|plasmodesma|response to stress|cellular metabolic process|cell periphery|biosynthetic process|organic substance metabolic process|cell-cell junction|hydrolase activity|transferase activity|plasma membrane|hydrolase activity, acting on ester bonds|cellular biosynthetic process|phenylpropanoid met…	ath01100|ath01100|ath01110|ath00940	Metabolic pathways - Arabidopsis thaliana (thale cress)|Metabolic pathways - Arabidopsis thaliana (thale cress)|Biosynthesis of secondary metabolites - Arabidopsis thaliana (thale cress)|Phenylpropanoid biosynthesis - Arabidopsis thaliana (thale cress)	K18368|K18368	caffeoylshikimate esterase [EC:3.1.1.-]|caffeoylshikimate esterase [EC:3.1.1.-]
Potri.001G177100	Potri.001G177100	Cyclin A2;4	GO:0043226|GO:0043226|GO:0009987|GO:0032502|GO:0008283|GO:0043229|GO:0005622|GO:0007275|GO:0007049|GO:0009791|GO:0009888|GO:0043231|GO:0051301|GO:0090558|GO:0005634|GO:0010374	organelle|organelle|cellular process|developmental process|cell proliferation|intracellular organelle|intracellular|multicellular organism development|cell cycle|post-embryonic development|tissue development|intracellular membrane-bounded organelle|cell division|plant epidermis development|nucleus|stomatal complex development	-	-	-	-
Potri.001G177500	Potri.001G177500	indole-3-acetic acid inducible 19	GO:0008152|GO:0008152|GO:0043226|GO:0009987|GO:0005488|GO:0032502|GO:0000003|GO:0050896|GO:0022414|GO:0023052|GO:0044237|GO:0009058|GO:0005515|GO:0071704|GO:0019222|GO:0003700|GO:0051716|GO:0043229|GO:0005622|GO:0003006|GO:0044238|GO:0006807|GO:0080086|GO:0044249|GO:0007165|GO:0007154|GO:0007275|GO:0006139|GO:0009791|GO:0048367|GO:0051171|GO:0006725|GO:0009725|GO:0043231|GO:0048438|GO:0048437|GO:…	metabolic process|metabolic process|organelle|cellular process|binding|developmental process|reproduction|response to stimulus|reproductive process|signaling|cellular metabolic process|biosynthetic process|protein binding|organic substance metabolic process|regulation of metabolic process|transcription factor activity, sequence-specific DNA binding|cellular response to stimulus|intracellular orga…	ath04075|ath04075	Plant hormone signal transduction - Arabidopsis thaliana (thale cress)|Plant hormone signal transduction - Arabidopsis thaliana (thale cress)	K14484|K14484	auxin-responsive protein IAA|auxin-responsive protein IAA
Potri.001G179100	Potri.001G179100	NUP50 (Nucleoporin 50 kDa) protein	GO:0051179|GO:0051179|GO:0043226|GO:0005488|GO:0005515|GO:0012505|GO:0043229|GO:0005622|GO:0043233|GO:0051641|GO:0008104|GO:0005737|GO:0043231|GO:0006810|GO:0005635|GO:0031981|GO:0005643|GO:0071705|GO:0071702|GO:0046907|GO:0015031|GO:0005634|GO:0005829|GO:0005654|GO:0051028	localization|localization|organelle|binding|protein binding|endomembrane system|intracellular organelle|intracellular|organelle lumen|cellular localization|protein localization|cytoplasm|intracellular membrane-bounded organelle|transport|nuclear envelope|nuclear lumen|nuclear pore|nitrogen compound transport|organic substance transport|intracellular transport|protein transport|nucleus|cytosol|nuc…	-	-	-	-
Potri.001G179200	Potri.001G179200	Coatomer, beta\' subunit	GO:0051179|GO:0051179|GO:0043226|GO:0005488|GO:0016020|GO:0005198|GO:0043234|GO:0031090|GO:0005515|GO:0012505|GO:0043229|GO:0005622|GO:0051641|GO:0008104|GO:0098588|GO:0012506|GO:0030117|GO:0005737|GO:0031982|GO:0043231|GO:0006810|GO:0005794|GO:0030659|GO:0016023|GO:0016192|GO:0071702|GO:0030663|GO:0005798|GO:0046907|GO:0015031|GO:0031410|GO:0031988|GO:0000139|GO:0034613|GO:0006886	localization|localization|organelle|binding|membrane|structural molecule activity|protein complex|organelle membrane|protein binding|endomembrane system|intracellular organelle|intracellular|cellular localization|protein localization|bounding membrane of organelle|vesicle membrane|membrane coat|cytoplasm|vesicle|intracellular membrane-bounded organelle|transport|Golgi apparatus|cytoplasmic vesicl…	-	-	-	-
Potri.001G180100	Potri.001G180100	Heat shock protein 70 (Hsp 70) family protein	GO:0043226|GO:0043226|GO:0005488|GO:0016020|GO:0050896|GO:0009506|GO:0006950|GO:0071944|GO:0005911|GO:0005886|GO:0043229|GO:0005622|GO:0005737|GO:0005618|GO:0001882|GO:0043231|GO:0000166|GO:0005634|GO:0005829|GO:0032549|GO:0017076|GO:0030554|GO:0005524	organelle|organelle|binding|membrane|response to stimulus|plasmodesma|response to stress|cell periphery|cell-cell junction|plasma membrane|intracellular organelle|intracellular|cytoplasm|cell wall|nucleoside binding|intracellular membrane-bounded organelle|nucleotide binding|nucleus|cytosol|ribonucleoside binding|purine nucleotide binding|adenyl nucleotide binding|ATP binding	-	-	-	-
Potri.001G181800	Potri.001G181800	Translation machinery associated TMA7	GO:0016020|GO:0016020|GO:0071944|GO:0005886	membrane|membrane|cell periphery|plasma membrane	-	-	-	-
Potri.001G182300	Potri.001G182300	ATP binding microtubule motor family protein	GO:0003824|GO:0003824|GO:0008152|GO:0043226|GO:0009987|GO:0005488|GO:0016020|GO:0043234|GO:0071944|GO:0005515|GO:0016787|GO:0005886|GO:0043229|GO:0005622|GO:0005875|GO:0005874|GO:0007017|GO:0032403|GO:0008092|GO:0001882|GO:0043231|GO:0016817|GO:0000166|GO:0015631|GO:0008017|GO:0005856|GO:0005871|GO:0016818|GO:0005634|GO:0032549|GO:0007018|GO:0017076|GO:0030554|GO:0005524|GO:0016462|GO:0015630|GO:…	catalytic activity|catalytic activity|metabolic process|organelle|cellular process|binding|membrane|protein complex|cell periphery|protein binding|hydrolase activity|plasma membrane|intracellular organelle|intracellular|microtubule associated complex|microtubule|microtubule-based process|protein complex binding|cytoskeletal protein binding|nucleoside binding|intracellular membrane-bounded organel…	-	-	-	-
Potri.001G182700	Potri.001G182700	Sulfite exporter TauE/SafE family protein	GO:0016020|GO:0016020|GO:0031224|GO:0016021	membrane|membrane|intrinsic component of membrane|integral component of membrane	-	-	-	-
Potri.001G183500	Potri.001G183500	PDI-like 1-6	GO:0003824|GO:0003824|GO:0043226|GO:0009987|GO:0050896|GO:0006457|GO:0006950|GO:0012505|GO:0051716|GO:0043229|GO:0005622|GO:0016853|GO:0043233|GO:0005783|GO:0005737|GO:0043231|GO:0045454|GO:0019725|GO:0005788|GO:0034976|GO:0003756	catalytic activity|catalytic activity|organelle|cellular process|response to stimulus|protein folding|response to stress|endomembrane system|cellular response to stimulus|intracellular organelle|intracellular|isomerase activity|organelle lumen|endoplasmic reticulum|cytoplasm|intracellular membrane-bounded organelle|cell redox homeostasis|cellular homeostasis|endoplasmic reticulum lumen|response t…	ath04141|ath04141	Protein processing in endoplasmic reticulum - Arabidopsis thaliana (thale cress)|Protein processing in endoplasmic reticulum - Arabidopsis thaliana (thale cress)	K09580|K09580	protein disulfide-isomerase A1|protein disulfide-isomerase A1
Potri.001G183600	Potri.001G183600	GO:0009987|GO:0009987|GO:0016020|GO:0040007|GO:0032502|GO:0048589|GO:0016049|GO:0071944|GO:0005886|GO:0009653|GO:0060560|GO:0007275|GO:0009888|GO:0048364|GO:0010015|GO:0048869|GO:0030154|GO:0080147|GO:0048767|GO:0090558|GO:0022622|GO:0010053|GO:0048765|GO:0010054	cellular process|cellular process|membrane|growth|developmental process|developmental growth|cell growth|cell periphery|plasma membrane|anatomical structure morphogenesis|developmental growth involved in morphogenesis|multicellular organism development|tissue development|root development|root morphogenesis|cellular developmental process|cell differentiation|root hair cell development|root hair el…	-	-	-	-
Potri.001G184700	Potri.001G184700	GO:0008152|GO:0008152|GO:0043226|GO:0009987|GO:0016020|GO:0032502|GO:0044237|GO:0071704|GO:0019222|GO:0009653|GO:0043229|GO:0005622|GO:0044238|GO:0031224|GO:0006807|GO:0043085|GO:0007275|GO:0009886|GO:0050790|GO:0010103|GO:0006139|GO:0009791|GO:0009888|GO:0090626|GO:0005737|GO:0016021|GO:0048367|GO:0019538|GO:0006725|GO:0006793|GO:0043231|GO:0010016|GO:0042651|GO:0009579|GO:0080090|GO:0015979|GO:…	metabolic process|metabolic process|organelle|cellular process|membrane|developmental process|cellular metabolic process|organic substance metabolic process|regulation of metabolic process|anatomical structure morphogenesis|intracellular organelle|intracellular|primary metabolic process|intrinsic component of membrane|nitrogen compound metabolic process|positive regulation of catalytic activity|m…	-	-	-	-
Potri.001G185600	Potri.001G185600	isopropylmalate dehydrogenase 2	GO:0003824|GO:0003824|GO:0008152|GO:0043226|GO:0009987|GO:0005488|GO:0044237|GO:0048037|GO:0009058|GO:0016491|GO:0071704|GO:0043229|GO:0005622|GO:0044238|GO:0006807|GO:0043169|GO:0044249|GO:0016614|GO:0005737|GO:0050662|GO:0055114|GO:0043231|GO:0000166|GO:0006520|GO:0009526|GO:0009081|GO:0046872|GO:0009536|GO:0009532|GO:0044283|GO:0051287|GO:0008652|GO:1901605|GO:0016616|GO:0006551|GO:0019752|GO:…	catalytic activity|catalytic activity|metabolic process|organelle|cellular process|binding|cellular metabolic process|cofactor binding|biosynthetic process|oxidoreductase activity|organic substance metabolic process|intracellular organelle|intracellular|primary metabolic process|nitrogen compound metabolic process|cation binding|cellular biosynthetic process|oxidoreductase activity, acting on CH-…	ath01100|ath01100|ath01110|ath01230|ath01210|ath00290|ath00660	Metabolic pathways - Arabidopsis thaliana (thale cress)|Metabolic pathways - Arabidopsis thaliana (thale cress)|Biosynthesis of secondary metabolites - Arabidopsis thaliana (thale cress)|Biosynthesis of amino acids - Arabidopsis thaliana (thale cress)|2-Oxocarboxylic acid metabolism - Arabidopsis thaliana (thale cress)|Valine, leucine and isoleucine biosynthesis - Arabidopsis thaliana (thale cres…	K00052|K00052	3-isopropylmalate dehydrogenase|3-isopropylmalate dehydrogenase
Potri.001G185700	Potri.001G185700	Major facilitator superfamily protein	GO:0051179|GO:0051179|GO:0005215|GO:0016020|GO:0022857|GO:0071944|GO:0005886|GO:0031224|GO:0016021|GO:0022891|GO:0006810|GO:0071705|GO:0006811|GO:0015075|GO:0006820|GO:0008509|GO:0015706|GO:0080055|GO:0015698|GO:0015112|GO:0080054	localization|localization|transporter activity|membrane|transmembrane transporter activity|cell periphery|plasma membrane|intrinsic component of membrane|integral component of membrane|substrate-specific transmembrane transporter activity|transport|nitrogen compound transport|ion transport|ion transmembrane transporter activity|anion transport|anion transmembrane transporter activity|nitrate tran…	-	-	-	-
Potri.001G186100	Potri.001G186100	phytochrome-associated protein 2	GO:0008152|GO:0008152|GO:0043226|GO:0009987|GO:0005488|GO:0050896|GO:0023052|GO:0044237|GO:0009058|GO:0005515|GO:0071704|GO:0019222|GO:0003700|GO:0051716|GO:0043229|GO:0005622|GO:0044238|GO:0006807|GO:0044249|GO:0007165|GO:0007154|GO:0006139|GO:0051171|GO:0006725|GO:0009725|GO:0043231|GO:0046983|GO:0080090|GO:0009733|GO:0009059|GO:0051252|GO:0009755|GO:0016070|GO:0010468|GO:0005634|GO:0009734|GO:…	metabolic process|metabolic process|organelle|cellular process|binding|response to stimulus|signaling|cellular metabolic process|biosynthetic process|protein binding|organic substance metabolic process|regulation of metabolic process|transcription factor activity, sequence-specific DNA binding|cellular response to stimulus|intracellular organelle|intracellular|primary metabolic process|nitrogen c…	ath04075|ath04075	Plant hormone signal transduction - Arabidopsis thaliana (thale cress)|Plant hormone signal transduction - Arabidopsis thaliana (thale cress)	K14484|K14484	auxin-responsive protein IAA|auxin-responsive protein IAA
Potri.001G186700	Potri.001G186700	delta tonoplast integral protein	GO:0051179|GO:0051179|GO:0043226|GO:0009987|GO:0005215|GO:0016020|GO:0009506|GO:0031090|GO:0022857|GO:0071944|GO:0005911|GO:0012505|GO:0005886|GO:0043229|GO:0005622|GO:0031224|GO:0055085|GO:0005887|GO:0005774|GO:0098588|GO:0005737|GO:0016021|GO:0022891|GO:0005618|GO:0031226|GO:0043231|GO:0006810|GO:0005794|GO:0019725|GO:0009526|GO:0009505|GO:0015168|GO:0008643|GO:0005773|GO:0008361|GO:0009536|GO:…	localization|localization|organelle|cellular process|transporter activity|membrane|plasmodesma|organelle membrane|transmembrane transporter activity|cell periphery|cell-cell junction|endomembrane system|plasma membrane|intracellular organelle|intracellular|intrinsic component of membrane|transmembrane transport|integral component of plasma membrane|vacuolar membrane|bounding membrane of organelle…	-	-	-	-
Potri.001G189400	Potri.001G189400	downstream target of AGL15-4	-	-	-	-	-	-
Potri.001G189500	Potri.001G189500	ABC-2 and Plant PDR ABC-type transporter family protein	GO:0051179|GO:0051179|GO:0003824|GO:0002376|GO:0008152|GO:0043226|GO:0009987|GO:0005488|GO:0005215|GO:0016020|GO:0048519|GO:0050896|GO:0031090|GO:0006950|GO:0044237|GO:0022857|GO:0071944|GO:0071704|GO:0016787|GO:0051716|GO:0005886|GO:0009607|GO:0043229|GO:0051707|GO:0005622|GO:0006955|GO:0031224|GO:0006807|GO:0051641|GO:0006952|GO:0009617|GO:0052544|GO:0055085|GO:0006790|GO:0031348|GO:0005774|GO:…	localization|localization|catalytic activity|immune system process|metabolic process|organelle|cellular process|binding|transporter activity|membrane|negative regulation of biological process|response to stimulus|organelle membrane|response to stress|cellular metabolic process|transmembrane transporter activity|cell periphery|organic substance metabolic process|hydrolase activity|cellular respons…	-	-	-	-
Potri.001G190200	Potri.001G190200	protein kinase family protein / peptidoglycan-binding LysM domain-containing protein	GO:0003824|GO:0003824|GO:0008152|GO:0009987|GO:0005488|GO:0016020|GO:0004871|GO:0048519|GO:0050896|GO:0023052|GO:0009506|GO:0006950|GO:0044237|GO:0071944|GO:0005515|GO:0071704|GO:0005911|GO:0038023|GO:0016740|GO:0051716|GO:0005886|GO:0048522|GO:0009607|GO:0004872|GO:0051707|GO:0044238|GO:0031224|GO:0006952|GO:0004888|GO:0031348|GO:0043207|GO:0007165|GO:0007154|GO:0009966|GO:0016772|GO:0080134|GO:…	catalytic activity|catalytic activity|metabolic process|cellular process|binding|membrane|signal transducer activity|negative regulation of biological process|response to stimulus|signaling|plasmodesma|response to stress|cellular metabolic process|cell periphery|protein binding|organic substance metabolic process|cell-cell junction|signaling receptor activity|transferase activity|cellular respons…	-	-	-	-
Potri.001G190800	Potri.001G190800	profilin 5	GO:0043226|GO:0043226|GO:0009987|GO:0005488|GO:0005515|GO:0043229|GO:0005622|GO:0005737|GO:0008092|GO:0043231|GO:0030029|GO:0005856|GO:0009524|GO:0030036|GO:0005634|GO:0007010|GO:0003779|GO:0003785	organelle|organelle|cellular process|binding|protein binding|intracellular organelle|intracellular|cytoplasm|cytoskeletal protein binding|intracellular membrane-bounded organelle|actin filament-based process|cytoskeleton|phragmoplast|actin cytoskeleton organization|nucleus|cytoskeleton organization|actin binding|actin monomer binding	-	-	-	-
Potri.001G191100	Potri.001G191100	Insulinase (Peptidase family M16) protein	GO:0003824|GO:0003824|GO:0008152|GO:0043226|GO:0005488|GO:0016020|GO:0050896|GO:0009628|GO:0043234|GO:0031090|GO:0006950|GO:0016491|GO:0071704|GO:0016787|GO:0043229|GO:0005622|GO:0044238|GO:0070469|GO:0031224|GO:0006970|GO:0043169|GO:0005774|GO:0098588|GO:0031966|GO:0005737|GO:0016021|GO:0005746|GO:0019538|GO:0001882|GO:0009725|GO:0043231|GO:0008233|GO:0000166|GO:0019866|GO:0045275|GO:0005773|GO:…	catalytic activity|catalytic activity|metabolic process|organelle|binding|membrane|response to stimulus|response to abiotic stimulus|protein complex|organelle membrane|response to stress|oxidoreductase activity|organic substance metabolic process|hydrolase activity|intracellular organelle|intracellular|primary metabolic process|respiratory chain|intrinsic component of membrane|response to osmotic…	-	-	-	-
Potri.001G193000	Potri.001G193000	phospholipase D alpha 2	GO:0003824|GO:0003824|GO:0008152|GO:0043226|GO:0009987|GO:0005488|GO:0016020|GO:0050896|GO:0023052|GO:0044237|GO:0005515|GO:0071704|GO:0016787|GO:0051716|GO:0043229|GO:0005622|GO:0044238|GO:0006807|GO:0016788|GO:0043169|GO:0007165|GO:0007154|GO:0006629|GO:0005737|GO:0009725|GO:0031982|GO:0006793|GO:0043231|GO:0046486|GO:0009526|GO:0006796|GO:0006066|GO:0016023|GO:0005773|GO:0046872|GO:0009536|GO:…	catalytic activity|catalytic activity|metabolic process|organelle|cellular process|binding|membrane|response to stimulus|signaling|cellular metabolic process|protein binding|organic substance metabolic process|hydrolase activity|cellular response to stimulus|intracellular organelle|intracellular|primary metabolic process|nitrogen compound metabolic process|hydrolase activity, acting on ester bond…	ath01100|ath01100|ath01110|ath04144|ath00564|ath00565	Metabolic pathways - Arabidopsis thaliana (thale cress)|Metabolic pathways - Arabidopsis thaliana (thale cress)|Biosynthesis of secondary metabolites - Arabidopsis thaliana (thale cress)|Endocytosis - Arabidopsis thaliana (thale cress)|Glycerophospholipid metabolism - Arabidopsis thaliana (thale cress)|Ether lipid metabolism - Arabidopsis thaliana (thale cress)	K01115|K01115	phospholipase D1/2|phospholipase D1/2
Potri.001G193700	Potri.001G193700	Ubiquitin-conjugating enzyme family protein	GO:0005488|GO:0005488|GO:0005515	binding|binding|protein binding	-	-	-	-
Potri.001G194000	Potri.001G194000	Ribosomal L28e protein family	GO:0008152|GO:0008152|GO:0043226|GO:0009987|GO:0016020|GO:0005198|GO:0050896|GO:0009506|GO:0003735|GO:0044237|GO:0071944|GO:0009058|GO:0071704|GO:0005911|GO:0005886|GO:0043229|GO:0005622|GO:0044238|GO:0006807|GO:0044249|GO:0030529|GO:0005737|GO:0005618|GO:0019538|GO:0009725|GO:0043231|GO:0044391|GO:0044267|GO:0009059|GO:0015934|GO:0009536|GO:0005840|GO:0005829|GO:0009735|GO:0022625|GO:0006412|GO:…	metabolic process|metabolic process|organelle|cellular process|membrane|structural molecule activity|response to stimulus|plasmodesma|structural constituent of ribosome|cellular metabolic process|cell periphery|biosynthetic process|organic substance metabolic process|cell-cell junction|plasma membrane|intracellular organelle|intracellular|primary metabolic process|nitrogen compound metabolic proc…	ath03010|ath03010	Ribosome - Arabidopsis thaliana (thale cress)|Ribosome - Arabidopsis thaliana (thale cress)	K02903|K02903	large subunit ribosomal protein L28e|large subunit ribosomal protein L28e
Potri.001G196800	Potri.001G196800	Survival protein SurE-like phosphatase/nucleotidase	GO:0003824|GO:0003824|GO:0016787|GO:0016788|GO:0042578|GO:0016791|GO:0008252	catalytic activity|catalytic activity|hydrolase activity|hydrolase activity, acting on ester bonds|phosphoric ester hydrolase activity|phosphatase activity|nucleotidase activity	ath01100|ath01100|ath01110|ath00230|ath00240|ath00760	Metabolic pathways - Arabidopsis thaliana (thale cress)|Metabolic pathways - Arabidopsis thaliana (thale cress)|Biosynthesis of secondary metabolites - Arabidopsis thaliana (thale cress)|Purine metabolism - Arabidopsis thaliana (thale cress)|Pyrimidine metabolism - Arabidopsis thaliana (thale cress)|Nicotinate and nicotinamide metabolism - Arabidopsis thaliana (thale cress)	K03787|K03787	5'-nucleotidase|5'-nucleotidase
Potri.001G197900	Potri.001G197900	eukaryotic translation initiation factor 4A1	GO:0003824|GO:0003824|GO:0008152|GO:0043226|GO:0009987|GO:0005488|GO:0016020|GO:0005576|GO:0050896|GO:0009628|GO:0009506|GO:0006950|GO:0048046|GO:0044237|GO:0071944|GO:0009058|GO:0005515|GO:0071704|GO:0005911|GO:0016787|GO:0043229|GO:0005622|GO:0044238|GO:0043233|GO:0006807|GO:0006970|GO:0044249|GO:0006139|GO:0005737|GO:0005618|GO:0019538|GO:0001882|GO:0006725|GO:0006793|GO:0043231|GO:0006413|GO:…	catalytic activity|catalytic activity|metabolic process|organelle|cellular process|binding|membrane|extracellular region|response to stimulus|response to abiotic stimulus|plasmodesma|response to stress|apoplast|cellular metabolic process|cell periphery|biosynthetic process|protein binding|organic substance metabolic process|cell-cell junction|hydrolase activity|intracellular organelle|intracellul…	ath03013|ath03013	RNA transport - Arabidopsis thaliana (thale cress)|RNA transport - Arabidopsis thaliana (thale cress)	K03257|K03257	translation initiation factor 4A|translation initiation factor 4A
Potri.001G198600	Potri.001G198600	DNA binding;DNA-directed RNA polymerases	GO:0003824|GO:0003824|GO:0008152|GO:0043226|GO:0009987|GO:0005488|GO:0043234|GO:0044237|GO:0009058|GO:0071704|GO:0016740|GO:0043229|GO:0005622|GO:0044238|GO:0043233|GO:0006807|GO:0044249|GO:0006139|GO:0016772|GO:0006725|GO:0043231|GO:0003676|GO:0009059|GO:0031981|GO:0005730|GO:0016070|GO:0003677|GO:0016779|GO:0005634|GO:0005736|GO:0006351|GO:0032774|GO:0003899|GO:0006360	catalytic activity|catalytic activity|metabolic process|organelle|cellular process|binding|protein complex|cellular metabolic process|biosynthetic process|organic substance metabolic process|transferase activity|intracellular organelle|intracellular|primary metabolic process|organelle lumen|nitrogen compound metabolic process|cellular biosynthetic process|nucleobase-containing compound metabolic …	ath01100|ath01100|ath00230|ath00240|ath03020	Metabolic pathways - Arabidopsis thaliana (thale cress)|Metabolic pathways - Arabidopsis thaliana (thale cress)|Purine metabolism - Arabidopsis thaliana (thale cress)|Pyrimidine metabolism - Arabidopsis thaliana (thale cress)|RNA polymerase - Arabidopsis thaliana (thale cress)	K03005|K03005	DNA-directed RNA polymerase I subunit RPA49|DNA-directed RNA polymerase I subunit RPA49
Potri.001G199100	Potri.001G199100	Pyridoxal-5\'-phosphate-dependent enzyme family protein	GO:0003824|GO:0003824|GO:0008152|GO:0043226|GO:0009987|GO:0005488|GO:0044237|GO:0048037|GO:0009058|GO:0071704|GO:0043229|GO:0005622|GO:0044238|GO:0016829|GO:0006807|GO:0044249|GO:0030170|GO:0005737|GO:0043231|GO:0006520|GO:0009536|GO:0044283|GO:0008652|GO:0016838|GO:1901605|GO:0019752|GO:0004795|GO:0009507|GO:0009067|GO:0006566|GO:0009088	catalytic activity|catalytic activity|metabolic process|organelle|cellular process|binding|cellular metabolic process|cofactor binding|biosynthetic process|organic substance metabolic process|intracellular organelle|intracellular|primary metabolic process|lyase activity|nitrogen compound metabolic process|cellular biosynthetic process|pyridoxal phosphate binding|cytoplasm|intracellular membrane-b…	ath01100|ath01100|ath01110|ath01230|ath00260|ath00750	Metabolic pathways - Arabidopsis thaliana (thale cress)|Metabolic pathways - Arabidopsis thaliana (thale cress)|Biosynthesis of secondary metabolites - Arabidopsis thaliana (thale cress)|Biosynthesis of amino acids - Arabidopsis thaliana (thale cress)|Glycine, serine and threonine metabolism - Arabidopsis thaliana (thale cress)|Vitamin B6 metabolism - Arabidopsis thaliana (thale cress)	K01733|K01733	threonine synthase|threonine synthase
Potri.001G199500	Potri.001G199500	Ubiquitin-conjugating enzyme family protein	GO:0005488|GO:0005488|GO:0005515	binding|binding|protein binding	-	-	-	-
Potri.001G200400	Potri.001G200400	beta galactosidase 1	GO:0003824|GO:0003824|GO:0008152|GO:0043226|GO:0005488|GO:0005576|GO:0009506|GO:0048046|GO:0071944|GO:0071704|GO:0005911|GO:0016787|GO:0030246|GO:0043229|GO:0005622|GO:0044238|GO:0005737|GO:0005618|GO:0016798|GO:0043231|GO:0005975|GO:0009505|GO:0005773|GO:0004553|GO:0004565	catalytic activity|catalytic activity|metabolic process|organelle|binding|extracellular region|plasmodesma|apoplast|cell periphery|organic substance metabolic process|cell-cell junction|hydrolase activity|carbohydrate binding|intracellular organelle|intracellular|primary metabolic process|cytoplasm|cell wall|hydrolase activity, acting on glycosyl bonds|intracellular membrane-bounded organelle|car…	-	-	-	-
Potri.001G201700	Potri.001G201700	GO:0008152|GO:0008152|GO:0043226|GO:0009987|GO:0048519|GO:0000003|GO:0050896|GO:0022414|GO:0043234|GO:0006950|GO:0044237|GO:0048523|GO:0071704|GO:0051716|GO:0051321|GO:0043229|GO:0005622|GO:0044238|GO:0043233|GO:0006807|GO:0030896|GO:0051726|GO:0006139|GO:0007049|GO:0045786|GO:0006281|GO:0006725|GO:0043231|GO:0044778|GO:0006974|GO:0000278|GO:0031981|GO:0005730|GO:0000075|GO:0045930|GO:0006289|GO:…	metabolic process|metabolic process|organelle|cellular process|negative regulation of biological process|reproduction|response to stimulus|reproductive process|protein complex|response to stress|cellular metabolic process|negative regulation of cellular process|organic substance metabolic process|cellular response to stimulus|meiotic cell cycle|intracellular organelle|intracellular|primary metabo…	-	-	-	-
Potri.001G204200	Potri.001G204200	Signal transduction histidine kinase, hybrid-type, ethylene sensor	GO:0051179|GO:0051179|GO:0003824|GO:0008152|GO:0043226|GO:0009987|GO:0005488|GO:0016020|GO:0032502|GO:0004871|GO:0048519|GO:0050896|GO:0023052|GO:0009628|GO:0005789|GO:0031090|GO:0006950|GO:0044237|GO:0009058|GO:0048523|GO:0005515|GO:0071704|GO:0019222|GO:0042175|GO:0038023|GO:0012505|GO:0009927|GO:0050793|GO:0016740|GO:0051716|GO:0009607|GO:0004872|GO:0043229|GO:0051707|GO:0005622|GO:0044238|GO:…	localization|localization|catalytic activity|metabolic process|organelle|cellular process|binding|membrane|developmental process|signal transducer activity|negative regulation of biological process|response to stimulus|signaling|response to abiotic stimulus|endoplasmic reticulum membrane|organelle membrane|response to stress|cellular metabolic process|biosynthetic process|negative regulation of c…	ath04075|ath04075|ath04016	Plant hormone signal transduction - Arabidopsis thaliana (thale cress)|Plant hormone signal transduction - Arabidopsis thaliana (thale cress)|MAPK signaling pathway - plant - Arabidopsis thaliana (thale cress)	K14509|K14509	ethylene receptor [EC:2.7.13.-]|ethylene receptor [EC:2.7.13.-]
Potri.001G204900	Potri.001G204900	GO:0008152|GO:0008152|GO:0043226|GO:0009987|GO:0050896|GO:0043234|GO:0044237|GO:0009058|GO:0000989|GO:0071704|GO:0019222|GO:0043229|GO:0005622|GO:0044238|GO:0043233|GO:0006807|GO:0044249|GO:0006139|GO:0003712|GO:0051171|GO:0006725|GO:0043231|GO:0016592|GO:0080090|GO:0009059|GO:0031981|GO:0051252|GO:0016070|GO:0010468|GO:0009751|GO:0005634|GO:0005654|GO:0006355|GO:2001141|GO:0006351|GO:0032774|GO:…	metabolic process|metabolic process|organelle|cellular process|response to stimulus|protein complex|cellular metabolic process|biosynthetic process|transcription factor activity, transcription factor binding|organic substance metabolic process|regulation of metabolic process|intracellular organelle|intracellular|primary metabolic process|organelle lumen|nitrogen compound metabolic process|cellula…	-	-	-	-
Potri.001G206100	Potri.001G206100	Endoplasmic reticulum vesicle transporter protein	GO:0043226|GO:0043226|GO:0016020|GO:0031090|GO:0012505|GO:0043229|GO:0005622|GO:0005774|GO:0098588|GO:0005783|GO:0005737|GO:0043231|GO:0005794|GO:0005773	organelle|organelle|membrane|organelle membrane|endomembrane system|intracellular organelle|intracellular|vacuolar membrane|bounding membrane of organelle|endoplasmic reticulum|cytoplasm|intracellular membrane-bounded organelle|Golgi apparatus|vacuole	-	-	-	-
Potri.001G206800	Potri.001G206800	beta-D-xylosidase 4	GO:0003824|GO:0003824|GO:0002376|GO:0008152|GO:0009987|GO:0031012|GO:0005576|GO:0050896|GO:0006950|GO:0048046|GO:0044237|GO:0071944|GO:0071704|GO:0016787|GO:0009607|GO:0051707|GO:0006955|GO:0044238|GO:0005578|GO:0006952|GO:0043207|GO:0044036|GO:0045087|GO:0005618|GO:0098542|GO:0016798|GO:0005975|GO:0009814|GO:0005976|GO:0004553|GO:0009627|GO:0000272|GO:0045491|GO:0009044|GO:0045493	catalytic activity|catalytic activity|immune system process|metabolic process|cellular process|extracellular matrix|extracellular region|response to stimulus|response to stress|apoplast|cellular metabolic process|cell periphery|organic substance metabolic process|hydrolase activity|response to biotic stimulus|response to other organism|immune response|primary metabolic process|proteinaceous extra…	ath01100|ath01100|ath00520	Metabolic pathways - Arabidopsis thaliana (thale cress)|Metabolic pathways - Arabidopsis thaliana (thale cress)|Amino sugar and nucleotide sugar metabolism - Arabidopsis thaliana (thale cress)	K15920|K15920	beta-D-xylosidase 4|beta-D-xylosidase 4
Potri.001G207000	Potri.001G207000	methyltransferases;nucleic acid binding	GO:0051179|GO:0051179|GO:0003824|GO:0008152|GO:0009987|GO:0005488|GO:0044237|GO:0071704|GO:0016740|GO:0032259|GO:0044238|GO:0006807|GO:0051641|GO:0008104|GO:0006139|GO:0006725|GO:0006810|GO:0003676|GO:0009116|GO:0008168|GO:0043412|GO:0016070|GO:0071702|GO:0046907|GO:0006626|GO:0015031|GO:0007005|GO:0034613|GO:0006605|GO:0006839|GO:0009451|GO:0006886|GO:0034660|GO:0006396|GO:0006400|GO:0034470|GO:…	localization|localization|catalytic activity|metabolic process|cellular process|binding|cellular metabolic process|organic substance metabolic process|transferase activity|methylation|primary metabolic process|nitrogen compound metabolic process|cellular localization|protein localization|nucleobase-containing compound metabolic process|cellular aromatic compound metabolic process|transport|nuclei…	-	-	-	-
Potri.001G207100	Potri.001G207100	RNA-binding (RRM/RBD/RNP motifs) family protein with retrovirus zinc finger-like domain	GO:0043226|GO:0043226|GO:0005488|GO:0050896|GO:0009628|GO:0006950|GO:0043229|GO:0005622|GO:0043169|GO:0009266|GO:0005737|GO:0043231|GO:0003676|GO:0000166|GO:0009409|GO:0003723|GO:0046872|GO:0003677|GO:0009631|GO:0005634|GO:0005829|GO:0046914|GO:0008270	organelle|organelle|binding|response to stimulus|response to abiotic stimulus|response to stress|intracellular organelle|intracellular|cation binding|response to temperature stimulus|cytoplasm|intracellular membrane-bounded organelle|nucleic acid binding|nucleotide binding|response to cold|RNA binding|metal ion binding|DNA binding|cold acclimation|nucleus|cytosol|transition metal ion binding|zinc…	ath03040|ath03040	Spliceosome - Arabidopsis thaliana (thale cress)|Spliceosome - Arabidopsis thaliana (thale cress)	K12885|K12885	heterogeneous nuclear ribonucleoprotein G|heterogeneous nuclear ribonucleoprotein G
Potri.001G207700	Potri.001G207700	SNF2 domain-containing protein / helicase domain-containing protein	GO:0003824|GO:0003824|GO:0043226|GO:0009987|GO:0005488|GO:0032502|GO:0048519|GO:0000003|GO:0050896|GO:0022414|GO:0043234|GO:0006950|GO:0071944|GO:0005515|GO:0016787|GO:0050793|GO:0009653|GO:0007155|GO:0048522|GO:0009607|GO:0043229|GO:0051707|GO:0005622|GO:0003006|GO:0048569|GO:0006952|GO:0009617|GO:0007389|GO:0048444|GO:0048513|GO:0009909|GO:0009887|GO:0010228|GO:0043207|GO:0048316|GO:0007275|GO:…	catalytic activity|catalytic activity|organelle|cellular process|binding|developmental process|negative regulation of biological process|reproduction|response to stimulus|reproductive process|protein complex|response to stress|cell periphery|protein binding|hydrolase activity|regulation of developmental process|anatomical structure morphogenesis|cell adhesion|positive regulation of cellular proce…	-	-	-	-
Potri.001G208200	Potri.001G208200	protein-protein interaction regulator family protein	-	-	ath03013|ath03013|ath03015	RNA transport - Arabidopsis thaliana (thale cress)|RNA transport - Arabidopsis thaliana (thale cress)|mRNA surveillance pathway - Arabidopsis thaliana (thale cress)	K13114|K13114	pinin|pinin
Potri.001G209300	Potri.001G209300	plantacyanin	GO:0008152|GO:0008152|GO:0005488|GO:0031012|GO:0009055|GO:0032502|GO:0005576|GO:0000003|GO:0022414|GO:0048046|GO:0003006|GO:0005578|GO:0043169|GO:0007275|GO:0048653|GO:0009791|GO:0048367|GO:0055114|GO:0009856|GO:0048438|GO:0048437|GO:0048608|GO:0046872|GO:0048443|GO:0009908|GO:0048827	metabolic process|metabolic process|binding|extracellular matrix|electron carrier activity|developmental process|extracellular region|reproduction|reproductive process|apoplast|developmental process involved in reproduction|proteinaceous extracellular matrix|cation binding|multicellular organism development|anther development|post-embryonic development|shoot system development|oxidation-reduction…	-	-	-	-
Potri.001G209600	Potri.001G209600	Plastid-lipid associated protein PAP / fibrillin family protein	GO:0043226|GO:0043226|GO:0016020|GO:0043229|GO:0005622|GO:0005737|GO:0043231|GO:0042651|GO:0009579|GO:0009536|GO:0009532|GO:0055035|GO:0010287|GO:0009535|GO:0009534|GO:0009507|GO:0009570	organelle|organelle|membrane|intracellular organelle|intracellular|cytoplasm|intracellular membrane-bounded organelle|thylakoid membrane|thylakoid|plastid|plastid stroma|plastid thylakoid membrane|plastoglobule|chloroplast thylakoid membrane|chloroplast thylakoid|chloroplast|chloroplast stroma	-	-	-	-
Potri.001G210500	Potri.001G210500	Protein of unknown function (DUF3411)	GO:0043226|GO:0043226|GO:0016020|GO:0031090|GO:0043229|GO:0005622|GO:0005737|GO:0043231|GO:0042170|GO:0019866|GO:0009526|GO:0009536|GO:0031969|GO:0009528|GO:0005739|GO:0009941|GO:0009706|GO:0009507	organelle|organelle|membrane|organelle membrane|intracellular organelle|intracellular|cytoplasm|intracellular membrane-bounded organelle|plastid membrane|organelle inner membrane|plastid envelope|plastid|chloroplast membrane|plastid inner membrane|mitochondrion|chloroplast envelope|chloroplast inner membrane|chloroplast	-	-	-	-
Potri.001G213900	Potri.001G213900	replication factor C1	GO:0003824|GO:0003824|GO:0008152|GO:0043226|GO:0009987|GO:0005488|GO:0048519|GO:0000003|GO:0050896|GO:0022414|GO:0043234|GO:0009892|GO:0006950|GO:0044237|GO:0009058|GO:0048523|GO:0071704|GO:0019222|GO:0016787|GO:0016740|GO:0051716|GO:0032259|GO:0051321|GO:0043229|GO:0005622|GO:0044238|GO:0006807|GO:0007126|GO:0044249|GO:0006139|GO:0016458|GO:0007049|GO:0007131|GO:0016772|GO:0006281|GO:0051171|GO:…	catalytic activity|catalytic activity|metabolic process|organelle|cellular process|binding|negative regulation of biological process|reproduction|response to stimulus|reproductive process|protein complex|negative regulation of metabolic process|response to stress|cellular metabolic process|biosynthetic process|negative regulation of cellular process|organic substance metabolic process|regulation …	ath03420|ath03420|ath03030|ath03430	Nucleotide excision repair - Arabidopsis thaliana (thale cress)|Nucleotide excision repair - Arabidopsis thaliana (thale cress)|DNA replication - Arabidopsis thaliana (thale cress)|Mismatch repair - Arabidopsis thaliana (thale cress)	K10754|K10754	replication factor C subunit 1|replication factor C subunit 1
Potri.001G214500	Potri.001G214500	strictosidine synthase-like 3	GO:0003824|GO:0003824|GO:0008152|GO:0043226|GO:0016020|GO:0031090|GO:0009058|GO:0012505|GO:0043229|GO:0005622|GO:0016829|GO:0005774|GO:0098588|GO:0005783|GO:0005737|GO:0043231|GO:0005773|GO:0016844	catalytic activity|catalytic activity|metabolic process|organelle|membrane|organelle membrane|biosynthetic process|endomembrane system|intracellular organelle|intracellular|lyase activity|vacuolar membrane|bounding membrane of organelle|endoplasmic reticulum|cytoplasm|intracellular membrane-bounded organelle|vacuole|strictosidine synthase activity	-	-	-	-
Potri.001G215000	Potri.001G215000	Protein kinase superfamily protein	GO:0003824|GO:0003824|GO:0008152|GO:0009987|GO:0005488|GO:0016020|GO:0004871|GO:0050896|GO:0023052|GO:0009506|GO:0044237|GO:0071944|GO:0005515|GO:0071704|GO:0005911|GO:0038023|GO:0016740|GO:0051716|GO:0005886|GO:0004872|GO:0044238|GO:0004888|GO:0007165|GO:0007154|GO:0016772|GO:0019538|GO:0001882|GO:0009725|GO:0006793|GO:0001653|GO:0019899|GO:0000166|GO:0016773|GO:0006796|GO:0044267|GO:0016301|GO:…	catalytic activity|catalytic activity|metabolic process|cellular process|binding|membrane|signal transducer activity|response to stimulus|signaling|plasmodesma|cellular metabolic process|cell periphery|protein binding|organic substance metabolic process|cell-cell junction|signaling receptor activity|transferase activity|cellular response to stimulus|plasma membrane|receptor activity|primary metab…	-	-	-	-
Potri.001G217700	Potri.001G217700	Leucine-rich repeat protein kinase family protein	GO:0003824|GO:0003824|GO:0008152|GO:0043226|GO:0009987|GO:0005488|GO:0016020|GO:0004871|GO:0050896|GO:0023052|GO:0009506|GO:0044237|GO:0071944|GO:0005515|GO:0071704|GO:0005911|GO:0038023|GO:0012505|GO:0016740|GO:0051716|GO:0005886|GO:0004872|GO:0043229|GO:0005622|GO:0044238|GO:0031224|GO:0004888|GO:0007165|GO:0007154|GO:0016772|GO:0005737|GO:0016021|GO:0019538|GO:0001882|GO:0009725|GO:0006793|GO:…	catalytic activity|catalytic activity|metabolic process|organelle|cellular process|binding|membrane|signal transducer activity|response to stimulus|signaling|plasmodesma|cellular metabolic process|cell periphery|protein binding|organic substance metabolic process|cell-cell junction|signaling receptor activity|endomembrane system|transferase activity|cellular response to stimulus|plasma membrane|r…	-	-	-	-
Potri.001G218700	Potri.001G218700	Ribosomal protein S11 family protein	GO:0008152|GO:0008152|GO:0043226|GO:0009987|GO:0005198|GO:0003735|GO:0044237|GO:0009058|GO:0071704|GO:0043229|GO:0005622|GO:0044238|GO:0006807|GO:0044249|GO:0030529|GO:0005737|GO:0019538|GO:0044267|GO:0009059|GO:0005840|GO:0006412|GO:0043043	metabolic process|metabolic process|organelle|cellular process|structural molecule activity|structural constituent of ribosome|cellular metabolic process|biosynthetic process|organic substance metabolic process|intracellular organelle|intracellular|primary metabolic process|nitrogen compound metabolic process|cellular biosynthetic process|intracellular ribonucleoprotein complex|cytoplasm|protein …	ath03010|ath03010	Ribosome - Arabidopsis thaliana (thale cress)|Ribosome - Arabidopsis thaliana (thale cress)	K02955|K02955	small subunit ribosomal protein S14e|small subunit ribosomal protein S14e
Potri.001G219300	Potri.001G219300	Plant L-ascorbate oxidase	GO:0003824|GO:0003824|GO:0008152|GO:0009987|GO:0005488|GO:0005576|GO:0009506|GO:0044237|GO:0071944|GO:0009058|GO:0016491|GO:0071704|GO:0005911|GO:0044238|GO:0006807|GO:0043169|GO:0044249|GO:0006629|GO:0016679|GO:0005618|GO:0055114|GO:0006066|GO:0006665|GO:0006643|GO:0046872|GO:0016682|GO:0044283|GO:0008202|GO:0008610|GO:0016125|GO:0008447|GO:0046914|GO:0030148|GO:0006694|GO:0016126|GO:0005507|GO:…	catalytic activity|catalytic activity|metabolic process|cellular process|binding|extracellular region|plasmodesma|cellular metabolic process|cell periphery|biosynthetic process|oxidoreductase activity|organic substance metabolic process|cell-cell junction|primary metabolic process|nitrogen compound metabolic process|cation binding|cellular biosynthetic process|lipid metabolic process|oxidoreducta…	ath01100|ath01100|ath00053	Metabolic pathways - Arabidopsis thaliana (thale cress)|Metabolic pathways - Arabidopsis thaliana (thale cress)|Ascorbate and aldarate metabolism - Arabidopsis thaliana (thale cress)	K00423|K00423	L-ascorbate oxidase|L-ascorbate oxidase
Potri.001G219700	Potri.001G219700	Argonaute family protein	GO:0002376|GO:0002376|GO:0008152|GO:0043226|GO:0009987|GO:0005488|GO:0048519|GO:0050896|GO:0009892|GO:0006950|GO:0044419|GO:0044237|GO:0009058|GO:0048523|GO:0005515|GO:0071704|GO:0019222|GO:0000785|GO:0032259|GO:0009607|GO:0043229|GO:0051707|GO:0005622|GO:0006955|GO:0044238|GO:0043233|GO:0006807|GO:0006952|GO:0051701|GO:0009617|GO:0044249|GO:0043207|GO:0030529|GO:0006139|GO:0016458|GO:0045087|GO:…	immune system process|immune system process|metabolic process|organelle|cellular process|binding|negative regulation of biological process|response to stimulus|negative regulation of metabolic process|response to stress|interspecies interaction between organisms|cellular metabolic process|biosynthetic process|negative regulation of cellular process|protein binding|organic substance metabolic proc…	-	-	-	-
Potri.001G220600	Potri.001G220600	RNA-binding (RRM/RBD/RNP motifs) family protein	GO:0008152|GO:0008152|GO:0043226|GO:0009987|GO:0005488|GO:0032502|GO:0050896|GO:0006950|GO:0044237|GO:0009058|GO:0071704|GO:0043229|GO:0005622|GO:0006952|GO:0048513|GO:0044249|GO:0007568|GO:0007275|GO:0048367|GO:0043231|GO:0008219|GO:0003676|GO:0000166|GO:0003723|GO:0005634|GO:0010260|GO:0048827|GO:0009693|GO:0010150|GO:0048366	metabolic process|metabolic process|organelle|cellular process|binding|developmental process|response to stimulus|response to stress|cellular metabolic process|biosynthetic process|organic substance metabolic process|intracellular organelle|intracellular|defense response|animal organ development|cellular biosynthetic process|aging|multicellular organism development|shoot system development|intrac…	ath03040|ath03040	Spliceosome - Arabidopsis thaliana (thale cress)|Spliceosome - Arabidopsis thaliana (thale cress)	K12741|K12741	heterogeneous nuclear ribonucleoprotein A1/A3|heterogeneous nuclear ribonucleoprotein A1/A3
Potri.001G222200	Potri.001G222200	calmodulin 5	GO:0043226|GO:0043226|GO:0005488|GO:0016020|GO:0031090|GO:0071944|GO:0005886|GO:0043229|GO:0005622|GO:0043169|GO:0005774|GO:0098588|GO:0005737|GO:0043231|GO:0005773|GO:0046872|GO:0005509	organelle|organelle|binding|membrane|organelle membrane|cell periphery|plasma membrane|intracellular organelle|intracellular|cation binding|vacuolar membrane|bounding membrane of organelle|cytoplasm|intracellular membrane-bounded organelle|vacuole|metal ion binding|calcium ion binding	ath04626|ath04626|ath04016|ath04070	Plant-pathogen interaction - Arabidopsis thaliana (thale cress)|Plant-pathogen interaction - Arabidopsis thaliana (thale cress)|MAPK signaling pathway - plant - Arabidopsis thaliana (thale cress)|Phosphatidylinositol signaling system - Arabidopsis thaliana (thale cress)	K02183|K02183	calmodulin|calmodulin
Potri.001G222300	Potri.001G222300	Polynucleotidyl transferase, ribonuclease H-like superfamily protein	GO:0003824|GO:0003824|GO:0008152|GO:0043226|GO:0009987|GO:0005488|GO:0044237|GO:0071704|GO:0016787|GO:0016740|GO:0043229|GO:0005622|GO:0044238|GO:0006807|GO:0016788|GO:0006139|GO:0005737|GO:0006725|GO:0043231|GO:0003676|GO:0004518|GO:0016070|GO:0005739|GO:0090501|GO:0090305|GO:0004527|GO:0004540|GO:0008408|GO:0090503|GO:0000175	catalytic activity|catalytic activity|metabolic process|organelle|cellular process|binding|cellular metabolic process|organic substance metabolic process|hydrolase activity|transferase activity|intracellular organelle|intracellular|primary metabolic process|nitrogen compound metabolic process|hydrolase activity, acting on ester bonds|nucleobase-containing compound metabolic process|cytoplasm|cell…	ath03008|ath03008	Ribosome biogenesis in eukaryotes - Arabidopsis thaliana (thale cress)|Ribosome biogenesis in eukaryotes - Arabidopsis thaliana (thale cress)	K13288|K13288	oligoribonuclease [EC:3.1.-.-]|oligoribonuclease [EC:3.1.-.-]
Potri.001G222600	Potri.001G222600	CBL-interacting protein kinase 3	GO:0003824|GO:0003824|GO:0008152|GO:0043226|GO:0009987|GO:0005488|GO:0050896|GO:0023052|GO:0044237|GO:0071704|GO:0016740|GO:0051716|GO:0043229|GO:0005622|GO:0044238|GO:0007165|GO:0007154|GO:0016772|GO:0005737|GO:0019538|GO:0001882|GO:0009725|GO:0006793|GO:0043231|GO:0000166|GO:0016773|GO:0006796|GO:0044267|GO:0016301|GO:0043412|GO:0009755|GO:0009737|GO:0005634|GO:0032549|GO:0009735|GO:0017076|GO:…	catalytic activity|catalytic activity|metabolic process|organelle|cellular process|binding|response to stimulus|signaling|cellular metabolic process|organic substance metabolic process|transferase activity|cellular response to stimulus|intracellular organelle|intracellular|primary metabolic process|signal transduction|cell communication|transferase activity, transferring phosphorus-containing gro…	-	-	-	-
Potri.001G224100	Potri.001G224100	20S proteasome alpha subunit G1	GO:0003824|GO:0003824|GO:0008152|GO:0043226|GO:0009987|GO:0016020|GO:0005576|GO:0050896|GO:0009628|GO:0043234|GO:0031090|GO:0006950|GO:0048046|GO:0044237|GO:0071704|GO:0016787|GO:0043229|GO:0005622|GO:0044238|GO:0005839|GO:0005774|GO:0098588|GO:0000502|GO:0009266|GO:0005737|GO:0019538|GO:0043231|GO:0019773|GO:0008233|GO:0009409|GO:0044267|GO:0005773|GO:0006508|GO:0044265|GO:0005634|GO:0005829|GO:…	catalytic activity|catalytic activity|metabolic process|organelle|cellular process|membrane|extracellular region|response to stimulus|response to abiotic stimulus|protein complex|organelle membrane|response to stress|apoplast|cellular metabolic process|organic substance metabolic process|hydrolase activity|intracellular organelle|intracellular|primary metabolic process|proteasome core complex|vac…	ath03050|ath03050	Proteasome - Arabidopsis thaliana (thale cress)|Proteasome - Arabidopsis thaliana (thale cress)	K02727|K02727	20S proteasome subunit alpha 7|20S proteasome subunit alpha 7
Potri.001G224700	Potri.001G224700	Glutathione S-transferase, C-terminal-like;Translation elongation factor EF1B/ribosomal protein S6	GO:0008152|GO:0008152|GO:0009987|GO:0005488|GO:0016020|GO:0043234|GO:0044237|GO:0071944|GO:0009058|GO:0071704|GO:0005886|GO:0005622|GO:0044238|GO:0006807|GO:0044249|GO:0005737|GO:0019538|GO:0005853|GO:0003676|GO:0044267|GO:0009059|GO:0003723|GO:0006412|GO:0006414|GO:0008135|GO:0043043|GO:0003746	metabolic process|metabolic process|cellular process|binding|membrane|protein complex|cellular metabolic process|cell periphery|biosynthetic process|organic substance metabolic process|plasma membrane|intracellular|primary metabolic process|nitrogen compound metabolic process|cellular biosynthetic process|cytoplasm|protein metabolic process|eukaryotic translation elongation factor 1 complex|nucle…	-	-	-	-
Potri.001G227000	Potri.001G227000	O-fucosyltransferase family protein	GO:0003824|GO:0003824|GO:0008152|GO:0016740|GO:0016757	catalytic activity|catalytic activity|metabolic process|transferase activity|transferase activity, transferring glycosyl groups	-	-	-	-
Potri.001G228100	Potri.001G228100	Protein kinase superfamily protein	GO:0003824|GO:0003824|GO:0008152|GO:0009987|GO:0005488|GO:0044237|GO:0071704|GO:0016740|GO:0044238|GO:0016772|GO:0019538|GO:0001882|GO:0006793|GO:0000166|GO:0016773|GO:0006796|GO:0044267|GO:0016301|GO:0043412|GO:0032549|GO:0017076|GO:0030554|GO:0016310|GO:0005524|GO:0006464|GO:0004672|GO:0004674|GO:0006468	catalytic activity|catalytic activity|metabolic process|cellular process|binding|cellular metabolic process|organic substance metabolic process|transferase activity|primary metabolic process|transferase activity, transferring phosphorus-containing groups|protein metabolic process|nucleoside binding|phosphorus metabolic process|nucleotide binding|phosphotransferase activity, alcohol group as accep…	-	-	-	-
Potri.001G229000	Potri.001G229000	Emsy N Terminus (ENT)/ plant Tudor-like domains-containing protein	GO:0008152|GO:0008152|GO:0043226|GO:0009987|GO:0050896|GO:0006950|GO:0044237|GO:0008283|GO:0009058|GO:0071704|GO:0048522|GO:0043229|GO:0005622|GO:0044238|GO:0006952|GO:0042127|GO:0044249|GO:0044036|GO:0044262|GO:0042546|GO:0043231|GO:0008284|GO:0005975|GO:0009059|GO:0016051|GO:0005976|GO:0005634|GO:0000271|GO:0045491|GO:0045492|GO:0010413	metabolic process|metabolic process|organelle|cellular process|response to stimulus|response to stress|cellular metabolic process|cell proliferation|biosynthetic process|organic substance metabolic process|positive regulation of cellular process|intracellular organelle|intracellular|primary metabolic process|defense response|regulation of cell proliferation|cellular biosynthetic process|cell wall…	-	-	-	-
Potri.001G230500	Potri.001G230500	Citrate synthase family protein	GO:0003824|GO:0003824|GO:0008152|GO:0043226|GO:0009987|GO:0005488|GO:0050896|GO:0044237|GO:0071944|GO:0071704|GO:0016740|GO:0043229|GO:0005622|GO:0044238|GO:0043233|GO:0043169|GO:0005737|GO:0044262|GO:0005618|GO:0001882|GO:0055114|GO:0043231|GO:0006099|GO:0000166|GO:0005975|GO:0016746|GO:0005759|GO:0046872|GO:0009536|GO:0046912|GO:0032549|GO:0005739|GO:0045333|GO:0017076|GO:0010038|GO:0030554|GO:…	catalytic activity|catalytic activity|metabolic process|organelle|cellular process|binding|response to stimulus|cellular metabolic process|cell periphery|organic substance metabolic process|transferase activity|intracellular organelle|intracellular|primary metabolic process|organelle lumen|cation binding|cytoplasm|cellular carbohydrate metabolic process|cell wall|nucleoside binding|oxidation-redu…	ath01100|ath01100|ath01110|ath01200|ath01230|ath01210|ath00630|ath00020	Metabolic pathways - Arabidopsis thaliana (thale cress)|Metabolic pathways - Arabidopsis thaliana (thale cress)|Biosynthesis of secondary metabolites - Arabidopsis thaliana (thale cress)|Carbon metabolism - Arabidopsis thaliana (thale cress)|Biosynthesis of amino acids - Arabidopsis thaliana (thale cress)|2-Oxocarboxylic acid metabolism - Arabidopsis thaliana (thale cress)|Glyoxylate and dicarbox…	K01647|K01647	citrate synthase|citrate synthase
Potri.001G231000	Potri.001G231000	RING/U-box superfamily protein	GO:0005488|GO:0005488|GO:0005515|GO:0043169|GO:0046872|GO:0046914|GO:0008270	binding|binding|protein binding|cation binding|metal ion binding|transition metal ion binding|zinc ion binding	-	-	-	-
Potri.001G231600	Potri.001G231600	GO:0008152|GO:0008152|GO:0009987|GO:0044237|GO:0009058|GO:0071704|GO:0044238|GO:0044249|GO:0044036|GO:0044262|GO:0042546|GO:0005975|GO:0009059|GO:0016051|GO:0005976|GO:0000271|GO:0045491|GO:0045492|GO:0010413	metabolic process|metabolic process|cellular process|cellular metabolic process|biosynthetic process|organic substance metabolic process|primary metabolic process|cellular biosynthetic process|cell wall macromolecule metabolic process|cellular carbohydrate metabolic process|cell wall biogenesis|carbohydrate metabolic process|macromolecule biosynthetic process|carbohydrate biosynthetic process|pol…	-	-	-	-
Potri.001G233000	Potri.001G233000	Protein of Unknown Function (DUF239)	GO:0008152|GO:0008152|GO:0009987|GO:0040007|GO:0032502|GO:0048519|GO:0000003|GO:0050896|GO:0022414|GO:0009628|GO:0009892|GO:0044237|GO:0048589|GO:0009058|GO:0048523|GO:0071704|GO:0019222|GO:0050793|GO:0040008|GO:0009653|GO:0003006|GO:0044238|GO:0006807|GO:0007389|GO:0048513|GO:0009887|GO:0044249|GO:0009314|GO:0010073|GO:0007275|GO:0009886|GO:2000026|GO:0006139|GO:0016458|GO:0009791|GO:0009888|GO:…	metabolic process|metabolic process|cellular process|growth|developmental process|negative regulation of biological process|reproduction|response to stimulus|reproductive process|response to abiotic stimulus|negative regulation of metabolic process|cellular metabolic process|developmental growth|biosynthetic process|negative regulation of cellular process|organic substance metabolic process|regul…	-	-	-	-
Potri.001G233400	Potri.001G233400	endomembrane-type CA-ATPase 4	GO:0051179|GO:0051179|GO:0003824|GO:0043226|GO:0009987|GO:0005488|GO:0005215|GO:0016020|GO:0022857|GO:0071944|GO:0016787|GO:0012505|GO:0005886|GO:0043229|GO:0005622|GO:0031224|GO:0055085|GO:0043169|GO:0005783|GO:0005737|GO:0016021|GO:0022891|GO:0001882|GO:0043231|GO:0006810|GO:0016817|GO:0000166|GO:0046872|GO:0015399|GO:0016820|GO:0006811|GO:0016818|GO:0034220|GO:0032549|GO:0015075|GO:0017076|GO:…	localization|localization|catalytic activity|organelle|cellular process|binding|transporter activity|membrane|transmembrane transporter activity|cell periphery|hydrolase activity|endomembrane system|plasma membrane|intracellular organelle|intracellular|intrinsic component of membrane|transmembrane transport|cation binding|endoplasmic reticulum|cytoplasm|integral component of membrane|substrate-sp…	-	-	-	-
Potri.001G233700	Potri.001G233700	P-loop containing nucleoside triphosphate hydrolases superfamily protein	GO:0003824|GO:0003824|GO:0008152|GO:0043226|GO:0009987|GO:0005488|GO:0016020|GO:0043234|GO:0071944|GO:0005515|GO:0016787|GO:0005886|GO:0043229|GO:0005622|GO:0005875|GO:0005874|GO:0007017|GO:0032403|GO:0008092|GO:0001882|GO:0016817|GO:0000166|GO:0015631|GO:0000226|GO:0008017|GO:0005856|GO:0005871|GO:0006461|GO:0016818|GO:0032549|GO:0007018|GO:0007010|GO:0017076|GO:0030554|GO:0005524|GO:0016462|GO:…	catalytic activity|catalytic activity|metabolic process|organelle|cellular process|binding|membrane|protein complex|cell periphery|protein binding|hydrolase activity|plasma membrane|intracellular organelle|intracellular|microtubule associated complex|microtubule|microtubule-based process|protein complex binding|cytoskeletal protein binding|nucleoside binding|hydrolase activity, acting on acid anh…	-	-	-	-
Potri.001G233900	Potri.001G233900	BTB/POZ domain-containing protein	GO:0008152|GO:0008152|GO:0009987|GO:0005488|GO:0044237|GO:0005515|GO:0071704|GO:0044238|GO:0019538|GO:0044267|GO:0043412|GO:0006464|GO:0032446|GO:0016567	metabolic process|metabolic process|cellular process|binding|cellular metabolic process|protein binding|organic substance metabolic process|primary metabolic process|protein metabolic process|cellular protein metabolic process|macromolecule modification|cellular protein modification process|protein modification by small protein conjugation|protein ubiquitination	-	-	-	-
Potri.001G234200	Potri.001G234200	hercules receptor kinase 1	GO:0003824|GO:0003824|GO:0008152|GO:0009987|GO:0005488|GO:0016020|GO:0040007|GO:0032502|GO:0004871|GO:0050896|GO:0023052|GO:0009506|GO:0044237|GO:0048589|GO:0016049|GO:0071944|GO:0005515|GO:0071704|GO:0005911|GO:0038023|GO:0016740|GO:0051716|GO:0005886|GO:0009653|GO:0004872|GO:0044238|GO:0031224|GO:0004888|GO:0060560|GO:0009826|GO:0007165|GO:0007154|GO:0016772|GO:0016021|GO:0019538|GO:0001882|GO:…	catalytic activity|catalytic activity|metabolic process|cellular process|binding|membrane|growth|developmental process|signal transducer activity|response to stimulus|signaling|plasmodesma|cellular metabolic process|developmental growth|cell growth|cell periphery|protein binding|organic substance metabolic process|cell-cell junction|signaling receptor activity|transferase activity|cellular respon…	-	-	-	-
Potri.001G236100	Potri.001G236100	Ras-related small GTP-binding family protein	GO:0051179|GO:0051179|GO:0003824|GO:0008152|GO:0009987|GO:0005488|GO:0016020|GO:0050896|GO:0023052|GO:0009506|GO:0071944|GO:0005911|GO:0016787|GO:0012505|GO:0051716|GO:0005886|GO:0005622|GO:0051641|GO:0008104|GO:0007165|GO:0007154|GO:0060627|GO:0032940|GO:0001882|GO:0051049|GO:0006810|GO:0016817|GO:0000166|GO:0035556|GO:0017157|GO:0016192|GO:0006887|GO:0009306|GO:0071702|GO:0046907|GO:0015031|GO:…	localization|localization|catalytic activity|metabolic process|cellular process|binding|membrane|response to stimulus|signaling|plasmodesma|cell periphery|cell-cell junction|hydrolase activity|endomembrane system|cellular response to stimulus|plasma membrane|intracellular|cellular localization|protein localization|signal transduction|cell communication|regulation of vesicle-mediated transport|sec…	ath04144|ath04144	Endocytosis - Arabidopsis thaliana (thale cress)|Endocytosis - Arabidopsis thaliana (thale cress)	K07901|K07901	Ras-related protein Rab-8A|Ras-related protein Rab-8A
Potri.001G236400	Potri.001G236400	actin depolymerizing factor 1	GO:0043226|GO:0043226|GO:0009987|GO:0005488|GO:0005515|GO:0043229|GO:0005622|GO:0008092|GO:0030029|GO:0005856|GO:0030036|GO:0007010|GO:0003779|GO:0007015|GO:0043241|GO:0015629|GO:0008154|GO:0030042	organelle|organelle|cellular process|binding|protein binding|intracellular organelle|intracellular|cytoskeletal protein binding|actin filament-based process|cytoskeleton|actin cytoskeleton organization|cytoskeleton organization|actin binding|actin filament organization|protein complex disassembly|actin cytoskeleton|actin polymerization or depolymerization|actin filament depolymerization	-	-	-	-
Potri.001G237200	Potri.001G237200	UDP-XYL synthase 5	GO:0003824|GO:0003824|GO:0008152|GO:0009987|GO:0005488|GO:0044237|GO:0048037|GO:0009058|GO:0071704|GO:0005622|GO:0044238|GO:0016829|GO:0006807|GO:0044249|GO:0006139|GO:0016830|GO:0005737|GO:0006725|GO:0050662|GO:0005975|GO:0009225|GO:1901137|GO:0016831|GO:0005829|GO:0005996|GO:0009226|GO:0048040|GO:0042732|GO:0033320	catalytic activity|catalytic activity|metabolic process|cellular process|binding|cellular metabolic process|cofactor binding|biosynthetic process|organic substance metabolic process|intracellular|primary metabolic process|lyase activity|nitrogen compound metabolic process|cellular biosynthetic process|nucleobase-containing compound metabolic process|carbon-carbon lyase activity|cytoplasm|cellular…	ath01100|ath01100|ath00520	Metabolic pathways - Arabidopsis thaliana (thale cress)|Metabolic pathways - Arabidopsis thaliana (thale cress)|Amino sugar and nucleotide sugar metabolism - Arabidopsis thaliana (thale cress)	K08678|K08678	UDP-glucuronate decarboxylase|UDP-glucuronate decarboxylase
Potri.001G237700	Potri.001G237700	GO:0009987|GO:0009987|GO:0032502|GO:0005576|GO:0023052|GO:0005615|GO:0007154|GO:0007275|GO:0007267|GO:0048869|GO:0045168|GO:0030154|GO:0045165	cellular process|cellular process|developmental process|extracellular region|signaling|extracellular space|cell communication|multicellular organism development|cell-cell signaling|cellular developmental process|cell-cell signaling involved in cell fate commitment|cell differentiation|cell fate commitment	-	-	-	-
Potri.001G238300	Potri.001G238300	-	-	-	-	-	-
Potri.001G238800	Potri.001G238800	XB3 ortholog 1 in Arabidopsis thaliana	GO:0003824|GO:0003824|GO:0008152|GO:0009987|GO:0005488|GO:0044237|GO:0005515|GO:0071704|GO:0016874|GO:0044238|GO:0043169|GO:0019538|GO:0044267|GO:0046872|GO:0043412|GO:0046914|GO:0006464|GO:0008270|GO:0032446|GO:0016567	catalytic activity|catalytic activity|metabolic process|cellular process|binding|cellular metabolic process|protein binding|organic substance metabolic process|ligase activity|primary metabolic process|cation binding|protein metabolic process|cellular protein metabolic process|metal ion binding|macromolecule modification|transition metal ion binding|cellular protein modification process|zinc ion …	-	-	-	-
Potri.001G238900	Potri.001G238900	-	-	-	-	-	-
Potri.001G239700	Potri.001G239700	-	-	-	-	-	-
Potri.001G239900	Potri.001G239900	outer plastid envelope protein 16-1	GO:0051179|GO:0051179|GO:0043226|GO:0009987|GO:0005488|GO:0005215|GO:0016020|GO:0050896|GO:0009628|GO:0043234|GO:0019867|GO:0031090|GO:0006950|GO:0022857|GO:0005515|GO:0043229|GO:0005622|GO:0031224|GO:0051641|GO:0008104|GO:0055085|GO:0098588|GO:0009266|GO:0005737|GO:0016021|GO:0022891|GO:0009725|GO:0009611|GO:0043231|GO:0046930|GO:0006810|GO:0042170|GO:0042802|GO:0046983|GO:0009409|GO:0009526|GO:…	localization|localization|organelle|cellular process|binding|transporter activity|membrane|response to stimulus|response to abiotic stimulus|protein complex|outer membrane|organelle membrane|response to stress|transmembrane transporter activity|protein binding|intracellular organelle|intracellular|intrinsic component of membrane|cellular localization|protein localization|transmembrane transport|b…	-	-	-	-
Potri.001G240000	Potri.001G240000	O-Glycosyl hydrolases family 17 protein	GO:0003824|GO:0003824|GO:0008152|GO:0071704|GO:0016787|GO:0044238|GO:0016798|GO:0005975|GO:0004553	catalytic activity|catalytic activity|metabolic process|organic substance metabolic process|hydrolase activity|primary metabolic process|hydrolase activity, acting on glycosyl bonds|carbohydrate metabolic process|hydrolase activity, hydrolyzing O-glycosyl compounds	-	-	-	-
Potri.001G240900	Potri.001G240900	expansin A4	GO:0009987|GO:0009987|GO:0016020|GO:0032502|GO:0005576|GO:0009506|GO:0071944|GO:0005911|GO:0009653|GO:0005622|GO:0005737|GO:0005618|GO:0071669|GO:0006949|GO:0071555|GO:0009505|GO:0005829|GO:0009664	cellular process|cellular process|membrane|developmental process|extracellular region|plasmodesma|cell periphery|cell-cell junction|anatomical structure morphogenesis|intracellular|cytoplasm|cell wall|plant-type cell wall organization or biogenesis|syncytium formation|cell wall organization|plant-type cell wall|cytosol|plant-type cell wall organization	-	-	-	-
Potri.001G241300	Potri.001G241300	RHOMBOID-like 1	GO:0003824|GO:0003824|GO:0008152|GO:0043226|GO:0016020|GO:0071704|GO:0016787|GO:0012505|GO:0043229|GO:0005622|GO:0044238|GO:0031224|GO:0005737|GO:0016021|GO:0019538|GO:0043231|GO:0008233|GO:0005794|GO:0006508|GO:0008236|GO:0051604|GO:0004252|GO:0004175|GO:0016485	catalytic activity|catalytic activity|metabolic process|organelle|membrane|organic substance metabolic process|hydrolase activity|endomembrane system|intracellular organelle|intracellular|primary metabolic process|intrinsic component of membrane|cytoplasm|integral component of membrane|protein metabolic process|intracellular membrane-bounded organelle|peptidase activity|Golgi apparatus|proteolysi…	-	-	-	-
Potri.001G242300	Potri.001G242300	Haloacid dehalogenase-like hydrolase (HAD) superfamily protein	GO:0051179|GO:0051179|GO:0003824|GO:0008152|GO:0016787|GO:0006810|GO:0071705|GO:0071702|GO:0006811|GO:0006820|GO:0015711|GO:0006865|GO:0006812|GO:0015804|GO:0015824	localization|localization|catalytic activity|metabolic process|hydrolase activity|transport|nitrogen compound transport|organic substance transport|ion transport|anion transport|organic anion transport|amino acid transport|cation transport|neutral amino acid transport|proline transport	-	-	-	-
Potri.001G243400	Potri.001G243400	pumilio 2	GO:0008152|GO:0008152|GO:0009987|GO:0005488|GO:0044237|GO:0009058|GO:0071704|GO:0019222|GO:0005622|GO:0044238|GO:0006807|GO:0044249|GO:0005737|GO:0051171|GO:0019538|GO:0003676|GO:0080090|GO:0044267|GO:0009059|GO:0003723|GO:0010468|GO:0032268|GO:0005829|GO:0010608|GO:0006417|GO:0006412|GO:0044822|GO:0043043|GO:0003729|GO:0003730	metabolic process|metabolic process|cellular process|binding|cellular metabolic process|biosynthetic process|organic substance metabolic process|regulation of metabolic process|intracellular|primary metabolic process|nitrogen compound metabolic process|cellular biosynthetic process|cytoplasm|regulation of nitrogen compound metabolic process|protein metabolic process|nucleic acid binding|regulatio…	-	-	-	-
Potri.001G244100	Potri.001G244100	Major facilitator superfamily protein	GO:0051179|GO:0051179|GO:0043226|GO:0009987|GO:0005215|GO:0016020|GO:0031090|GO:0022857|GO:0071944|GO:0005886|GO:0043229|GO:0005622|GO:0031224|GO:0055085|GO:0005887|GO:0005737|GO:0016021|GO:0022891|GO:0031226|GO:0043231|GO:0006810|GO:0042170|GO:0009526|GO:0034219|GO:0008643|GO:0009536|GO:0031969|GO:0071702|GO:0006811|GO:0051119|GO:0015075|GO:0015293|GO:0035428|GO:0015749|GO:0009941|GO:0015992|GO:…	localization|localization|organelle|cellular process|transporter activity|membrane|organelle membrane|transmembrane transporter activity|cell periphery|plasma membrane|intracellular organelle|intracellular|intrinsic component of membrane|transmembrane transport|integral component of plasma membrane|cytoplasm|integral component of membrane|substrate-specific transmembrane transporter activity|intr…	-	-	-	-
Potri.001G245300	Potri.001G245300	sterol 4-alpha-methyl-oxidase 2-1	GO:0003824|GO:0003824|GO:0008152|GO:0043226|GO:0009987|GO:0005488|GO:0016020|GO:0005789|GO:0031090|GO:0044237|GO:0009058|GO:0016491|GO:0071704|GO:0042175|GO:0012505|GO:0043229|GO:0005622|GO:0044238|GO:0031224|GO:0043169|GO:0044249|GO:0098588|GO:0004497|GO:0006629|GO:0005783|GO:0005737|GO:0016021|GO:0055114|GO:0043231|GO:0016705|GO:0009526|GO:0006066|GO:0046872|GO:0009536|GO:0034440|GO:0006631|GO:…	catalytic activity|catalytic activity|metabolic process|organelle|cellular process|binding|membrane|endoplasmic reticulum membrane|organelle membrane|cellular metabolic process|biosynthetic process|oxidoreductase activity|organic substance metabolic process|nuclear outer membrane-endoplasmic reticulum membrane network|endomembrane system|intracellular organelle|intracellular|primary metabolic pro…	ath01100|ath01100|ath01110|ath00100	Metabolic pathways - Arabidopsis thaliana (thale cress)|Metabolic pathways - Arabidopsis thaliana (thale cress)|Biosynthesis of secondary metabolites - Arabidopsis thaliana (thale cress)|Steroid biosynthesis - Arabidopsis thaliana (thale cress)	K14424|K14424	4-alpha-methyl-delta7-sterol-4alpha-methyl oxidase|4-alpha-methyl-delta7-sterol-4alpha-methyl oxidase
Potri.001G245400	Potri.001G245400	-	-	-	-	-	-
Potri.001G245500	Potri.001G245500	myosin heavy chain-related	GO:0051179|GO:0051179|GO:0008152|GO:0009987|GO:0044237|GO:0009058|GO:0071704|GO:0044238|GO:0051641|GO:0044249|GO:0044262|GO:0006810|GO:0005975|GO:0009059|GO:0016192|GO:0016051|GO:0046907|GO:0005976|GO:0048193|GO:0000271|GO:0006073|GO:0009250|GO:0030243|GO:0030244	localization|localization|metabolic process|cellular process|cellular metabolic process|biosynthetic process|organic substance metabolic process|primary metabolic process|cellular localization|cellular biosynthetic process|cellular carbohydrate metabolic process|transport|carbohydrate metabolic process|macromolecule biosynthetic process|vesicle-mediated transport|carbohydrate biosynthetic process…	-	-	-	-
Potri.001G246200	Potri.001G246200	Protein of unknown function (DUF3527)	-	-	-	-	-	-
Potri.001G246500	Potri.001G246500	Tim10/DDP family zinc finger protein	GO:0051179|GO:0051179|GO:0008152|GO:0043226|GO:0009987|GO:0005488|GO:0044237|GO:0009058|GO:0071704|GO:0032259|GO:0043229|GO:0005622|GO:0044238|GO:0006807|GO:0051641|GO:0008104|GO:0055085|GO:0043169|GO:0044249|GO:0006139|GO:0005737|GO:0006725|GO:0043231|GO:0005758|GO:0006810|GO:0001510|GO:0017038|GO:0046872|GO:0043412|GO:0071806|GO:0016070|GO:0005740|GO:0071702|GO:0046907|GO:0006626|GO:0015031|GO:…	localization|localization|metabolic process|organelle|cellular process|binding|cellular metabolic process|biosynthetic process|organic substance metabolic process|methylation|intracellular organelle|intracellular|primary metabolic process|nitrogen compound metabolic process|cellular localization|protein localization|transmembrane transport|cation binding|cellular biosynthetic process|nucleobase-c…	-	-	-	-
Potri.001G246600	Potri.001G246600	RNApolymerase 14 kDa subunit	GO:0003824|GO:0003824|GO:0008152|GO:0043226|GO:0009987|GO:0005488|GO:0043234|GO:0044237|GO:0009058|GO:0005515|GO:0071704|GO:0016740|GO:0043229|GO:0005622|GO:0044238|GO:0043233|GO:0006807|GO:0044249|GO:0006139|GO:0016772|GO:0006725|GO:0043231|GO:0003676|GO:0046983|GO:0009059|GO:0031981|GO:0005730|GO:0016070|GO:0003677|GO:0016779|GO:0005634|GO:0005654|GO:0005736|GO:0005666|GO:0006351|GO:0032774|GO:…	catalytic activity|catalytic activity|metabolic process|organelle|cellular process|binding|protein complex|cellular metabolic process|biosynthetic process|protein binding|organic substance metabolic process|transferase activity|intracellular organelle|intracellular|primary metabolic process|organelle lumen|nitrogen compound metabolic process|cellular biosynthetic process|nucleobase-containing com…	ath01100|ath01100|ath00230|ath00240|ath03020	Metabolic pathways - Arabidopsis thaliana (thale cress)|Metabolic pathways - Arabidopsis thaliana (thale cress)|Purine metabolism - Arabidopsis thaliana (thale cress)|Pyrimidine metabolism - Arabidopsis thaliana (thale cress)|RNA polymerase - Arabidopsis thaliana (thale cress)	K03020|K03020	DNA-directed RNA polymerases I and III subunit RPAC2|DNA-directed RNA polymerases I and III subunit RPAC2
Potri.001G246700	Potri.001G246700	RING/FYVE/PHD zinc finger superfamily protein	GO:0005488|GO:0005488|GO:0043169|GO:0046872|GO:0046914|GO:0008270	binding|binding|cation binding|metal ion binding|transition metal ion binding|zinc ion binding	-	-	-	-
Potri.001G246800	Potri.001G246800	GO:0043226|GO:0043226|GO:0005198|GO:0003735|GO:0043229|GO:0005622|GO:0005737|GO:0043231|GO:0005739	organelle|organelle|structural molecule activity|structural constituent of ribosome|intracellular organelle|intracellular|cytoplasm|intracellular membrane-bounded organelle|mitochondrion	-	-	-	-
Potri.001G246900	Potri.001G246900	tubulin beta chain 2	GO:0003824|GO:0003824|GO:0043226|GO:0009987|GO:0005488|GO:0005198|GO:0005200|GO:0016787|GO:0043229|GO:0005622|GO:0005874|GO:0007017|GO:0005737|GO:0001882|GO:0016817|GO:0000166|GO:0005856|GO:0006461|GO:0016818|GO:0032549|GO:0017076|GO:0019001|GO:0016462|GO:0005525|GO:0015630|GO:0017111|GO:0051258|GO:0003924	catalytic activity|catalytic activity|organelle|cellular process|binding|structural molecule activity|structural constituent of cytoskeleton|hydrolase activity|intracellular organelle|intracellular|microtubule|microtubule-based process|cytoplasm|nucleoside binding|hydrolase activity, acting on acid anhydrides|nucleotide binding|cytoskeleton|protein complex assembly|hydrolase activity, acting on a…	ath04145|ath04145	Phagosome - Arabidopsis thaliana (thale cress)|Phagosome - Arabidopsis thaliana (thale cress)	K07375|K07375	tubulin beta|tubulin beta
Potri.001G247700	Potri.001G247700	proliferating cell nuclear antigen 2	GO:0008152|GO:0008152|GO:0043226|GO:0009987|GO:0005488|GO:0050896|GO:0043234|GO:0006950|GO:0044237|GO:0009058|GO:0071704|GO:0019222|GO:0051716|GO:0043229|GO:0005622|GO:0044238|GO:0006807|GO:0030234|GO:0044249|GO:0006139|GO:0006281|GO:0051171|GO:0006725|GO:0043231|GO:0030337|GO:0003676|GO:0080090|GO:0006974|GO:0043626|GO:0009059|GO:0006259|GO:0016070|GO:0003677|GO:0006298|GO:0019985|GO:0005634|GO:…	metabolic process|metabolic process|organelle|cellular process|binding|response to stimulus|protein complex|response to stress|cellular metabolic process|biosynthetic process|organic substance metabolic process|regulation of metabolic process|cellular response to stimulus|intracellular organelle|intracellular|primary metabolic process|nitrogen compound metabolic process|enzyme regulator activity|…	ath03420|ath03420|ath03030|ath03410|ath03430	Nucleotide excision repair - Arabidopsis thaliana (thale cress)|Nucleotide excision repair - Arabidopsis thaliana (thale cress)|DNA replication - Arabidopsis thaliana (thale cress)|Base excision repair - Arabidopsis thaliana (thale cress)|Mismatch repair - Arabidopsis thaliana (thale cress)	K04802|K04802	proliferating cell nuclear antigen|proliferating cell nuclear antigen
Potri.001G248400	Potri.001G248400	Protein of unknown function (DUF740)	GO:0032502|GO:0032502|GO:0048519|GO:0000003|GO:0022414|GO:0009653|GO:0003006|GO:0007389|GO:0048513|GO:0009887|GO:0007275|GO:0009886|GO:0009791|GO:0048439|GO:0048367|GO:0010016|GO:0048608|GO:0003002|GO:0009799|GO:0009908|GO:0010051|GO:0009855	developmental process|developmental process|negative regulation of biological process|reproduction|reproductive process|anatomical structure morphogenesis|developmental process involved in reproduction|pattern specification process|animal organ development|organ morphogenesis|multicellular organism development|post-embryonic morphogenesis|post-embryonic development|flower morphogenesis|shoot syst…	-	-	-	-
Potri.001G248800	Potri.001G248800	Duplicated homeodomain-like superfamily protein	GO:0008152|GO:0008152|GO:0043226|GO:0009987|GO:0005488|GO:0050896|GO:0009628|GO:0006950|GO:0044237|GO:0009058|GO:0071704|GO:0019222|GO:0003700|GO:0043229|GO:0005622|GO:0044238|GO:0006807|GO:0006970|GO:0044249|GO:0006139|GO:0005737|GO:0051171|GO:0003682|GO:0006725|GO:0009725|GO:0043231|GO:0003676|GO:0080090|GO:0009733|GO:0009059|GO:0009651|GO:0051252|GO:0009536|GO:0016070|GO:0010468|GO:0003677|GO:…	metabolic process|metabolic process|organelle|cellular process|binding|response to stimulus|response to abiotic stimulus|response to stress|cellular metabolic process|biosynthetic process|organic substance metabolic process|regulation of metabolic process|transcription factor activity, sequence-specific DNA binding|intracellular organelle|intracellular|primary metabolic process|nitrogen compound …	-	-	-	-
Potri.001G251700	Potri.001G251700	cyclophilin 5	GO:0003824|GO:0003824|GO:0008152|GO:0043226|GO:0009987|GO:0005488|GO:0016020|GO:0006457|GO:0044237|GO:0005515|GO:0071704|GO:0012505|GO:0043229|GO:0005622|GO:0044238|GO:0016853|GO:0005768|GO:0005783|GO:0005737|GO:0019538|GO:0043231|GO:0005794|GO:0042277|GO:0044267|GO:0005771|GO:0003755|GO:0043412|GO:0005829|GO:0005795|GO:0006464|GO:0018208|GO:0000413	catalytic activity|catalytic activity|metabolic process|organelle|cellular process|binding|membrane|protein folding|cellular metabolic process|protein binding|organic substance metabolic process|endomembrane system|intracellular organelle|intracellular|primary metabolic process|isomerase activity|endosome|endoplasmic reticulum|cytoplasm|protein metabolic process|intracellular membrane-bounded org…	-	-	-	-
Potri.001G252000	Potri.001G252000	Arabidopsis thaliana protein of unknown function (DUF821)	GO:0003824|GO:0003824|GO:0016740	catalytic activity|catalytic activity|transferase activity	-	-	-	-
Potri.001G252300	Potri.001G252300	phospholipase C 2	GO:0003824|GO:0003824|GO:0008152|GO:0009987|GO:0005488|GO:0016020|GO:0004871|GO:0050896|GO:0023052|GO:0071944|GO:0005515|GO:0071704|GO:0016787|GO:0051716|GO:0005886|GO:0044238|GO:0016788|GO:0043169|GO:0007165|GO:0007154|GO:0006629|GO:0046872|GO:0035556|GO:0016042|GO:0016298|GO:0042578|GO:0008081|GO:0004620|GO:0005509|GO:0004629|GO:0004435	catalytic activity|catalytic activity|metabolic process|cellular process|binding|membrane|signal transducer activity|response to stimulus|signaling|cell periphery|protein binding|organic substance metabolic process|hydrolase activity|cellular response to stimulus|plasma membrane|primary metabolic process|hydrolase activity, acting on ester bonds|cation binding|signal transduction|cell communicati…	ath01100|ath01100|ath04070|ath00562|ath04933	Metabolic pathways - Arabidopsis thaliana (thale cress)|Metabolic pathways - Arabidopsis thaliana (thale cress)|Phosphatidylinositol signaling system - Arabidopsis thaliana (thale cress)|Inositol phosphate metabolism - Arabidopsis thaliana (thale cress)|AGE-RAGE signaling pathway in diabetic complications - Arabidopsis thaliana (thale cress)	K05857|K05857	phosphatidylinositol phospholipase C, delta|phosphatidylinositol phospholipase C, delta
Potri.001G252500	Potri.001G252500	Double Clp-N motif-containing P-loop nucleoside triphosphate hydrolases superfamily protein	GO:0003824|GO:0003824|GO:0008152|GO:0050896|GO:0071704|GO:0016787|GO:0044238|GO:0019538|GO:1902347	catalytic activity|catalytic activity|metabolic process|response to stimulus|organic substance metabolic process|hydrolase activity|primary metabolic process|protein metabolic process|response to strigolactone	-	-	-	-
Potri.001G252900	Potri.001G252900	fatty acid desaturase 8	GO:0003824|GO:0003824|GO:0008152|GO:0043226|GO:0009987|GO:0016020|GO:0031090|GO:0044237|GO:0009058|GO:0016491|GO:0071704|GO:0043229|GO:0005622|GO:0044238|GO:0044249|GO:0006629|GO:0005737|GO:0055114|GO:0043231|GO:0042170|GO:0016705|GO:0009526|GO:0016717|GO:0009536|GO:0006631|GO:0044283|GO:0042389|GO:0031969|GO:0008610|GO:0019752|GO:0006633|GO:0009941|GO:0009507|GO:0006636	catalytic activity|catalytic activity|metabolic process|organelle|cellular process|membrane|organelle membrane|cellular metabolic process|biosynthetic process|oxidoreductase activity|organic substance metabolic process|intracellular organelle|intracellular|primary metabolic process|cellular biosynthetic process|lipid metabolic process|cytoplasm|oxidation-reduction process|intracellular membrane-b…	-	-	-	-
Potri.001G253200	Potri.001G253200	3\'-5\'-exoribonuclease family protein	GO:0003824|GO:0003824|GO:0008152|GO:0043226|GO:0009987|GO:0005488|GO:0044237|GO:0071704|GO:0016787|GO:0043229|GO:0005622|GO:0044238|GO:0006807|GO:0016788|GO:0006139|GO:0005737|GO:0006725|GO:0043231|GO:0003676|GO:0004518|GO:0003723|GO:0016070|GO:0005634|GO:0090501|GO:0090305|GO:0004527|GO:0004540|GO:0008408|GO:0090503|GO:0000175	catalytic activity|catalytic activity|metabolic process|organelle|cellular process|binding|cellular metabolic process|organic substance metabolic process|hydrolase activity|intracellular organelle|intracellular|primary metabolic process|nitrogen compound metabolic process|hydrolase activity, acting on ester bonds|nucleobase-containing compound metabolic process|cytoplasm|cellular aromatic compoun…	ath03018|ath03018	RNA degradation - Arabidopsis thaliana (thale cress)|RNA degradation - Arabidopsis thaliana (thale cress)	K03678|K03678	exosome complex component RRP45|exosome complex component RRP45
Potri.001G254500	Potri.001G254500	ubiquitin-conjugating enzyme 20	GO:0003824|GO:0003824|GO:0008152|GO:0043226|GO:0009987|GO:0005488|GO:0044237|GO:0008283|GO:0005515|GO:0071704|GO:0016740|GO:0016874|GO:0043229|GO:0005622|GO:0044238|GO:0019787|GO:0051726|GO:0007049|GO:0005737|GO:0019538|GO:0001882|GO:0043231|GO:0051301|GO:0007059|GO:0019899|GO:0000166|GO:0051302|GO:0033043|GO:0044267|GO:0051276|GO:0051783|GO:0000278|GO:0007067|GO:0004842|GO:0006508|GO:0051304|GO:…	catalytic activity|catalytic activity|metabolic process|organelle|cellular process|binding|cellular metabolic process|cell proliferation|protein binding|organic substance metabolic process|transferase activity|ligase activity|intracellular organelle|intracellular|primary metabolic process|ubiquitin-like protein transferase activity|regulation of cell cycle|cell cycle|cytoplasm|protein metabolic p…	ath04120|ath04120	Ubiquitin mediated proteolysis - Arabidopsis thaliana (thale cress)|Ubiquitin mediated proteolysis - Arabidopsis thaliana (thale cress)	K06688|K06688	ubiquitin-conjugating enzyme E2 C|ubiquitin-conjugating enzyme E2 C
Potri.001G255600	Potri.001G255600	RNA-binding (RRM/RBD/RNP motifs) family protein	GO:0008152|GO:0008152|GO:0043226|GO:0009987|GO:0005488|GO:0043234|GO:0044237|GO:0005515|GO:0071704|GO:0019222|GO:0043229|GO:0005622|GO:0044238|GO:0043233|GO:0006807|GO:0006139|GO:0035145|GO:0005737|GO:0006725|GO:0043231|GO:0003676|GO:0000166|GO:0031981|GO:0005730|GO:0003723|GO:0016070|GO:0010468|GO:0010628|GO:0005634|GO:0005654|GO:0016604|GO:0006396	metabolic process|metabolic process|organelle|cellular process|binding|protein complex|cellular metabolic process|protein binding|organic substance metabolic process|regulation of metabolic process|intracellular organelle|intracellular|primary metabolic process|organelle lumen|nitrogen compound metabolic process|nucleobase-containing compound metabolic process|exon-exon junction complex|cytoplasm…	ath03040|ath03040|ath03013|ath03015	Spliceosome - Arabidopsis thaliana (thale cress)|Spliceosome - Arabidopsis thaliana (thale cress)|RNA transport - Arabidopsis thaliana (thale cress)|mRNA surveillance pathway - Arabidopsis thaliana (thale cress)	K12876|K12876	RNA-binding protein 8A|RNA-binding protein 8A
Potri.001G257000	Potri.001G257000	sulfite reductase	GO:0009295|GO:0009295|GO:0003824|GO:0008152|GO:0043226|GO:0009987|GO:0005488|GO:0016020|GO:0048519|GO:0005576|GO:0050896|GO:0009628|GO:0009892|GO:0006950|GO:0048046|GO:0044237|GO:0009058|GO:0048523|GO:0016491|GO:0071704|GO:0019222|GO:0043229|GO:0005622|GO:0044238|GO:0042646|GO:0006807|GO:0006790|GO:0006970|GO:0043169|GO:0044249|GO:0042644|GO:0006139|GO:0009266|GO:0005737|GO:0051171|GO:0006725|GO:…	nucleoid|nucleoid|catalytic activity|metabolic process|organelle|cellular process|binding|membrane|negative regulation of biological process|extracellular region|response to stimulus|response to abiotic stimulus|negative regulation of metabolic process|response to stress|apoplast|cellular metabolic process|biosynthetic process|negative regulation of cellular process|oxidoreductase activity|organi…	ath01100|ath01100|ath00920	Metabolic pathways - Arabidopsis thaliana (thale cress)|Metabolic pathways - Arabidopsis thaliana (thale cress)|Sulfur metabolism - Arabidopsis thaliana (thale cress)	-	-
Potri.001G258900	Potri.001G258900	Nucleolar GTP-binding protein	GO:0043226|GO:0043226|GO:0005488|GO:0016020|GO:0043229|GO:0005622|GO:0043233|GO:0001882|GO:0043231|GO:0000166|GO:0031981|GO:0005730|GO:0042254|GO:0005634|GO:0032549|GO:0017076|GO:0019001|GO:0005525	organelle|organelle|binding|membrane|intracellular organelle|intracellular|organelle lumen|nucleoside binding|intracellular membrane-bounded organelle|nucleotide binding|nuclear lumen|nucleolus|ribosome biogenesis|nucleus|ribonucleoside binding|purine nucleotide binding|guanyl nucleotide binding|GTP binding	ath03008|ath03008	Ribosome biogenesis in eukaryotes - Arabidopsis thaliana (thale cress)|Ribosome biogenesis in eukaryotes - Arabidopsis thaliana (thale cress)	K06943|K06943	nucleolar GTP-binding protein|nucleolar GTP-binding protein
Potri.001G260900	Potri.001G260900	transducin family protein / WD-40 repeat family protein	GO:0051179|GO:0051179|GO:0008152|GO:0043226|GO:0009987|GO:0005488|GO:0016020|GO:0009506|GO:0044237|GO:0009058|GO:0005515|GO:0071704|GO:0005911|GO:0012505|GO:0043229|GO:0005622|GO:0044238|GO:0008104|GO:0044249|GO:0005783|GO:0005737|GO:0019538|GO:0043231|GO:0006810|GO:0005794|GO:0005975|GO:0044267|GO:0009059|GO:0043412|GO:0016192|GO:0071702|GO:0015031|GO:0005829|GO:0005996|GO:0006464|GO:0019318|GO:…	localization|localization|metabolic process|organelle|cellular process|binding|membrane|plasmodesma|cellular metabolic process|biosynthetic process|protein binding|organic substance metabolic process|cell-cell junction|endomembrane system|intracellular organelle|intracellular|primary metabolic process|protein localization|cellular biosynthetic process|endoplasmic reticulum|cytoplasm|protein metab…	ath04141|ath04141	Protein processing in endoplasmic reticulum - Arabidopsis thaliana (thale cress)|Protein processing in endoplasmic reticulum - Arabidopsis thaliana (thale cress)	K14005|K14005	protein transport protein SEC31|protein transport protein SEC31
Potri.001G261000	Potri.001G261000	S-adenosyl-L-methionine-dependent methyltransferases superfamily protein	GO:0003824|GO:0003824|GO:0008152|GO:0016740|GO:0032259|GO:0008168	catalytic activity|catalytic activity|metabolic process|transferase activity|methylation|methyltransferase activity	-	-	-	-
Potri.001G261800	Potri.001G261800	Acyl-CoA N-acyltransferases (NAT) superfamily protein	GO:0003824|GO:0003824|GO:0008152|GO:0043226|GO:0009987|GO:0032502|GO:0000003|GO:0022414|GO:0043234|GO:0044237|GO:0071704|GO:0016740|GO:0043229|GO:0005622|GO:0003006|GO:0044238|GO:0010228|GO:0007275|GO:0030529|GO:0009791|GO:0005737|GO:0019538|GO:0031248|GO:0016746|GO:0048608|GO:0044267|GO:0016747|GO:0043412|GO:0005840|GO:0005829|GO:0051604|GO:0016410|GO:0016407|GO:0031415|GO:0006464|GO:0022626|GO:…	catalytic activity|catalytic activity|metabolic process|organelle|cellular process|developmental process|reproduction|reproductive process|protein complex|cellular metabolic process|organic substance metabolic process|transferase activity|intracellular organelle|intracellular|developmental process involved in reproduction|primary metabolic process|vegetative to reproductive phase transition of me…	-	-	-	-
Potri.001G261900	Potri.001G261900	Plasma-membrane choline transporter family protein	GO:0008152|GO:0008152|GO:0009987|GO:0016020|GO:0044237|GO:0009058|GO:0071704|GO:0044238|GO:0031224|GO:0006807|GO:0006790|GO:0044249|GO:0016021|GO:0006520|GO:0000096|GO:0044283|GO:0008652|GO:1901605|GO:0044272|GO:0019752|GO:0006534|GO:0009069|GO:0019344	metabolic process|metabolic process|cellular process|membrane|cellular metabolic process|biosynthetic process|organic substance metabolic process|primary metabolic process|intrinsic component of membrane|nitrogen compound metabolic process|sulfur compound metabolic process|cellular biosynthetic process|integral component of membrane|cellular amino acid metabolic process|sulfur amino acid metaboli…	-	-	-	-
Potri.001G262000	Potri.001G262000	-	-	-	-	-	-
Potri.001G262100	Potri.001G262100	Ribosomal protein S8e family protein	GO:0008152|GO:0008152|GO:0043226|GO:0009987|GO:0016020|GO:0005198|GO:0003735|GO:0044237|GO:0009058|GO:0071704|GO:0043229|GO:0005622|GO:0044238|GO:0006807|GO:0044249|GO:0030529|GO:0006139|GO:0005737|GO:0019538|GO:0006725|GO:0044391|GO:0044267|GO:0009059|GO:0016070|GO:0042254|GO:0042274|GO:0005840|GO:0005829|GO:0015935|GO:0006364|GO:0006412|GO:0022627|GO:0022626|GO:0006414|GO:0030490|GO:0034660|GO:…	metabolic process|metabolic process|organelle|cellular process|membrane|structural molecule activity|structural constituent of ribosome|cellular metabolic process|biosynthetic process|organic substance metabolic process|intracellular organelle|intracellular|primary metabolic process|nitrogen compound metabolic process|cellular biosynthetic process|intracellular ribonucleoprotein complex|nucleobas…	ath03010|ath03010	Ribosome - Arabidopsis thaliana (thale cress)|Ribosome - Arabidopsis thaliana (thale cress)	K02995|K02995	small subunit ribosomal protein S8e|small subunit ribosomal protein S8e
Potri.001G262600	Potri.001G262600	structural maintenance of chromosomes 5	GO:0002376|GO:0002376|GO:0008152|GO:0043226|GO:0009987|GO:0005488|GO:0048519|GO:0050896|GO:0043234|GO:0009506|GO:0009892|GO:0006950|GO:0044237|GO:0009058|GO:0048523|GO:0071704|GO:0019222|GO:0005911|GO:0051716|GO:0009607|GO:0043229|GO:0051707|GO:0005622|GO:0044238|GO:0006807|GO:0006952|GO:0044249|GO:0030915|GO:0043207|GO:0051607|GO:0006139|GO:0016458|GO:0007049|GO:0006281|GO:0051171|GO:0019538|GO:…	immune system process|immune system process|metabolic process|organelle|cellular process|binding|negative regulation of biological process|response to stimulus|protein complex|plasmodesma|negative regulation of metabolic process|response to stress|cellular metabolic process|biosynthetic process|negative regulation of cellular process|organic substance metabolic process|regulation of metabolic pro…	-	-	-	-
Potri.001G263900	Potri.001G263900	Protein of unknown function, DUF642	GO:0008152|GO:0008152|GO:0009987|GO:0016020|GO:0032502|GO:0000003|GO:0050896|GO:0022414|GO:0023052|GO:0032504|GO:0044237|GO:0071944|GO:0009058|GO:0071704|GO:0051716|GO:0005886|GO:0003006|GO:0006807|GO:0044249|GO:0007165|GO:0048316|GO:0007154|GO:0007275|GO:0009791|GO:0005618|GO:0010162|GO:0010431|GO:0006725|GO:0009725|GO:0015995|GO:0048608|GO:0009755|GO:0006778|GO:0010154|GO:0051188|GO:0009739|GO:…	metabolic process|metabolic process|cellular process|membrane|developmental process|reproduction|response to stimulus|reproductive process|signaling|multicellular organism reproduction|cellular metabolic process|cell periphery|biosynthetic process|organic substance metabolic process|cellular response to stimulus|plasma membrane|developmental process involved in reproduction|nitrogen compound meta…	-	-	-	-
Potri.001G264100	Potri.001G264100	Protein of unknown function (DUF1423)	GO:0043226|GO:0043226|GO:0009987|GO:0005488|GO:0032502|GO:0009653|GO:0043229|GO:0005622|GO:0007389|GO:0043169|GO:0007275|GO:0009888|GO:0010014|GO:0043231|GO:0048869|GO:0009933|GO:0046872|GO:0030154|GO:0001708|GO:0009790|GO:0009880|GO:0048507|GO:0045165|GO:0005634|GO:0090421	organelle|organelle|cellular process|binding|developmental process|anatomical structure morphogenesis|intracellular organelle|intracellular|pattern specification process|cation binding|multicellular organism development|tissue development|meristem initiation|intracellular membrane-bounded organelle|cellular developmental process|meristem structural organization|metal ion binding|cell differentiat…	-	-	-	-
Potri.001G266400	Potri.001G266400	Cellulose synthase family protein	GO:0003824|GO:0003824|GO:0008152|GO:0043226|GO:0009987|GO:0005488|GO:0016020|GO:0050896|GO:0009506|GO:0006950|GO:0044237|GO:0071944|GO:0009058|GO:0005515|GO:0071704|GO:0005911|GO:0012505|GO:0016740|GO:0005886|GO:0043229|GO:0005622|GO:0044238|GO:0031224|GO:0006952|GO:0016757|GO:0043169|GO:0044249|GO:0007049|GO:0005768|GO:0005737|GO:0044262|GO:0016021|GO:0071669|GO:0042546|GO:0043231|GO:0051301|GO:…	catalytic activity|catalytic activity|metabolic process|organelle|cellular process|binding|membrane|response to stimulus|plasmodesma|response to stress|cellular metabolic process|cell periphery|biosynthetic process|protein binding|organic substance metabolic process|cell-cell junction|endomembrane system|transferase activity|plasma membrane|intracellular organelle|intracellular|primary metabolic …	-	-	-	-
Potri.001G266700	Potri.001G266700	CCCH-type zinc finger protein with ARM repeat domain	GO:0008152|GO:0008152|GO:0043226|GO:0009987|GO:0005488|GO:0044237|GO:0009058|GO:0005515|GO:0071704|GO:0019222|GO:0003700|GO:0043229|GO:0005622|GO:0044238|GO:0006807|GO:0043169|GO:0044249|GO:0006139|GO:0005737|GO:0051171|GO:0006725|GO:0043231|GO:0003676|GO:0080090|GO:0009059|GO:0051252|GO:0046872|GO:0016070|GO:0010468|GO:0003677|GO:0005634|GO:0006355|GO:2001141|GO:0006351|GO:0032774|GO:1903506	metabolic process|metabolic process|organelle|cellular process|binding|cellular metabolic process|biosynthetic process|protein binding|organic substance metabolic process|regulation of metabolic process|transcription factor activity, sequence-specific DNA binding|intracellular organelle|intracellular|primary metabolic process|nitrogen compound metabolic process|cation binding|cellular biosyntheti…	-	-	-	-
Potri.001G267200	Potri.001G267200	-	-	-	-	-	-
Potri.001G267400	Potri.001G267400	HIS HF	GO:0003824|GO:0003824|GO:0008152|GO:0043226|GO:0009987|GO:0044237|GO:0009058|GO:0071704|GO:0016740|GO:0043229|GO:0005622|GO:0044238|GO:0016829|GO:0006807|GO:0016757|GO:0044249|GO:0016830|GO:0005737|GO:0006725|GO:0043231|GO:0006520|GO:0016763|GO:0009536|GO:0009532|GO:0044283|GO:0008652|GO:0016833|GO:1901605|GO:0019752|GO:0000105|GO:0000107|GO:0009507|GO:0009570|GO:0006541	catalytic activity|catalytic activity|metabolic process|organelle|cellular process|cellular metabolic process|biosynthetic process|organic substance metabolic process|transferase activity|intracellular organelle|intracellular|primary metabolic process|lyase activity|nitrogen compound metabolic process|transferase activity, transferring glycosyl groups|cellular biosynthetic process|carbon-carbon l…	ath01100|ath01100|ath01110|ath01230|ath00340	Metabolic pathways - Arabidopsis thaliana (thale cress)|Metabolic pathways - Arabidopsis thaliana (thale cress)|Biosynthesis of secondary metabolites - Arabidopsis thaliana (thale cress)|Biosynthesis of amino acids - Arabidopsis thaliana (thale cress)|Histidine metabolism - Arabidopsis thaliana (thale cress)	K01663|K01663	glutamine amidotransferase / cyclase [EC:2.4.2.- 4.1.3.-]|glutamine amidotransferase / cyclase [EC:2.4.2.- 4.1.3.-]
Potri.001G267600	Potri.001G267600	GO:0009987|GO:0009987|GO:0007049|GO:0007017|GO:0051301|GO:0000278|GO:0000226|GO:0000910|GO:0007010|GO:0000281|GO:0000911	cellular process|cellular process|cell cycle|microtubule-based process|cell division|mitotic cell cycle|microtubule cytoskeleton organization|cytokinesis|cytoskeleton organization|mitotic cytokinesis|cytokinesis by cell plate formation	-	-	-	-
Potri.001G267800	Potri.001G267800	ADP/ATP carrier 2	GO:0051179|GO:0051179|GO:0043226|GO:0009987|GO:0005488|GO:0005215|GO:0016020|GO:0031090|GO:0022857|GO:0043229|GO:0005622|GO:0031224|GO:0055085|GO:0043169|GO:0005774|GO:0098588|GO:0031966|GO:0005737|GO:0016021|GO:0022891|GO:0043231|GO:0006810|GO:0005337|GO:0019866|GO:0009526|GO:0005773|GO:0015217|GO:0005743|GO:0046872|GO:0009536|GO:1901264|GO:0071705|GO:0005740|GO:0071702|GO:0015932|GO:0006811|GO:…	localization|localization|organelle|cellular process|binding|transporter activity|membrane|organelle membrane|transmembrane transporter activity|intracellular organelle|intracellular|intrinsic component of membrane|transmembrane transport|cation binding|vacuolar membrane|bounding membrane of organelle|mitochondrial membrane|cytoplasm|integral component of membrane|substrate-specific transmembrane…	-	-	-	-
Potri.001G268500	Potri.001G268500	-	-	-	-	-	-
Potri.001G269500	Potri.001G269500	Small nuclear ribonucleoprotein family protein	GO:0008152|GO:0008152|GO:0043226|GO:0009987|GO:0005488|GO:0044237|GO:0071704|GO:0043229|GO:0005622|GO:0044238|GO:0006807|GO:0030529|GO:0006139|GO:0005737|GO:0006725|GO:0043231|GO:0003676|GO:0003723|GO:0005732|GO:0016070|GO:0005681|GO:0005634|GO:0016071|GO:0006396|GO:0008380|GO:0006397|GO:0000375|GO:0000398	metabolic process|metabolic process|organelle|cellular process|binding|cellular metabolic process|organic substance metabolic process|intracellular organelle|intracellular|primary metabolic process|nitrogen compound metabolic process|intracellular ribonucleoprotein complex|nucleobase-containing compound metabolic process|cytoplasm|cellular aromatic compound metabolic process|intracellular membran…	ath03040|ath03040|ath03018	Spliceosome - Arabidopsis thaliana (thale cress)|Spliceosome - Arabidopsis thaliana (thale cress)|RNA degradation - Arabidopsis thaliana (thale cress)	K12626|K12626	U6 snRNA-associated Sm-like protein LSm7|U6 snRNA-associated Sm-like protein LSm7
Potri.001G269600	Potri.001G269600	Ribosomal protein L31e family protein	GO:0008152|GO:0008152|GO:0043226|GO:0009987|GO:0016020|GO:0005198|GO:0003735|GO:0044237|GO:0071944|GO:0009058|GO:0071704|GO:0005886|GO:0043229|GO:0005622|GO:0044238|GO:0006807|GO:0044249|GO:0030529|GO:0005737|GO:0019538|GO:0043231|GO:0044391|GO:0044267|GO:0009059|GO:0015934|GO:0009536|GO:0005840|GO:0005829|GO:0022625|GO:0006412|GO:0022626|GO:0009507|GO:0043043	metabolic process|metabolic process|organelle|cellular process|membrane|structural molecule activity|structural constituent of ribosome|cellular metabolic process|cell periphery|biosynthetic process|organic substance metabolic process|plasma membrane|intracellular organelle|intracellular|primary metabolic process|nitrogen compound metabolic process|cellular biosynthetic process|intracellular ribo…	ath03010|ath03010	Ribosome - Arabidopsis thaliana (thale cress)|Ribosome - Arabidopsis thaliana (thale cress)	K02910|K02910	large subunit ribosomal protein L31e|large subunit ribosomal protein L31e
Potri.001G271500	Potri.001G271500	Ribosomal protein L6 family protein	GO:0008152|GO:0008152|GO:0043226|GO:0009987|GO:0016020|GO:0005198|GO:0009506|GO:0003735|GO:0044237|GO:0071944|GO:0009058|GO:0071704|GO:0005911|GO:0005886|GO:0043229|GO:0005622|GO:0044238|GO:0006807|GO:0044249|GO:0030529|GO:0005737|GO:0019538|GO:0044391|GO:0044267|GO:0009059|GO:0015934|GO:0005840|GO:0005829|GO:0022625|GO:0006412|GO:0022626|GO:0043043	metabolic process|metabolic process|organelle|cellular process|membrane|structural molecule activity|plasmodesma|structural constituent of ribosome|cellular metabolic process|cell periphery|biosynthetic process|organic substance metabolic process|cell-cell junction|plasma membrane|intracellular organelle|intracellular|primary metabolic process|nitrogen compound metabolic process|cellular biosynth…	ath03010|ath03010	Ribosome - Arabidopsis thaliana (thale cress)|Ribosome - Arabidopsis thaliana (thale cress)	K02934|K02934	large subunit ribosomal protein L6e|large subunit ribosomal protein L6e
Potri.001G271800	Potri.001G271800	transferases;nucleotidyltransferases	GO:0003824|GO:0003824|GO:0008152|GO:0009058|GO:0016740|GO:0016772|GO:0016779	catalytic activity|catalytic activity|metabolic process|biosynthetic process|transferase activity|transferase activity, transferring phosphorus-containing groups|nucleotidyltransferase activity	ath03013|ath03013	RNA transport - Arabidopsis thaliana (thale cress)|RNA transport - Arabidopsis thaliana (thale cress)	K03241|K03241	translation initiation factor eIF-2B subunit gamma|translation initiation factor eIF-2B subunit gamma
Potri.001G272000	Potri.001G272000	Cyclin B1;4	GO:0043226|GO:0043226|GO:0009987|GO:0043229|GO:0005622|GO:0007049|GO:0043231|GO:0051301|GO:0005634	organelle|organelle|cellular process|intracellular organelle|intracellular|cell cycle|intracellular membrane-bounded organelle|cell division|nucleus	-	-	-	-
Potri.001G273700	Potri.001G273700	heat shock transcription factor B4	GO:0008152|GO:0008152|GO:0043226|GO:0009987|GO:0005488|GO:0050896|GO:0009628|GO:0006950|GO:0044237|GO:0009058|GO:0071704|GO:0019222|GO:0003700|GO:0043229|GO:0005622|GO:0044238|GO:0006807|GO:0009408|GO:0044249|GO:0006139|GO:0009266|GO:0005737|GO:0051171|GO:0006725|GO:0043231|GO:0051301|GO:0003676|GO:0080090|GO:0009059|GO:0051252|GO:0008356|GO:0016070|GO:0010468|GO:0003677|GO:0005634|GO:0043565|GO:…	metabolic process|metabolic process|organelle|cellular process|binding|response to stimulus|response to abiotic stimulus|response to stress|cellular metabolic process|biosynthetic process|organic substance metabolic process|regulation of metabolic process|transcription factor activity, sequence-specific DNA binding|intracellular organelle|intracellular|primary metabolic process|nitrogen compound …	-	-	-	-
Potri.001G274300	Potri.001G274300	chaperonin 10	GO:0043226|GO:0043226|GO:0009987|GO:0005488|GO:0050896|GO:0009628|GO:0006457|GO:0006950|GO:0043229|GO:0005622|GO:0009408|GO:0043169|GO:0009266|GO:0005737|GO:0001882|GO:0043231|GO:0000166|GO:0046872|GO:0032549|GO:0005739|GO:0017076|GO:0030554|GO:0005524|GO:0046914|GO:0005507	organelle|organelle|cellular process|binding|response to stimulus|response to abiotic stimulus|protein folding|response to stress|intracellular organelle|intracellular|response to heat|cation binding|response to temperature stimulus|cytoplasm|nucleoside binding|intracellular membrane-bounded organelle|nucleotide binding|metal ion binding|ribonucleoside binding|mitochondrion|purine nucleotide bind…	-	-	-	-
Potri.001G274400	Potri.001G274400	-	-	-	-	-	-
Potri.001G275400	Potri.001G275400	Telomerase activating protein Est1	GO:0008152|GO:0008152|GO:0043226|GO:0009987|GO:0005488|GO:0040007|GO:0032502|GO:0000003|GO:0050896|GO:0022414|GO:0006950|GO:0044237|GO:0005515|GO:0071704|GO:0040008|GO:0051321|GO:0043229|GO:0005622|GO:0044238|GO:0006807|GO:0006952|GO:0007126|GO:0007275|GO:0030529|GO:0006139|GO:0007049|GO:0000212|GO:0007017|GO:0005737|GO:0006725|GO:0043231|GO:0044265|GO:0016070|GO:0000226|GO:0019439|GO:0036464|GO:…	metabolic process|metabolic process|organelle|cellular process|binding|growth|developmental process|reproduction|response to stimulus|reproductive process|response to stress|cellular metabolic process|protein binding|organic substance metabolic process|regulation of growth|meiotic cell cycle|intracellular organelle|intracellular|primary metabolic process|nitrogen compound metabolic process|defens…	ath03015|ath03015	mRNA surveillance pathway - Arabidopsis thaliana (thale cress)|mRNA surveillance pathway - Arabidopsis thaliana (thale cress)	K14409|K14409	protein SMG7|protein SMG7
Potri.001G275800	Potri.001G275800	Calcium-dependent lipid-binding (CaLB domain) family protein	GO:0005488|GO:0005488|GO:0005515	binding|binding|protein binding	-	-	-	-
Potri.001G276700	Potri.001G276700	signal peptide peptidase	GO:0003824|GO:0003824|GO:0043226|GO:0016020|GO:0032502|GO:0000003|GO:0022414|GO:0005789|GO:0031090|GO:0042175|GO:0016787|GO:0012505|GO:0043229|GO:0005622|GO:0031224|GO:0098588|GO:0007275|GO:0009846|GO:0005783|GO:0005737|GO:0016021|GO:0043231|GO:0009856|GO:0008233|GO:0048229|GO:0004175|GO:0070001|GO:0009555|GO:0004190	catalytic activity|catalytic activity|organelle|membrane|developmental process|reproduction|reproductive process|endoplasmic reticulum membrane|organelle membrane|nuclear outer membrane-endoplasmic reticulum membrane network|hydrolase activity|endomembrane system|intracellular organelle|intracellular|intrinsic component of membrane|bounding membrane of organelle|multicellular organism development…	-	-	-	-
Potri.001G276900	Potri.001G276900	Regulator of chromosome condensation (RCC1) family with FYVE zinc finger domain	GO:0051179|GO:0051179|GO:0009987|GO:0005488|GO:0071944|GO:0008289|GO:0005622|GO:0051641|GO:0008104|GO:0043169|GO:0005543|GO:0005737|GO:0005938|GO:0046872|GO:0034613|GO:0032065	localization|localization|cellular process|binding|cell periphery|lipid binding|intracellular|cellular localization|protein localization|cation binding|phospholipid binding|cytoplasm|cell cortex|metal ion binding|cellular protein localization|cortical protein anchoring	-	-	-	-
Potri.001G278000	Potri.001G278000	Small nuclear ribonucleoprotein family protein	GO:0008152|GO:0008152|GO:0043226|GO:0009987|GO:0005488|GO:0044237|GO:0019013|GO:0071704|GO:0043229|GO:0005622|GO:0044238|GO:0019028|GO:0006807|GO:0030529|GO:0006139|GO:0006725|GO:0043231|GO:0003676|GO:0003723|GO:0016070|GO:0005681|GO:0005634|GO:0016071|GO:0006396|GO:0008380|GO:0006397	metabolic process|metabolic process|organelle|cellular process|binding|cellular metabolic process|viral nucleocapsid|organic substance metabolic process|intracellular organelle|intracellular|primary metabolic process|viral capsid|nitrogen compound metabolic process|intracellular ribonucleoprotein complex|nucleobase-containing compound metabolic process|cellular aromatic compound metabolic process…	ath03040|ath03040|ath03018	Spliceosome - Arabidopsis thaliana (thale cress)|Spliceosome - Arabidopsis thaliana (thale cress)|RNA degradation - Arabidopsis thaliana (thale cress)	K12627|K12627	U6 snRNA-associated Sm-like protein LSm8|U6 snRNA-associated Sm-like protein LSm8
Potri.001G278300	Potri.001G278300	Plant protein of unknown function (DUF828)	GO:0043226|GO:0043226|GO:0009987|GO:0016020|GO:0050896|GO:0006950|GO:0012505|GO:0009607|GO:0043229|GO:0051707|GO:0005622|GO:0031224|GO:0006952|GO:0043207|GO:0005783|GO:0005737|GO:0016021|GO:0009620|GO:0043231|GO:0051276|GO:0006325|GO:0006333	organelle|organelle|cellular process|membrane|response to stimulus|response to stress|endomembrane system|response to biotic stimulus|intracellular organelle|response to other organism|intracellular|intrinsic component of membrane|defense response|response to external biotic stimulus|endoplasmic reticulum|cytoplasm|integral component of membrane|response to fungus|intracellular membrane-bounded o…	-	-	-	-
Potri.001G278500	Potri.001G278500	Protein phosphatase 2C family protein	GO:0003824|GO:0003824|GO:0008152|GO:0043226|GO:0009987|GO:0005488|GO:0050896|GO:0023052|GO:0006950|GO:0044237|GO:0071704|GO:0016787|GO:0051716|GO:0009607|GO:0043229|GO:0051707|GO:0005622|GO:0044238|GO:0006952|GO:0016788|GO:0043169|GO:0043207|GO:0007165|GO:0007154|GO:0005737|GO:0019538|GO:0098542|GO:0009725|GO:0006793|GO:0009620|GO:0009611|GO:0043231|GO:0006796|GO:0044267|GO:0046872|GO:0043412|GO:…	catalytic activity|catalytic activity|metabolic process|organelle|cellular process|binding|response to stimulus|signaling|response to stress|cellular metabolic process|organic substance metabolic process|hydrolase activity|cellular response to stimulus|response to biotic stimulus|intracellular organelle|response to other organism|intracellular|primary metabolic process|defense response|hydrolase …	-	-	-	-
Potri.001G278800	Potri.001G278800	Clathrin, heavy chain	GO:0051179|GO:0051179|GO:0043226|GO:0005488|GO:0016020|GO:0005198|GO:0043234|GO:0009506|GO:0031090|GO:0005905|GO:0071944|GO:0005515|GO:0005911|GO:0012505|GO:0005886|GO:0043229|GO:0005622|GO:0051641|GO:0008104|GO:0030133|GO:0005774|GO:0098588|GO:0012506|GO:0030117|GO:0005737|GO:0030132|GO:0031982|GO:0043231|GO:0006810|GO:0005794|GO:0030658|GO:0030140|GO:0030659|GO:0016023|GO:0005773|GO:0030665|GO:…	localization|localization|organelle|binding|membrane|structural molecule activity|protein complex|plasmodesma|organelle membrane|coated pit|cell periphery|protein binding|cell-cell junction|endomembrane system|plasma membrane|intracellular organelle|intracellular|cellular localization|protein localization|transport vesicle|vacuolar membrane|bounding membrane of organelle|vesicle membrane|membrane…	ath04144|ath04144	Endocytosis - Arabidopsis thaliana (thale cress)|Endocytosis - Arabidopsis thaliana (thale cress)	K04646|K04646	clathrin heavy chain|clathrin heavy chain
Potri.001G278900	Potri.001G278900	Pleckstrin homology (PH) domain superfamily protein	GO:0051179|GO:0051179|GO:0043226|GO:0012505|GO:0043229|GO:0005622|GO:0051641|GO:0008104|GO:0043231|GO:0006810|GO:0005635|GO:0005643|GO:0071705|GO:0071702|GO:0046907|GO:0015031|GO:0005634|GO:0051028	localization|localization|organelle|endomembrane system|intracellular organelle|intracellular|cellular localization|protein localization|intracellular membrane-bounded organelle|transport|nuclear envelope|nuclear pore|nitrogen compound transport|organic substance transport|intracellular transport|protein transport|nucleus|mRNA transport	-	-	-	-
Potri.001G279000	Potri.001G279000	GO:0043226|GO:0043226|GO:0043229|GO:0005622|GO:0005737|GO:0043231|GO:0009526|GO:0009536|GO:0009941|GO:0009507	organelle|organelle|intracellular organelle|intracellular|cytoplasm|intracellular membrane-bounded organelle|plastid envelope|plastid|chloroplast envelope|chloroplast	-	-	-	-
Potri.001G279500	Potri.001G279500	BCL-2-associated athanogene 4	GO:0005488|GO:0005488|GO:0032502|GO:0000003|GO:0050896|GO:0022414|GO:0009628|GO:0006950|GO:0005515|GO:0005622|GO:0003006|GO:0006970|GO:0010228|GO:0007275|GO:0009266|GO:0009791|GO:0005737|GO:0051087|GO:0009409|GO:0048608|GO:0009651|GO:0005829	binding|binding|developmental process|reproduction|response to stimulus|reproductive process|response to abiotic stimulus|response to stress|protein binding|intracellular|developmental process involved in reproduction|response to osmotic stress|vegetative to reproductive phase transition of meristem|multicellular organism development|response to temperature stimulus|post-embryonic development|cyt…	-	-	-	-
Potri.001G280200	Potri.001G280200	Leucine-rich repeat protein kinase family protein	GO:0003824|GO:0003824|GO:0008152|GO:0009987|GO:0005488|GO:0016020|GO:0044237|GO:0005515|GO:0071704|GO:0016740|GO:0044238|GO:0031224|GO:0016772|GO:0016021|GO:0019538|GO:0001882|GO:0006793|GO:0000166|GO:0016773|GO:0006796|GO:0044267|GO:0016301|GO:0043412|GO:0032549|GO:0017076|GO:0030554|GO:0016310|GO:0005524|GO:0006464|GO:0004672|GO:0006468	catalytic activity|catalytic activity|metabolic process|cellular process|binding|membrane|cellular metabolic process|protein binding|organic substance metabolic process|transferase activity|primary metabolic process|intrinsic component of membrane|transferase activity, transferring phosphorus-containing groups|integral component of membrane|protein metabolic process|nucleoside binding|phosphorus …	-	-	-	-
Potri.001G280600	Potri.001G280600	ubiquitin-activating enzyme 1	GO:0003824|GO:0003824|GO:0008152|GO:0043226|GO:0009987|GO:0005488|GO:0016020|GO:0050896|GO:0009506|GO:0044237|GO:0071944|GO:0071704|GO:0005911|GO:0016740|GO:0016874|GO:0005886|GO:0009607|GO:0043229|GO:0051707|GO:0005622|GO:0044238|GO:0043207|GO:0019787|GO:0005737|GO:0019538|GO:0001882|GO:0043231|GO:0000166|GO:0044267|GO:0004842|GO:0043412|GO:0008641|GO:0005634|GO:0005829|GO:0032549|GO:0017076|GO:…	catalytic activity|catalytic activity|metabolic process|organelle|cellular process|binding|membrane|response to stimulus|plasmodesma|cellular metabolic process|cell periphery|organic substance metabolic process|cell-cell junction|transferase activity|ligase activity|plasma membrane|response to biotic stimulus|intracellular organelle|response to other organism|intracellular|primary metabolic proce…	ath04120|ath04120	Ubiquitin mediated proteolysis - Arabidopsis thaliana (thale cress)|Ubiquitin mediated proteolysis - Arabidopsis thaliana (thale cress)	K03178|K03178	ubiquitin-activating enzyme E1|ubiquitin-activating enzyme E1
Potri.001G280700	Potri.001G280700	Protein kinase superfamily protein	GO:0003824|GO:0003824|GO:0008152|GO:0009987|GO:0005488|GO:0044237|GO:0009058|GO:0071704|GO:0016740|GO:0044238|GO:0044249|GO:0044036|GO:0016772|GO:0044262|GO:0019538|GO:0001882|GO:0071669|GO:0006793|GO:0042546|GO:0000166|GO:0005975|GO:0016773|GO:0006796|GO:0044267|GO:0009059|GO:0016301|GO:0043412|GO:0016051|GO:0005976|GO:0032549|GO:0009832|GO:0017076|GO:0030554|GO:0016310|GO:0000271|GO:0005524|GO:…	catalytic activity|catalytic activity|metabolic process|cellular process|binding|cellular metabolic process|biosynthetic process|organic substance metabolic process|transferase activity|primary metabolic process|cellular biosynthetic process|cell wall macromolecule metabolic process|transferase activity, transferring phosphorus-containing groups|cellular carbohydrate metabolic process|protein met…	-	-	-	-
Potri.001G281300	Potri.001G281300	TBP-associated factor 15B	GO:0008152|GO:0008152|GO:0043226|GO:0009987|GO:0005488|GO:0044237|GO:0009058|GO:0071704|GO:0019222|GO:0043229|GO:0005622|GO:0044238|GO:0006807|GO:0043169|GO:0044249|GO:0006139|GO:0005737|GO:0051171|GO:0006725|GO:0043231|GO:0003676|GO:0000166|GO:0080090|GO:0009059|GO:0003723|GO:0051252|GO:0046872|GO:0009536|GO:0016070|GO:0010468|GO:0005634|GO:0006355|GO:2001141|GO:0046914|GO:0006351|GO:0032774|GO:…	metabolic process|metabolic process|organelle|cellular process|binding|cellular metabolic process|biosynthetic process|organic substance metabolic process|regulation of metabolic process|intracellular organelle|intracellular|primary metabolic process|nitrogen compound metabolic process|cation binding|cellular biosynthetic process|nucleobase-containing compound metabolic process|cytoplasm|regulati…	-	-	-	-
Potri.001G282900	Potri.001G282900	Cox19-like CHCH family protein	GO:0008152|GO:0008152|GO:0009987|GO:0048519|GO:0050896|GO:0009892|GO:0006950|GO:0044237|GO:0009058|GO:0048523|GO:0071704|GO:0019222|GO:0051716|GO:0044238|GO:0006807|GO:0009991|GO:0031668|GO:0044249|GO:0042594|GO:0007154|GO:0006629|GO:0006139|GO:0051171|GO:0006725|GO:0080090|GO:0006643|GO:0009059|GO:0051252|GO:0016070|GO:0010468|GO:0010629|GO:0009267|GO:0008610|GO:1901137|GO:0006355|GO:2001141|GO:…	metabolic process|metabolic process|cellular process|negative regulation of biological process|response to stimulus|negative regulation of metabolic process|response to stress|cellular metabolic process|biosynthetic process|negative regulation of cellular process|organic substance metabolic process|regulation of metabolic process|cellular response to stimulus|primary metabolic process|nitrogen co…	-	-	-	-
Potri.001G285500	Potri.001G285500	mitochondrial HSO70 2	GO:0043226|GO:0043226|GO:0009987|GO:0005488|GO:0016020|GO:0050896|GO:0009628|GO:0006457|GO:0031090|GO:0006950|GO:0071944|GO:0005515|GO:0009607|GO:0043229|GO:0051707|GO:0005622|GO:0009408|GO:0006970|GO:0005774|GO:0043207|GO:0098588|GO:0009266|GO:0005737|GO:0005618|GO:0001882|GO:0051082|GO:0043231|GO:0000166|GO:0009615|GO:0005773|GO:0009651|GO:0009536|GO:0032549|GO:0005739|GO:0017076|GO:0010038|GO:…	organelle|organelle|cellular process|binding|membrane|response to stimulus|response to abiotic stimulus|protein folding|organelle membrane|response to stress|cell periphery|protein binding|response to biotic stimulus|intracellular organelle|response to other organism|intracellular|response to heat|response to osmotic stress|vacuolar membrane|response to external biotic stimulus|bounding membrane …	ath04141|ath04141|ath03040|ath04144	Protein processing in endoplasmic reticulum - Arabidopsis thaliana (thale cress)|Protein processing in endoplasmic reticulum - Arabidopsis thaliana (thale cress)|Spliceosome - Arabidopsis thaliana (thale cress)|Endocytosis - Arabidopsis thaliana (thale cress)	K03283|K03283	heat shock 70kDa protein 1/8|heat shock 70kDa protein 1/8
Potri.001G285700	Potri.001G285700	global transcription factor group E3	GO:0008152|GO:0008152|GO:0043226|GO:0009987|GO:0005488|GO:0044237|GO:0009058|GO:0005515|GO:0071704|GO:0019222|GO:0043229|GO:0005622|GO:0044238|GO:0006807|GO:0044249|GO:0006139|GO:0005737|GO:0051171|GO:0006725|GO:0043231|GO:0080090|GO:0051276|GO:0009059|GO:0051252|GO:0009536|GO:0016070|GO:0010468|GO:0006325|GO:0006355|GO:2001141|GO:0006351|GO:0032774|GO:0009507|GO:0016568|GO:1903506	metabolic process|metabolic process|organelle|cellular process|binding|cellular metabolic process|biosynthetic process|protein binding|organic substance metabolic process|regulation of metabolic process|intracellular organelle|intracellular|primary metabolic process|nitrogen compound metabolic process|cellular biosynthetic process|nucleobase-containing compound metabolic process|cytoplasm|regulat…	-	-	-	-
Potri.001G286000	Potri.001G286000	Phosphoglycerate mutase family protein	GO:0003824|GO:0003824|GO:0008152|GO:0009987|GO:0050896|GO:0023052|GO:0044237|GO:0016787|GO:0051716|GO:0005622|GO:0016788|GO:0007165|GO:0007154|GO:0005737|GO:0009725|GO:0006793|GO:0006796|GO:0009755|GO:0005829|GO:0009735|GO:0042578|GO:0009736|GO:0016311|GO:0016791|GO:0071368	catalytic activity|catalytic activity|metabolic process|cellular process|response to stimulus|signaling|cellular metabolic process|hydrolase activity|cellular response to stimulus|intracellular|hydrolase activity, acting on ester bonds|signal transduction|cell communication|cytoplasm|response to hormone|phosphorus metabolic process|phosphate-containing compound metabolic process|hormone-mediated …	-	-	-	-
Potri.001G286700	Potri.001G286700	HEAT SHOCK PROTEIN 81.4	GO:0043226|GO:0043226|GO:0009987|GO:0005488|GO:0016020|GO:0005576|GO:0050896|GO:0006457|GO:0031090|GO:0006950|GO:0048046|GO:0071944|GO:0005515|GO:0012505|GO:0005886|GO:0043229|GO:0005622|GO:0005774|GO:0098588|GO:0005737|GO:0005618|GO:0001882|GO:0051082|GO:0043231|GO:0000166|GO:0005794|GO:0005773|GO:0009536|GO:0009532|GO:0005634|GO:0005829|GO:0032549|GO:0017076|GO:0030554|GO:0005524|GO:0009507|GO:…	organelle|organelle|cellular process|binding|membrane|extracellular region|response to stimulus|protein folding|organelle membrane|response to stress|apoplast|cell periphery|protein binding|endomembrane system|plasma membrane|intracellular organelle|intracellular|vacuolar membrane|bounding membrane of organelle|cytoplasm|cell wall|nucleoside binding|unfolded protein binding|intracellular membrane…	ath04141|ath04141|ath04626	Protein processing in endoplasmic reticulum - Arabidopsis thaliana (thale cress)|Protein processing in endoplasmic reticulum - Arabidopsis thaliana (thale cress)|Plant-pathogen interaction - Arabidopsis thaliana (thale cress)	K04079|K04079	molecular chaperone HtpG|molecular chaperone HtpG
Potri.001G286900	Potri.001G286900	pyrophosphorylase 6	GO:0003824|GO:0003824|GO:0008152|GO:0043226|GO:0009987|GO:0005488|GO:0050896|GO:0009628|GO:0006950|GO:0044237|GO:0016787|GO:0009607|GO:0043229|GO:0051707|GO:0005622|GO:0006952|GO:0009617|GO:0006970|GO:0043169|GO:0043207|GO:0005737|GO:0098542|GO:0006793|GO:0043231|GO:0009579|GO:0016817|GO:0009526|GO:0006796|GO:0009651|GO:0046872|GO:0009536|GO:0009532|GO:0016818|GO:0042742|GO:0010038|GO:0016462|GO:…	catalytic activity|catalytic activity|metabolic process|organelle|cellular process|binding|response to stimulus|response to abiotic stimulus|response to stress|cellular metabolic process|hydrolase activity|response to biotic stimulus|intracellular organelle|response to other organism|intracellular|defense response|response to bacterium|response to osmotic stress|cation binding|response to externa…	ath00190|ath00190	Oxidative phosphorylation - Arabidopsis thaliana (thale cress)|Oxidative phosphorylation - Arabidopsis thaliana (thale cress)	K01507|K01507	inorganic pyrophosphatase|inorganic pyrophosphatase
Potri.001G287700	Potri.001G287700	proline iminopeptidase	GO:0003824|GO:0003824|GO:0008152|GO:0043226|GO:0071704|GO:0016787|GO:0043229|GO:0005622|GO:0044238|GO:0005737|GO:0019538|GO:0043231|GO:0008233|GO:0006508|GO:0009536|GO:0005829|GO:0009507|GO:0004177	catalytic activity|catalytic activity|metabolic process|organelle|organic substance metabolic process|hydrolase activity|intracellular organelle|intracellular|primary metabolic process|cytoplasm|protein metabolic process|intracellular membrane-bounded organelle|peptidase activity|proteolysis|plastid|cytosol|chloroplast|aminopeptidase activity	ath00330|ath00330	Arginine and proline metabolism - Arabidopsis thaliana (thale cress)|Arginine and proline metabolism - Arabidopsis thaliana (thale cress)	K01259|K01259	proline iminopeptidase|proline iminopeptidase
Potri.001G288200	Potri.001G288200	GO:0043226|GO:0043226|GO:0016020|GO:0031090|GO:0071944|GO:0012505|GO:0005886|GO:0043229|GO:0005622|GO:0031224|GO:0005774|GO:0098588|GO:0005768|GO:0005737|GO:0016021|GO:0043231|GO:0042651|GO:0009579|GO:0005794|GO:0005802|GO:0005773|GO:0009536|GO:0055035|GO:0000139|GO:0009535|GO:0009534|GO:0009507	organelle|organelle|membrane|organelle membrane|cell periphery|endomembrane system|plasma membrane|intracellular organelle|intracellular|intrinsic component of membrane|vacuolar membrane|bounding membrane of organelle|endosome|cytoplasm|integral component of membrane|intracellular membrane-bounded organelle|thylakoid membrane|thylakoid|Golgi apparatus|trans-Golgi network|vacuole|plastid|plastid t…	-	-	-	-
Potri.001G289200	Potri.001G289200	target of rapamycin	GO:0003824|GO:0003824|GO:0008152|GO:0043226|GO:0009987|GO:0005488|GO:0040007|GO:0032502|GO:0048519|GO:0000003|GO:0050896|GO:0022414|GO:0008144|GO:0009892|GO:0006950|GO:0044237|GO:0006914|GO:0016049|GO:0009058|GO:0048523|GO:0005515|GO:0045927|GO:0071704|GO:0019222|GO:0050793|GO:0016740|GO:0051716|GO:0040008|GO:0048522|GO:0043229|GO:0005622|GO:0003006|GO:0044238|GO:0006807|GO:0044249|GO:0048316|GO:…	catalytic activity|catalytic activity|metabolic process|organelle|cellular process|binding|growth|developmental process|negative regulation of biological process|reproduction|response to stimulus|reproductive process|drug binding|negative regulation of metabolic process|response to stress|cellular metabolic process|autophagy|cell growth|biosynthetic process|negative regulation of cellular process…	ath04136|ath04136	Autophagy - other - Arabidopsis thaliana (thale cress)|Autophagy - other - Arabidopsis thaliana (thale cress)	K07203|K07203	serine/threonine-protein kinase mTOR|serine/threonine-protein kinase mTOR
Potri.001G289500	Potri.001G289500	Tubulin/FtsZ family protein	GO:0003824|GO:0003824|GO:0043226|GO:0009987|GO:0005488|GO:0016020|GO:0005198|GO:0050896|GO:0009628|GO:0043234|GO:0009506|GO:0006950|GO:0071944|GO:0005200|GO:0005911|GO:0016787|GO:0051716|GO:0005886|GO:0043229|GO:0005622|GO:0043233|GO:0006970|GO:0005874|GO:0045298|GO:0007017|GO:0005737|GO:0005618|GO:0001882|GO:0043231|GO:0009629|GO:0016817|GO:0000166|GO:0031981|GO:0005730|GO:0005773|GO:0009651|GO:…	catalytic activity|catalytic activity|organelle|cellular process|binding|membrane|structural molecule activity|response to stimulus|response to abiotic stimulus|protein complex|plasmodesma|response to stress|cell periphery|structural constituent of cytoskeleton|cell-cell junction|hydrolase activity|cellular response to stimulus|plasma membrane|intracellular organelle|intracellular|organelle lumen…	ath04145|ath04145	Phagosome - Arabidopsis thaliana (thale cress)|Phagosome - Arabidopsis thaliana (thale cress)	K07374|K07374	tubulin alpha|tubulin alpha
Potri.001G290600	Potri.001G290600	senescence-associated gene 101	GO:0003824|GO:0003824|GO:0002376|GO:0008152|GO:0043226|GO:0016020|GO:0032502|GO:0050896|GO:0031090|GO:0006950|GO:0071704|GO:0016787|GO:0050793|GO:0009607|GO:0043229|GO:0051707|GO:0005622|GO:0044238|GO:0031224|GO:0043900|GO:0006952|GO:0002239|GO:0009617|GO:0048513|GO:0016788|GO:0043207|GO:0098588|GO:0007568|GO:0006629|GO:0007275|GO:0051607|GO:0031349|GO:2000026|GO:1900424|GO:1900057|GO:1902290|GO:…	catalytic activity|catalytic activity|immune system process|metabolic process|organelle|membrane|developmental process|response to stimulus|organelle membrane|response to stress|organic substance metabolic process|hydrolase activity|regulation of developmental process|response to biotic stimulus|intracellular organelle|response to other organism|intracellular|primary metabolic process|intrinsic c…	-	-	-	-
Potri.001G292700	Potri.001G292700	telomere repeat binding factor 1	GO:0008152|GO:0008152|GO:0043226|GO:0009987|GO:0005488|GO:0050896|GO:0009628|GO:0043234|GO:0006950|GO:0044237|GO:0009058|GO:0005515|GO:0071704|GO:0003700|GO:0000785|GO:0043229|GO:0005622|GO:0044238|GO:0043233|GO:0006807|GO:0006970|GO:0044249|GO:0006139|GO:0000723|GO:0003682|GO:0006725|GO:0009725|GO:0043231|GO:0003676|GO:0042802|GO:0000786|GO:0046983|GO:0009733|GO:0031627|GO:0051276|GO:0009059|GO:…	metabolic process|metabolic process|organelle|cellular process|binding|response to stimulus|response to abiotic stimulus|protein complex|response to stress|cellular metabolic process|biosynthetic process|protein binding|organic substance metabolic process|transcription factor activity, sequence-specific DNA binding|chromatin|intracellular organelle|intracellular|primary metabolic process|organell…	-	-	-	-
Potri.001G293100	Potri.001G293100	ADP-ribosylation factor-like A1C	GO:0051179|GO:0051179|GO:0002376|GO:0008152|GO:0043226|GO:0009987|GO:0005488|GO:0016020|GO:0050896|GO:0023052|GO:0009506|GO:0031090|GO:0006950|GO:0044237|GO:0071944|GO:0009058|GO:0071704|GO:0005911|GO:0012505|GO:0051716|GO:0005886|GO:0009607|GO:0043229|GO:0051707|GO:0005622|GO:0044238|GO:0006952|GO:0008104|GO:0044249|GO:0005774|GO:0043207|GO:0098588|GO:0007165|GO:0007154|GO:0006629|GO:0051607|GO:…	localization|localization|immune system process|metabolic process|organelle|cellular process|binding|membrane|response to stimulus|signaling|plasmodesma|organelle membrane|response to stress|cellular metabolic process|cell periphery|biosynthetic process|organic substance metabolic process|cell-cell junction|endomembrane system|cellular response to stimulus|plasma membrane|response to biotic stimu…	-	-	-	-
Potri.001G293400	Potri.001G293400	APS kinase	GO:0003824|GO:0003824|GO:0008152|GO:0043226|GO:0009987|GO:0005488|GO:0044237|GO:0009058|GO:0071704|GO:0016740|GO:0043229|GO:0005622|GO:0044238|GO:0006807|GO:0006790|GO:0044249|GO:0016772|GO:0005737|GO:0001882|GO:0006793|GO:0043231|GO:0000166|GO:0006520|GO:0016773|GO:0006796|GO:0000096|GO:0016301|GO:0009536|GO:0044283|GO:0008652|GO:1901605|GO:0032549|GO:0000103|GO:0017076|GO:0044272|GO:0030554|GO:…	catalytic activity|catalytic activity|metabolic process|organelle|cellular process|binding|cellular metabolic process|biosynthetic process|organic substance metabolic process|transferase activity|intracellular organelle|intracellular|primary metabolic process|nitrogen compound metabolic process|sulfur compound metabolic process|cellular biosynthetic process|transferase activity, transferring phos…	ath01100|ath01100|ath00230|ath00920	Metabolic pathways - Arabidopsis thaliana (thale cress)|Metabolic pathways - Arabidopsis thaliana (thale cress)|Purine metabolism - Arabidopsis thaliana (thale cress)|Sulfur metabolism - Arabidopsis thaliana (thale cress)	K00860|K00860	adenylylsulfate kinase|adenylylsulfate kinase
Potri.001G293900	Potri.001G293900	DNA-binding storekeeper protein-related transcriptional regulator	GO:0008152|GO:0008152|GO:0043226|GO:0009987|GO:0043234|GO:0044237|GO:0009058|GO:0071704|GO:0019222|GO:0043229|GO:0005622|GO:0044238|GO:0043233|GO:0006807|GO:0044249|GO:0006139|GO:0005737|GO:0051171|GO:0006725|GO:0043231|GO:0016592|GO:0080090|GO:0009059|GO:0031981|GO:0005730|GO:0051252|GO:0009536|GO:0016070|GO:0010468|GO:0005634|GO:0005829|GO:0005654|GO:0006355|GO:2001141|GO:0006351|GO:0032774|GO:…	metabolic process|metabolic process|organelle|cellular process|protein complex|cellular metabolic process|biosynthetic process|organic substance metabolic process|regulation of metabolic process|intracellular organelle|intracellular|primary metabolic process|organelle lumen|nitrogen compound metabolic process|cellular biosynthetic process|nucleobase-containing compound metabolic process|cytoplasm…	-	-	-	-
Potri.001G295100	Potri.001G295100	Transducin/WD40 repeat-like superfamily protein	GO:0043226|GO:0043226|GO:0009987|GO:0005488|GO:0000003|GO:0022414|GO:0043234|GO:0005515|GO:0051321|GO:0043229|GO:0005622|GO:0007049|GO:0005737|GO:0000776|GO:0043231|GO:0051301|GO:0007059|GO:0000278|GO:0007067|GO:0000777|GO:0005694|GO:0005856|GO:0009524|GO:0098687|GO:0005819|GO:0005634|GO:0000280|GO:0000793|GO:0000775|GO:0015630	organelle|organelle|cellular process|binding|reproduction|reproductive process|protein complex|protein binding|meiotic cell cycle|intracellular organelle|intracellular|cell cycle|cytoplasm|kinetochore|intracellular membrane-bounded organelle|cell division|chromosome segregation|mitotic cell cycle|mitotic nuclear division|condensed chromosome kinetochore|chromosome|cytoskeleton|phragmoplast|chromo…	-	-	-	-
Potri.001G295200	Potri.001G295200	Ankyrin repeat family protein	GO:0043226|GO:0043226|GO:0005488|GO:0005515|GO:0043229|GO:0005622|GO:0005737|GO:0043231|GO:0009536|GO:0009507	organelle|organelle|binding|protein binding|intracellular organelle|intracellular|cytoplasm|intracellular membrane-bounded organelle|plastid|chloroplast	-	-	-	-
Potri.001G295901	Potri.001G295901	-	-	-	-	-	-
Potri.001G296800	Potri.001G296800	2-oxoglutarate (2OG) and Fe(II)-dependent oxygenase superfamily protein	GO:0003824|GO:0003824|GO:0008152|GO:0043226|GO:0005488|GO:0048519|GO:0050896|GO:0006950|GO:0016491|GO:0012505|GO:0030246|GO:0043229|GO:0005622|GO:0043233|GO:0006952|GO:0043169|GO:0031348|GO:0080134|GO:0005783|GO:0005737|GO:0055114|GO:0043231|GO:0005794|GO:0051213|GO:0016705|GO:0016706|GO:0046872|GO:0005788|GO:0031347|GO:0031418|GO:0046914|GO:0005506|GO:0004656	catalytic activity|catalytic activity|metabolic process|organelle|binding|negative regulation of biological process|response to stimulus|response to stress|oxidoreductase activity|endomembrane system|carbohydrate binding|intracellular organelle|intracellular|organelle lumen|defense response|cation binding|negative regulation of defense response|regulation of response to stress|endoplasmic reticul…	ath01100|ath01100|ath00330	Metabolic pathways - Arabidopsis thaliana (thale cress)|Metabolic pathways - Arabidopsis thaliana (thale cress)|Arginine and proline metabolism - Arabidopsis thaliana (thale cress)	K00472|K00472	prolyl 4-hydroxylase|prolyl 4-hydroxylase
Potri.001G297000	Potri.001G297000	RING/U-box superfamily protein	GO:0005488|GO:0005488|GO:0005515|GO:0043169|GO:0046872|GO:0046914|GO:0008270	binding|binding|protein binding|cation binding|metal ion binding|transition metal ion binding|zinc ion binding	-	-	-	-
Potri.001G297466	Potri.001G297466	-	-	-	-	-	-
Potri.001G297500	Potri.001G297500	Protein of unknown function (DUF620)	GO:0016020|GO:0016020|GO:0071944|GO:0005886	membrane|membrane|cell periphery|plasma membrane	-	-	-	-
Potri.001G298800	Potri.001G298800	GO:0008152|GO:0008152|GO:0009987|GO:0044237|GO:0009058|GO:0071704|GO:0044238|GO:0006807|GO:0044249|GO:0006139|GO:0006725|GO:0006793|GO:0006796|GO:0006753|GO:1901137|GO:0009259|GO:0009165|GO:0009117|GO:0006220|GO:0006221|GO:0009220	metabolic process|metabolic process|cellular process|cellular metabolic process|biosynthetic process|organic substance metabolic process|primary metabolic process|nitrogen compound metabolic process|cellular biosynthetic process|nucleobase-containing compound metabolic process|cellular aromatic compound metabolic process|phosphorus metabolic process|phosphate-containing compound metabolic process…	-	-	-	-
Potri.001G300300	Potri.001G300300	GO:0008152|GO:0008152|GO:0043226|GO:0009987|GO:0005488|GO:0048519|GO:0009892|GO:0044237|GO:0048523|GO:0005515|GO:0071704|GO:0019222|GO:0043229|GO:0005622|GO:0044238|GO:0043233|GO:0030234|GO:0043086|GO:0050790|GO:0019538|GO:0006793|GO:0043231|GO:0019899|GO:0004857|GO:0003676|GO:0080090|GO:0006796|GO:0044267|GO:0031981|GO:0019210|GO:0005730|GO:0003723|GO:0043412|GO:0032268|GO:0005634|GO:0019900|GO:…	metabolic process|metabolic process|organelle|cellular process|binding|negative regulation of biological process|negative regulation of metabolic process|cellular metabolic process|negative regulation of cellular process|protein binding|organic substance metabolic process|regulation of metabolic process|intracellular organelle|intracellular|primary metabolic process|organelle lumen|enzyme regulat…	-	-	-	-
Potri.001G300400	Potri.001G300400	Reticulon family protein	GO:0043226|GO:0043226|GO:0016020|GO:0005789|GO:0031090|GO:0042175|GO:0012505|GO:0043229|GO:0005622|GO:0031224|GO:0098588|GO:0005783|GO:0005737|GO:0016021|GO:0043231	organelle|organelle|membrane|endoplasmic reticulum membrane|organelle membrane|nuclear outer membrane-endoplasmic reticulum membrane network|endomembrane system|intracellular organelle|intracellular|intrinsic component of membrane|bounding membrane of organelle|endoplasmic reticulum|cytoplasm|integral component of membrane|intracellular membrane-bounded organelle	-	-	-	-
Potri.001G300700	Potri.001G300700	Leucine-rich repeat protein kinase family protein	GO:0003824|GO:0003824|GO:0008152|GO:0009987|GO:0005488|GO:0016020|GO:0004871|GO:0050896|GO:0023052|GO:0009506|GO:0044237|GO:0071944|GO:0005515|GO:0071704|GO:0005911|GO:0038023|GO:0016740|GO:0051716|GO:0005886|GO:0004872|GO:0044238|GO:0031224|GO:0004888|GO:0007165|GO:0007154|GO:0016772|GO:0016021|GO:0019538|GO:0001882|GO:0009725|GO:0006793|GO:0001653|GO:0019899|GO:0000166|GO:0016773|GO:0006796|GO:…	catalytic activity|catalytic activity|metabolic process|cellular process|binding|membrane|signal transducer activity|response to stimulus|signaling|plasmodesma|cellular metabolic process|cell periphery|protein binding|organic substance metabolic process|cell-cell junction|signaling receptor activity|transferase activity|cellular response to stimulus|plasma membrane|receptor activity|primary metab…	-	-	-	-
Potri.001G300900	Potri.001G300900	D-3-phosphoglycerate dehydrogenase	GO:0003824|GO:0003824|GO:0008152|GO:0043226|GO:0009987|GO:0005488|GO:0016020|GO:0032502|GO:0000003|GO:0022414|GO:0044237|GO:0048037|GO:0009058|GO:0016491|GO:0071704|GO:0043229|GO:0005622|GO:0003006|GO:0044238|GO:0006807|GO:0009561|GO:0044249|GO:0048316|GO:0007275|GO:0016614|GO:0009791|GO:0009793|GO:0005737|GO:0001882|GO:0050662|GO:0055114|GO:0043231|GO:0000166|GO:0006520|GO:0048608|GO:0048229|GO:…	catalytic activity|catalytic activity|metabolic process|organelle|cellular process|binding|membrane|developmental process|reproduction|reproductive process|cellular metabolic process|cofactor binding|biosynthetic process|oxidoreductase activity|organic substance metabolic process|intracellular organelle|intracellular|developmental process involved in reproduction|primary metabolic process|nitroge…	ath01100|ath01100|ath01200|ath01230|ath00260	Metabolic pathways - Arabidopsis thaliana (thale cress)|Metabolic pathways - Arabidopsis thaliana (thale cress)|Carbon metabolism - Arabidopsis thaliana (thale cress)|Biosynthesis of amino acids - Arabidopsis thaliana (thale cress)|Glycine, serine and threonine metabolism - Arabidopsis thaliana (thale cress)	K00058|K00058	D-3-phosphoglycerate dehydrogenase|D-3-phosphoglycerate dehydrogenase
Potri.001G301800	Potri.001G301800	CYCLIN D3;1	GO:0043226|GO:0043226|GO:0009987|GO:0032502|GO:0000003|GO:0050896|GO:0022414|GO:0043229|GO:0005622|GO:0003006|GO:0048316|GO:0007275|GO:0007049|GO:0009791|GO:0009725|GO:0043231|GO:0051301|GO:0048608|GO:0000278|GO:0007067|GO:0009743|GO:0010154|GO:0005634|GO:0009735|GO:0044843|GO:0000280|GO:0009744|GO:0000082	organelle|organelle|cellular process|developmental process|reproduction|response to stimulus|reproductive process|intracellular organelle|intracellular|developmental process involved in reproduction|seed development|multicellular organism development|cell cycle|post-embryonic development|response to hormone|intracellular membrane-bounded organelle|cell division|reproductive structure development|…	ath04075|ath04075	Plant hormone signal transduction - Arabidopsis thaliana (thale cress)|Plant hormone signal transduction - Arabidopsis thaliana (thale cress)	K14505|K14505	cyclin D3, plant|cyclin D3, plant
Potri.001G301900	Potri.001G301900	Calcium-dependent lipid-binding (CaLB domain) family protein	GO:0051179|GO:0051179|GO:0002376|GO:0009987|GO:0005488|GO:0016020|GO:0048519|GO:0050896|GO:0023052|GO:0009628|GO:0009506|GO:0006950|GO:0071944|GO:0048523|GO:0005515|GO:0005911|GO:0008289|GO:0051716|GO:0005886|GO:0005622|GO:0006955|GO:0051641|GO:0010941|GO:0006952|GO:0008104|GO:0043169|GO:0009314|GO:0009612|GO:0007165|GO:0007154|GO:0009266|GO:0050776|GO:0080134|GO:0005543|GO:0005737|GO:0045087|GO:…	localization|localization|immune system process|cellular process|binding|membrane|negative regulation of biological process|response to stimulus|signaling|response to abiotic stimulus|plasmodesma|response to stress|cell periphery|negative regulation of cellular process|protein binding|cell-cell junction|lipid binding|cellular response to stimulus|plasma membrane|intracellular|immune response|cell…	-	-	-	-
Potri.001G302000	Potri.001G302000	PTEN 2	GO:0051179|GO:0051179|GO:0003824|GO:0008152|GO:0009987|GO:0005488|GO:0048519|GO:0050896|GO:0023052|GO:0009892|GO:0044237|GO:0048523|GO:0005515|GO:0071704|GO:0019222|GO:0016787|GO:0008289|GO:0051716|GO:0005622|GO:0044238|GO:0051641|GO:0043086|GO:0016788|GO:0007165|GO:0007154|GO:0006629|GO:0050790|GO:0009966|GO:0005543|GO:0005737|GO:0023014|GO:0019538|GO:0006793|GO:0006810|GO:0080090|GO:0046486|GO:…	localization|localization|catalytic activity|metabolic process|cellular process|binding|negative regulation of biological process|response to stimulus|signaling|negative regulation of metabolic process|cellular metabolic process|negative regulation of cellular process|protein binding|organic substance metabolic process|regulation of metabolic process|hydrolase activity|lipid binding|cellular resp…	ath04070|ath04070|ath00562	Phosphatidylinositol signaling system - Arabidopsis thaliana (thale cress)|Phosphatidylinositol signaling system - Arabidopsis thaliana (thale cress)|Inositol phosphate metabolism - Arabidopsis thaliana (thale cress)	K01110|K01110	phosphatidylinositol-3,4,5-trisphosphate 3-phosphatase and dual-specificity protein phosphatase PTEN|phosphatidylinositol-3,4,5-trisphosphate 3-phosphatase and dual-specificity protein phosphatase PTEN
Potri.001G302600	Potri.001G302600	Protein of unknown function (DUF579)	GO:0008152|GO:0008152|GO:0043226|GO:0009987|GO:0016020|GO:0031090|GO:0044237|GO:0009058|GO:0071704|GO:0012505|GO:0043229|GO:0005622|GO:0044238|GO:0031224|GO:0044249|GO:0098588|GO:0044036|GO:0005737|GO:0044262|GO:0016021|GO:0071669|GO:0042546|GO:0043231|GO:0005794|GO:0005975|GO:0009059|GO:0016051|GO:0005976|GO:0000139|GO:0009832|GO:0000271|GO:0009834|GO:0045491|GO:0045492	metabolic process|metabolic process|organelle|cellular process|membrane|organelle membrane|cellular metabolic process|biosynthetic process|organic substance metabolic process|endomembrane system|intracellular organelle|intracellular|primary metabolic process|intrinsic component of membrane|cellular biosynthetic process|bounding membrane of organelle|cell wall macromolecule metabolic process|cytop…	-	-	-	-
Potri.001G304000	Potri.001G304000	poly(A) binding protein 8	GO:0008152|GO:0008152|GO:0043226|GO:0009987|GO:0005488|GO:0050896|GO:0044419|GO:0044237|GO:0009058|GO:0071704|GO:0019222|GO:0043229|GO:0005622|GO:0044238|GO:0006807|GO:0044249|GO:0005737|GO:0051171|GO:0019538|GO:0016032|GO:0043231|GO:0003676|GO:0000166|GO:0044403|GO:0080090|GO:0044267|GO:0009059|GO:0003723|GO:0010468|GO:0032268|GO:0005634|GO:0005829|GO:0010038|GO:0010608|GO:0006417|GO:0046686|GO:…	metabolic process|metabolic process|organelle|cellular process|binding|response to stimulus|interspecies interaction between organisms|cellular metabolic process|biosynthetic process|organic substance metabolic process|regulation of metabolic process|intracellular organelle|intracellular|primary metabolic process|nitrogen compound metabolic process|cellular biosynthetic process|cytoplasm|regulati…	ath03013|ath03013|ath03015|ath03018	RNA transport - Arabidopsis thaliana (thale cress)|RNA transport - Arabidopsis thaliana (thale cress)|mRNA surveillance pathway - Arabidopsis thaliana (thale cress)|RNA degradation - Arabidopsis thaliana (thale cress)	K13126|K13126	polyadenylate-binding protein|polyadenylate-binding protein
Potri.001G304100	Potri.001G304100	RING/U-box superfamily protein	GO:0003824|GO:0003824|GO:0008152|GO:0009987|GO:0005488|GO:0016020|GO:0032502|GO:0050896|GO:0009628|GO:0006950|GO:0010166|GO:0044237|GO:0009058|GO:0071704|GO:0019222|GO:0016740|GO:0016874|GO:0044238|GO:0031224|GO:0010025|GO:0009414|GO:0043169|GO:0044249|GO:0043085|GO:0009698|GO:0019787|GO:0006629|GO:0007275|GO:0050790|GO:0016021|GO:0006725|GO:0042335|GO:0019748|GO:0009415|GO:0009059|GO:0004842|GO:…	catalytic activity|catalytic activity|metabolic process|cellular process|binding|membrane|developmental process|response to stimulus|response to abiotic stimulus|response to stress|wax metabolic process|cellular metabolic process|biosynthetic process|organic substance metabolic process|regulation of metabolic process|transferase activity|ligase activity|primary metabolic process|intrinsic compone…	ath04141|ath04141	Protein processing in endoplasmic reticulum - Arabidopsis thaliana (thale cress)|Protein processing in endoplasmic reticulum - Arabidopsis thaliana (thale cress)	K10661|K10661	E3 ubiquitin-protein ligase MARCH6|E3 ubiquitin-protein ligase MARCH6
Potri.001G304200	Potri.001G304200	Plant protein of unknown function (DUF869)	GO:0051179|GO:0051179|GO:0002376|GO:0008152|GO:0009987|GO:0016020|GO:0050896|GO:0006950|GO:0071944|GO:0009058|GO:0071704|GO:0019222|GO:0051716|GO:0005886|GO:0006955|GO:0044238|GO:0051641|GO:0010941|GO:0006952|GO:0008104|GO:0050776|GO:0080134|GO:0045087|GO:0008219|GO:0006810|GO:0009812|GO:0080090|GO:0045088|GO:0043067|GO:0031347|GO:0009813|GO:0012501|GO:0009626|GO:0071702|GO:0046907|GO:0010363|GO:…	localization|localization|immune system process|metabolic process|cellular process|membrane|response to stimulus|response to stress|cell periphery|biosynthetic process|organic substance metabolic process|regulation of metabolic process|cellular response to stimulus|plasma membrane|immune response|primary metabolic process|cellular localization|regulation of cell death|defense response|protein loc…	-	-	-	-
Potri.001G304700	Potri.001G304700	Ribosomal protein S5 domain 2-like superfamily protein	GO:0008152|GO:0008152|GO:0043226|GO:0009987|GO:0005198|GO:0009506|GO:0003735|GO:0044237|GO:0009058|GO:0071704|GO:0005911|GO:0043229|GO:0005622|GO:0044238|GO:0006807|GO:0044249|GO:0030529|GO:0005737|GO:0019538|GO:0043231|GO:0044391|GO:0044267|GO:0009059|GO:0009536|GO:0005840|GO:0005829|GO:0015935|GO:0006412|GO:0022627|GO:0022626|GO:0009507|GO:0043043	metabolic process|metabolic process|organelle|cellular process|structural molecule activity|plasmodesma|structural constituent of ribosome|cellular metabolic process|biosynthetic process|organic substance metabolic process|cell-cell junction|intracellular organelle|intracellular|primary metabolic process|nitrogen compound metabolic process|cellular biosynthetic process|intracellular ribonucleopro…	ath03010|ath03010	Ribosome - Arabidopsis thaliana (thale cress)|Ribosome - Arabidopsis thaliana (thale cress)	K02960|K02960	small subunit ribosomal protein S16e|small subunit ribosomal protein S16e
Potri.001G304800	Potri.001G304800	S-adenosyl-L-methionine-dependent methyltransferases superfamily protein	GO:0003824|GO:0003824|GO:0008152|GO:0009987|GO:0005488|GO:0050896|GO:0044237|GO:0009058|GO:0071704|GO:0016740|GO:0032259|GO:0043169|GO:0044249|GO:0009698|GO:0006725|GO:0019748|GO:0008168|GO:0046872|GO:0044550|GO:0009808|GO:0009804|GO:0009699|GO:0010038|GO:0008757|GO:0046686|GO:0009809|GO:0008171|GO:0009805|GO:0042409	catalytic activity|catalytic activity|metabolic process|cellular process|binding|response to stimulus|cellular metabolic process|biosynthetic process|organic substance metabolic process|transferase activity|methylation|cation binding|cellular biosynthetic process|phenylpropanoid metabolic process|cellular aromatic compound metabolic process|secondary metabolic process|methyltransferase activity|m…	ath01100|ath01100|ath01110|ath00940|ath00945|ath00360|ath00941	Metabolic pathways - Arabidopsis thaliana (thale cress)|Metabolic pathways - Arabidopsis thaliana (thale cress)|Biosynthesis of secondary metabolites - Arabidopsis thaliana (thale cress)|Phenylpropanoid biosynthesis - Arabidopsis thaliana (thale cress)|Stilbenoid, diarylheptanoid and gingerol biosynthesis - Arabidopsis thaliana (thale cress)|Phenylalanine metabolism - Arabidopsis thaliana (thale …	K00588|K00588	caffeoyl-CoA O-methyltransferase|caffeoyl-CoA O-methyltransferase
Potri.001G305900	Potri.001G305900	zinc ion binding;DNA binding	GO:0008152|GO:0008152|GO:0043226|GO:0009987|GO:0005488|GO:0044237|GO:0009058|GO:0005515|GO:0071704|GO:0043229|GO:0005622|GO:0044238|GO:0006807|GO:0043169|GO:0044249|GO:0006139|GO:0019538|GO:0006725|GO:0016570|GO:0043231|GO:0003676|GO:0044267|GO:0051276|GO:0009059|GO:0046872|GO:0043412|GO:0016070|GO:0003677|GO:0006325|GO:0005634|GO:0046914|GO:0006464|GO:0006351|GO:0032774|GO:0016568|GO:0006352|GO:…	metabolic process|metabolic process|organelle|cellular process|binding|cellular metabolic process|biosynthetic process|protein binding|organic substance metabolic process|intracellular organelle|intracellular|primary metabolic process|nitrogen compound metabolic process|cation binding|cellular biosynthetic process|nucleobase-containing compound metabolic process|protein metabolic process|cellular…	-	-	-	-
Potri.001G309500	Potri.001G309500	actin 7	GO:0043226|GO:0043226|GO:0009987|GO:0005488|GO:0016020|GO:0005198|GO:0040007|GO:0032502|GO:0050896|GO:0009628|GO:0009506|GO:0006950|GO:0048589|GO:0016049|GO:0071944|GO:0005200|GO:0005911|GO:0005886|GO:0009653|GO:0043229|GO:0005622|GO:0043233|GO:0009845|GO:0060560|GO:0009314|GO:0007275|GO:0009791|GO:0009888|GO:0048364|GO:0010015|GO:0005737|GO:0005618|GO:0001882|GO:0009725|GO:0009611|GO:0043231|GO:…	organelle|organelle|cellular process|binding|membrane|structural molecule activity|growth|developmental process|response to stimulus|response to abiotic stimulus|plasmodesma|response to stress|developmental growth|cell growth|cell periphery|structural constituent of cytoskeleton|cell-cell junction|plasma membrane|anatomical structure morphogenesis|intracellular organelle|intracellular|organelle l…	-	-	-	-
Potri.001G310400	Potri.001G310400	arabinogalactan protein 1	GO:0016020|GO:0016020|GO:0071944|GO:0005886|GO:0031224|GO:0031225	membrane|membrane|cell periphery|plasma membrane|intrinsic component of membrane|anchored component of membrane	-	-	-	-
Potri.001G310900	Potri.001G310900	splicing factor, putative	GO:0043226|GO:0043226|GO:0005488|GO:0043229|GO:0005622|GO:0005737|GO:0043231|GO:0009536|GO:0005634|GO:0009507	organelle|organelle|binding|intracellular organelle|intracellular|cytoplasm|intracellular membrane-bounded organelle|plastid|nucleus|chloroplast	ath03040|ath03040	Spliceosome - Arabidopsis thaliana (thale cress)|Spliceosome - Arabidopsis thaliana (thale cress)	K12828|K12828	splicing factor 3B subunit 1|splicing factor 3B subunit 1
Potri.001G311000	Potri.001G311000	Ribosomal protein S6e	GO:0008152|GO:0008152|GO:0043226|GO:0009987|GO:0016020|GO:0005198|GO:0050896|GO:0009506|GO:0003735|GO:0044237|GO:0071944|GO:0009058|GO:0071704|GO:0005911|GO:0005886|GO:0043229|GO:0005622|GO:0044238|GO:0006807|GO:0044249|GO:0030529|GO:0006139|GO:0005737|GO:0019538|GO:0006725|GO:0009725|GO:0044391|GO:0044267|GO:0009059|GO:0016070|GO:0042254|GO:0042274|GO:0005840|GO:0005829|GO:0009735|GO:0015935|GO:…	metabolic process|metabolic process|organelle|cellular process|membrane|structural molecule activity|response to stimulus|plasmodesma|structural constituent of ribosome|cellular metabolic process|cell periphery|biosynthetic process|organic substance metabolic process|cell-cell junction|plasma membrane|intracellular organelle|intracellular|primary metabolic process|nitrogen compound metabolic proc…	ath03010|ath03010	Ribosome - Arabidopsis thaliana (thale cress)|Ribosome - Arabidopsis thaliana (thale cress)	K02991|K02991	small subunit ribosomal protein S6e|small subunit ribosomal protein S6e
Potri.001G314200	Potri.001G314200	cytochrome B5 isoform B	GO:0008152|GO:0008152|GO:0043226|GO:0009987|GO:0005488|GO:0016020|GO:0005789|GO:0031090|GO:0044237|GO:0009058|GO:0071704|GO:0042175|GO:0012505|GO:0043229|GO:0005622|GO:0031224|GO:0043169|GO:0044249|GO:0098588|GO:0005783|GO:0005737|GO:0016021|GO:0055114|GO:0043231|GO:0046906|GO:0046872|GO:0020037|GO:0043447	metabolic process|metabolic process|organelle|cellular process|binding|membrane|endoplasmic reticulum membrane|organelle membrane|cellular metabolic process|biosynthetic process|organic substance metabolic process|nuclear outer membrane-endoplasmic reticulum membrane network|endomembrane system|intracellular organelle|intracellular|intrinsic component of membrane|cation binding|cellular biosynthe…	-	-	-	-
Potri.001G314300	Potri.001G314300	26S proteasome regulatory complex, non-ATPase subcomplex, Rpn2/Psmd1 subunit	GO:0008152|GO:0008152|GO:0005488|GO:0043234|GO:0071704|GO:0019222|GO:0005622|GO:0044238|GO:0030234|GO:0000502|GO:0005737|GO:0019538|GO:0080090|GO:0042176|GO:0005829|GO:0030163	metabolic process|metabolic process|binding|protein complex|organic substance metabolic process|regulation of metabolic process|intracellular|primary metabolic process|enzyme regulator activity|proteasome complex|cytoplasm|protein metabolic process|regulation of primary metabolic process|regulation of protein catabolic process|cytosol|protein catabolic process	ath03050|ath03050	Proteasome - Arabidopsis thaliana (thale cress)|Proteasome - Arabidopsis thaliana (thale cress)	K03032|K03032	26S proteasome regulatory subunit N2|26S proteasome regulatory subunit N2
Potri.001G314500	Potri.001G314500	Ribosomal protein L13 family protein	GO:0008152|GO:0008152|GO:0043226|GO:0009987|GO:0005198|GO:0003735|GO:0044237|GO:0009058|GO:0071704|GO:0043229|GO:0005622|GO:0044238|GO:0006807|GO:0044249|GO:0030529|GO:0005737|GO:0019538|GO:0044391|GO:0044267|GO:0009059|GO:0015934|GO:0005840|GO:0005829|GO:0022625|GO:0006412|GO:0022626|GO:0043043	metabolic process|metabolic process|organelle|cellular process|structural molecule activity|structural constituent of ribosome|cellular metabolic process|biosynthetic process|organic substance metabolic process|intracellular organelle|intracellular|primary metabolic process|nitrogen compound metabolic process|cellular biosynthetic process|intracellular ribonucleoprotein complex|cytoplasm|protein …	ath03010|ath03010	Ribosome - Arabidopsis thaliana (thale cress)|Ribosome - Arabidopsis thaliana (thale cress)	K02872|K02872	large subunit ribosomal protein L13Ae|large subunit ribosomal protein L13Ae
Potri.001G315400	Potri.001G315400	Uncharacterised protein family SERF	-	-	-	-	-	-
Potri.001G316400	Potri.001G316400	ubiquitin-associated (UBA)/TS-N domain-containing protein	GO:0051179|GO:0051179|GO:0008152|GO:0009987|GO:0005488|GO:0044237|GO:0009058|GO:0005515|GO:0071704|GO:0005622|GO:0044238|GO:0051641|GO:0008104|GO:0043169|GO:0044249|GO:0005737|GO:0019538|GO:0006810|GO:0005975|GO:0006486|GO:0044267|GO:0009059|GO:0046872|GO:0043412|GO:0006623|GO:0071702|GO:0046907|GO:1901137|GO:0015031|GO:0005829|GO:0034613|GO:0006605|GO:0006464|GO:0007034|GO:0006886	localization|localization|metabolic process|cellular process|binding|cellular metabolic process|biosynthetic process|protein binding|organic substance metabolic process|intracellular|primary metabolic process|cellular localization|protein localization|cation binding|cellular biosynthetic process|cytoplasm|protein metabolic process|transport|carbohydrate metabolic process|protein glycosylation|cel…	-	-	-	-
Potri.001G317400	Potri.001G317400	Alkaline phytoceramidase (aPHC)	GO:0003824|GO:0003824|GO:0008152|GO:0043226|GO:0009987|GO:0016020|GO:0044237|GO:0071704|GO:0016787|GO:0012505|GO:0043229|GO:0005622|GO:0044238|GO:0031224|GO:0006807|GO:0006629|GO:0016810|GO:0005783|GO:0005737|GO:0016021|GO:0043231|GO:0005794|GO:0006665|GO:0006643|GO:0016811|GO:0006672	catalytic activity|catalytic activity|metabolic process|organelle|cellular process|membrane|cellular metabolic process|organic substance metabolic process|hydrolase activity|endomembrane system|intracellular organelle|intracellular|primary metabolic process|intrinsic component of membrane|nitrogen compound metabolic process|lipid metabolic process|hydrolase activity, acting on carbon-nitrogen (bu…	ath00600|ath00600	Sphingolipid metabolism - Arabidopsis thaliana (thale cress)|Sphingolipid metabolism - Arabidopsis thaliana (thale cress)	K04711|K04711	dihydroceramidase [EC:3.5.1.-]|dihydroceramidase [EC:3.5.1.-]
Potri.001G317500	Potri.001G317500	methionine--tRNA ligase, putative / methionyl-tRNA synthetase, putative / MetRS, putative	GO:0003824|GO:0003824|GO:0008152|GO:0009987|GO:0005488|GO:0050896|GO:0044237|GO:0009058|GO:0071704|GO:0016874|GO:0005622|GO:0044238|GO:0006807|GO:0044249|GO:0006139|GO:0005737|GO:0019538|GO:0001882|GO:0006725|GO:0003676|GO:0000166|GO:0006520|GO:0044267|GO:0009059|GO:0003723|GO:0016070|GO:0016876|GO:0005829|GO:0032549|GO:0017076|GO:0010038|GO:0030554|GO:0005524|GO:0046686|GO:0019752|GO:0043039|GO:…	catalytic activity|catalytic activity|metabolic process|cellular process|binding|response to stimulus|cellular metabolic process|biosynthetic process|organic substance metabolic process|ligase activity|intracellular|primary metabolic process|nitrogen compound metabolic process|cellular biosynthetic process|nucleobase-containing compound metabolic process|cytoplasm|protein metabolic process|nucleo…	ath00970|ath00970|ath00450	Aminoacyl-tRNA biosynthesis - Arabidopsis thaliana (thale cress)|Aminoacyl-tRNA biosynthesis - Arabidopsis thaliana (thale cress)|Selenocompound metabolism - Arabidopsis thaliana (thale cress)	K01874|K01874	methionyl-tRNA synthetase|methionyl-tRNA synthetase
Potri.001G318000	Potri.001G318000	-	-	-	-	-	-
Potri.001G318800	Potri.001G318800	ARM repeat superfamily protein	GO:0005488|GO:0005488	binding|binding	-	-	-	-
Potri.001G319000	Potri.001G319000	RNA recognition motif (RRM)-containing protein	GO:0008152|GO:0008152|GO:0009987|GO:0005488|GO:0032502|GO:0000003|GO:0022414|GO:0044237|GO:0009058|GO:0005515|GO:0071704|GO:0009653|GO:0007155|GO:0048522|GO:0003006|GO:0044238|GO:0048513|GO:0009887|GO:0043169|GO:0044249|GO:0010228|GO:0007275|GO:0007049|GO:0009791|GO:0009888|GO:0090626|GO:0007017|GO:0019538|GO:0051301|GO:0030029|GO:0003676|GO:0048869|GO:0000166|GO:0072593|GO:0048608|GO:0033043|GO:…	metabolic process|metabolic process|cellular process|binding|developmental process|reproduction|reproductive process|cellular metabolic process|biosynthetic process|protein binding|organic substance metabolic process|anatomical structure morphogenesis|cell adhesion|positive regulation of cellular process|developmental process involved in reproduction|primary metabolic process|animal organ develop…	-	-	-	-
Potri.001G319900	Potri.001G319900	glycine-rich RNA-binding protein 2	GO:0008152|GO:0008152|GO:0043226|GO:0009987|GO:0005488|GO:0032502|GO:0050896|GO:0009628|GO:0006950|GO:0044237|GO:0009058|GO:0071704|GO:0019222|GO:0043229|GO:0005622|GO:0044238|GO:0006807|GO:0009845|GO:0009414|GO:0006970|GO:0043169|GO:0044249|GO:0007275|GO:0006139|GO:0009266|GO:0009791|GO:0001072|GO:0005737|GO:0051171|GO:0001882|GO:0006725|GO:0043231|GO:0003676|GO:0000166|GO:0009409|GO:0080090|GO:…	metabolic process|metabolic process|organelle|cellular process|binding|developmental process|response to stimulus|response to abiotic stimulus|response to stress|cellular metabolic process|biosynthetic process|organic substance metabolic process|regulation of metabolic process|intracellular organelle|intracellular|primary metabolic process|nitrogen compound metabolic process|seed germination|resp…	-	-	-	-
Potri.001G320000	Potri.001G320000	UDP-D-glucuronate 4-epimerase 6	GO:0003824|GO:0003824|GO:0008152|GO:0043226|GO:0009987|GO:0005488|GO:0016020|GO:0031090|GO:0044237|GO:0048037|GO:0071704|GO:0012505|GO:0043229|GO:0005622|GO:0044238|GO:0016853|GO:0031224|GO:0098588|GO:0005768|GO:0005737|GO:0016021|GO:0050662|GO:0043231|GO:0005794|GO:0005975|GO:0005802|GO:0016857|GO:0000139|GO:0005795|GO:0050378|GO:0032580	catalytic activity|catalytic activity|metabolic process|organelle|cellular process|binding|membrane|organelle membrane|cellular metabolic process|cofactor binding|organic substance metabolic process|endomembrane system|intracellular organelle|intracellular|primary metabolic process|isomerase activity|intrinsic component of membrane|bounding membrane of organelle|endosome|cytoplasm|integral compon…	ath01100|ath01100|ath00520	Metabolic pathways - Arabidopsis thaliana (thale cress)|Metabolic pathways - Arabidopsis thaliana (thale cress)|Amino sugar and nucleotide sugar metabolism - Arabidopsis thaliana (thale cress)	K08679|K08679	UDP-glucuronate 4-epimerase|UDP-glucuronate 4-epimerase
Potri.001G320400	Potri.001G320400	serine hydroxymethyltransferase 4	GO:0003824|GO:0003824|GO:0008152|GO:0009987|GO:0005488|GO:0016020|GO:0048511|GO:0050896|GO:0009506|GO:0044237|GO:0048037|GO:0071944|GO:0071704|GO:0005911|GO:0007623|GO:0016740|GO:0005886|GO:0005622|GO:0044238|GO:0006807|GO:0030170|GO:0005737|GO:0006725|GO:0006730|GO:0006520|GO:0042558|GO:1901605|GO:0006760|GO:0016742|GO:0005829|GO:0035999|GO:0010038|GO:0004372|GO:0046686|GO:0019752|GO:0009069|GO:…	catalytic activity|catalytic activity|metabolic process|cellular process|binding|membrane|rhythmic process|response to stimulus|plasmodesma|cellular metabolic process|cofactor binding|cell periphery|organic substance metabolic process|cell-cell junction|circadian rhythm|transferase activity|plasma membrane|intracellular|primary metabolic process|nitrogen compound metabolic process|pyridoxal phosp…	ath01100|ath01100|ath01110|ath01200|ath01230|ath00630|ath00260|ath00460|ath00670	Metabolic pathways - Arabidopsis thaliana (thale cress)|Metabolic pathways - Arabidopsis thaliana (thale cress)|Biosynthesis of secondary metabolites - Arabidopsis thaliana (thale cress)|Carbon metabolism - Arabidopsis thaliana (thale cress)|Biosynthesis of amino acids - Arabidopsis thaliana (thale cress)|Glyoxylate and dicarboxylate metabolism - Arabidopsis thaliana (thale cress)|Glycine, serine…	K00600|K00600	glycine hydroxymethyltransferase|glycine hydroxymethyltransferase
Potri.001G320500	Potri.001G320500	S-adenosyl-L-homocysteine hydrolase	GO:0003824|GO:0003824|GO:0008152|GO:0043226|GO:0009987|GO:0005488|GO:0016020|GO:0032502|GO:0048519|GO:0005576|GO:0000003|GO:0022414|GO:0009506|GO:0009892|GO:0031090|GO:0048046|GO:0044237|GO:0071944|GO:0009058|GO:0048523|GO:0071704|GO:0019222|GO:0005911|GO:0016787|GO:0005886|GO:0043229|GO:0005622|GO:0003006|GO:0044238|GO:0006807|GO:0006790|GO:0043169|GO:0044249|GO:0005774|GO:0098588|GO:0048316|GO:…	catalytic activity|catalytic activity|metabolic process|organelle|cellular process|binding|membrane|developmental process|negative regulation of biological process|extracellular region|reproduction|reproductive process|plasmodesma|negative regulation of metabolic process|organelle membrane|apoplast|cellular metabolic process|cell periphery|biosynthetic process|negative regulation of cellular proc…	ath01100|ath01100|ath00270	Metabolic pathways - Arabidopsis thaliana (thale cress)|Metabolic pathways - Arabidopsis thaliana (thale cress)|Cysteine and methionine metabolism - Arabidopsis thaliana (thale cress)	K01251|K01251	adenosylhomocysteinase|adenosylhomocysteinase
Potri.001G320800	Potri.001G320800	FASCICLIN-like arabinogalactan-protein 11	GO:0009987|GO:0009987|GO:0016020|GO:0071944|GO:0005886|GO:0031224|GO:0031225|GO:0071669|GO:0042546|GO:0009832|GO:0009834	cellular process|cellular process|membrane|cell periphery|plasma membrane|intrinsic component of membrane|anchored component of membrane|plant-type cell wall organization or biogenesis|cell wall biogenesis|plant-type cell wall biogenesis|plant-type secondary cell wall biogenesis	-	-	-	-
Potri.001G322300	Potri.001G322300	phosphate transporter 3;1	GO:0051179|GO:0051179|GO:0043226|GO:0016020|GO:0050896|GO:0009628|GO:0031090|GO:0006950|GO:0071944|GO:0043229|GO:0005622|GO:0031224|GO:0006970|GO:0005774|GO:0098588|GO:0031966|GO:0005737|GO:0016021|GO:0005618|GO:0043231|GO:0006810|GO:0019866|GO:0005773|GO:0009651|GO:0005743|GO:0009536|GO:0005740|GO:0005739|GO:0009507	localization|localization|organelle|membrane|response to stimulus|response to abiotic stimulus|organelle membrane|response to stress|cell periphery|intracellular organelle|intracellular|intrinsic component of membrane|response to osmotic stress|vacuolar membrane|bounding membrane of organelle|mitochondrial membrane|cytoplasm|integral component of membrane|cell wall|intracellular membrane-bounded …	-	-	-	-
Potri.001G323400	Potri.001G323400	translocon-associated protein beta (TRAPB) family protein	GO:0002376|GO:0002376|GO:0043226|GO:0009987|GO:0016020|GO:0050896|GO:0005789|GO:0009506|GO:0031090|GO:0006950|GO:0005911|GO:0042175|GO:0012505|GO:0051716|GO:0009607|GO:0043229|GO:0051707|GO:0005622|GO:0006955|GO:0031224|GO:0006952|GO:0005774|GO:0043207|GO:0098588|GO:0005783|GO:0005737|GO:0016021|GO:0045087|GO:0098542|GO:0043231|GO:0005794|GO:0005773|GO:0009814|GO:0034976|GO:0009627	immune system process|immune system process|organelle|cellular process|membrane|response to stimulus|endoplasmic reticulum membrane|plasmodesma|organelle membrane|response to stress|cell-cell junction|nuclear outer membrane-endoplasmic reticulum membrane network|endomembrane system|cellular response to stimulus|response to biotic stimulus|intracellular organelle|response to other organism|intrace…	ath04141|ath04141	Protein processing in endoplasmic reticulum - Arabidopsis thaliana (thale cress)|Protein processing in endoplasmic reticulum - Arabidopsis thaliana (thale cress)	K13250|K13250	translocon-associated protein subunit beta|translocon-associated protein subunit beta
Potri.001G323700	Potri.001G323700	Uncharacterised protein family (UPF0497)	GO:0003824|GO:0003824|GO:0008152|GO:0005488|GO:0016020|GO:0071944|GO:0016491|GO:0005886|GO:0031224|GO:0016021|GO:0055114|GO:0051536|GO:0016651|GO:0003954	catalytic activity|catalytic activity|metabolic process|binding|membrane|cell periphery|oxidoreductase activity|plasma membrane|intrinsic component of membrane|integral component of membrane|oxidation-reduction process|iron-sulfur cluster binding|oxidoreductase activity, acting on NAD(P)H|NADH dehydrogenase activity	-	-	-	-
Potri.001G325000	Potri.001G325000	-	-	-	-	-	-
Potri.001G325400	Potri.001G325400	DHHC-type zinc finger family protein	GO:0003824|GO:0003824|GO:0005488|GO:0016020|GO:0071944|GO:0016740|GO:0005886|GO:0031224|GO:0043169|GO:0016021|GO:0016746|GO:0016747|GO:0046872|GO:0046914|GO:0008270|GO:0019706	catalytic activity|catalytic activity|binding|membrane|cell periphery|transferase activity|plasma membrane|intrinsic component of membrane|cation binding|integral component of membrane|transferase activity, transferring acyl groups|transferase activity, transferring acyl groups other than amino-acyl groups|metal ion binding|transition metal ion binding|zinc ion binding|protein-cysteine S-palmitoy…	-	-	-	-
Potri.001G325900	Potri.001G325900	membrane-anchored ubiquitin-fold protein 4 precursor	GO:0005488|GO:0005488|GO:0016020|GO:0071944|GO:0005515|GO:0005886	binding|binding|membrane|cell periphery|protein binding|plasma membrane	-	-	-	-
Potri.001G326200	Potri.001G326200	Pollen Ole e 1 allergen and extensin family protein	-	-	-	-	-	-
Potri.001G326400	Potri.001G326400	Ribosomal protein L7Ae/L30e/S12e/Gadd45 family protein	GO:0043226|GO:0043226|GO:0016020|GO:0031090|GO:0043229|GO:0005622|GO:0005774|GO:0098588|GO:0030529|GO:0005737|GO:0043231|GO:0044391|GO:0005773|GO:0015934|GO:0042254|GO:0005840|GO:0005829|GO:0022625|GO:0022626	organelle|organelle|membrane|organelle membrane|intracellular organelle|intracellular|vacuolar membrane|bounding membrane of organelle|intracellular ribonucleoprotein complex|cytoplasm|intracellular membrane-bounded organelle|ribosomal subunit|vacuole|large ribosomal subunit|ribosome biogenesis|ribosome|cytosol|cytosolic large ribosomal subunit|cytosolic ribosome	ath03010|ath03010	Ribosome - Arabidopsis thaliana (thale cress)|Ribosome - Arabidopsis thaliana (thale cress)	K02936|K02936	large subunit ribosomal protein L7Ae|large subunit ribosomal protein L7Ae
Potri.001G326500	Potri.001G326500	GYF domain-containing protein	GO:0043226|GO:0043226|GO:0005488|GO:0005515|GO:0043229|GO:0005622|GO:0005737|GO:0043231|GO:0009536|GO:0009507	organelle|organelle|binding|protein binding|intracellular organelle|intracellular|cytoplasm|intracellular membrane-bounded organelle|plastid|chloroplast	-	-	-	-
Potri.001G326700	Potri.001G326700	GYF domain-containing protein	GO:0043226|GO:0043226|GO:0005488|GO:0005515|GO:0043229|GO:0005622|GO:0005737|GO:0043231|GO:0009536|GO:0009507	organelle|organelle|binding|protein binding|intracellular organelle|intracellular|cytoplasm|intracellular membrane-bounded organelle|plastid|chloroplast	-	-	-	-
Potri.001G329000	Potri.001G329000	Protein of unknown function (DUF 3339)	-	-	-	-	-	-
Potri.001G329400	Potri.001G329400	secE/sec61-gamma protein transport protein	GO:0051179|GO:0051179|GO:0043226|GO:0005215|GO:0016020|GO:0005789|GO:0031090|GO:0022857|GO:0042175|GO:0012505|GO:0043229|GO:0005622|GO:0031224|GO:0051641|GO:0008104|GO:0008565|GO:0098588|GO:0005783|GO:0005737|GO:0016021|GO:0022891|GO:0043231|GO:0006810|GO:0015399|GO:0071702|GO:0046907|GO:0015031|GO:0034613|GO:0015450|GO:0006605|GO:0006886	localization|localization|organelle|transporter activity|membrane|endoplasmic reticulum membrane|organelle membrane|transmembrane transporter activity|nuclear outer membrane-endoplasmic reticulum membrane network|endomembrane system|intracellular organelle|intracellular|intrinsic component of membrane|cellular localization|protein localization|protein transporter activity|bounding membrane of org…	ath04141|ath04141|ath04145|ath03060	Protein processing in endoplasmic reticulum - Arabidopsis thaliana (thale cress)|Protein processing in endoplasmic reticulum - Arabidopsis thaliana (thale cress)|Phagosome - Arabidopsis thaliana (thale cress)|Protein export - Arabidopsis thaliana (thale cress)	K07342|K07342	protein transport protein SEC61 subunit gamma and related proteins|protein transport protein SEC61 subunit gamma and related proteins
Potri.001G329500	Potri.001G329500	ribosomal protein large subunit 27	GO:0008152|GO:0008152|GO:0043226|GO:0009987|GO:0005198|GO:0050896|GO:0003735|GO:0044237|GO:0009058|GO:0071704|GO:0043229|GO:0005622|GO:0044238|GO:0006807|GO:0044249|GO:0030529|GO:0005737|GO:0019538|GO:0009725|GO:0043231|GO:0009579|GO:0009526|GO:0044267|GO:0009059|GO:0009536|GO:0009532|GO:0005840|GO:0009735|GO:0006412|GO:0009941|GO:0009507|GO:0009570|GO:0043043	metabolic process|metabolic process|organelle|cellular process|structural molecule activity|response to stimulus|structural constituent of ribosome|cellular metabolic process|biosynthetic process|organic substance metabolic process|intracellular organelle|intracellular|primary metabolic process|nitrogen compound metabolic process|cellular biosynthetic process|intracellular ribonucleoprotein compl…	ath03010|ath03010	Ribosome - Arabidopsis thaliana (thale cress)|Ribosome - Arabidopsis thaliana (thale cress)	K02899|K02899	large subunit ribosomal protein L27|large subunit ribosomal protein L27
Potri.001G329600	Potri.001G329600	-	-	-	-	-	-
Potri.001G329700	Potri.001G329700	Ferritin/ribonucleotide reductase-like family protein	GO:0003824|GO:0003824|GO:0008152|GO:0043226|GO:0009987|GO:0005488|GO:0032502|GO:0050896|GO:0006950|GO:0044237|GO:0009058|GO:0016491|GO:0071704|GO:0051716|GO:0043229|GO:0005622|GO:0044238|GO:0006807|GO:0043169|GO:0044249|GO:0007275|GO:0051726|GO:0006139|GO:0007049|GO:0006281|GO:0005737|GO:0006725|GO:0055114|GO:0006793|GO:0043231|GO:0008219|GO:0006796|GO:0006974|GO:0009059|GO:0006259|GO:0046872|GO:…	catalytic activity|catalytic activity|metabolic process|organelle|cellular process|binding|developmental process|response to stimulus|response to stress|cellular metabolic process|biosynthetic process|oxidoreductase activity|organic substance metabolic process|cellular response to stimulus|intracellular organelle|intracellular|primary metabolic process|nitrogen compound metabolic process|cation b…	ath01100|ath01100|ath00230|ath00240|ath00480	Metabolic pathways - Arabidopsis thaliana (thale cress)|Metabolic pathways - Arabidopsis thaliana (thale cress)|Purine metabolism - Arabidopsis thaliana (thale cress)|Pyrimidine metabolism - Arabidopsis thaliana (thale cress)|Glutathione metabolism - Arabidopsis thaliana (thale cress)	K10808|K10808	ribonucleoside-diphosphate reductase subunit M2|ribonucleoside-diphosphate reductase subunit M2
Potri.001G331600	Potri.001G331600	Ribosomal protein S21 family protein	GO:0008152|GO:0008152|GO:0043226|GO:0009987|GO:0005198|GO:0003735|GO:0044237|GO:0009058|GO:0071704|GO:0043229|GO:0005622|GO:0044238|GO:0006807|GO:0044249|GO:0030529|GO:0005737|GO:0019538|GO:0043231|GO:0009579|GO:0044267|GO:0009059|GO:0009536|GO:0009532|GO:0005840|GO:0009534|GO:0006412|GO:0009507|GO:0009570|GO:0043043	metabolic process|metabolic process|organelle|cellular process|structural molecule activity|structural constituent of ribosome|cellular metabolic process|biosynthetic process|organic substance metabolic process|intracellular organelle|intracellular|primary metabolic process|nitrogen compound metabolic process|cellular biosynthetic process|intracellular ribonucleoprotein complex|cytoplasm|protein …	-	-	-	-
Potri.001G332100	Potri.001G332100	uridine kinase/uracil phosphoribosyltransferase 1	GO:0003824|GO:0003824|GO:0008152|GO:0043226|GO:0009987|GO:0005488|GO:0044237|GO:0009058|GO:0071704|GO:0019222|GO:0016740|GO:0043229|GO:0005622|GO:0044238|GO:0006807|GO:0016757|GO:0044249|GO:0006139|GO:0016772|GO:0005737|GO:0044262|GO:0001882|GO:0006725|GO:0006793|GO:0043231|GO:0000166|GO:0080090|GO:0005975|GO:0016763|GO:0006796|GO:0009116|GO:0016301|GO:0009536|GO:0006753|GO:1901137|GO:0005976|GO:…	catalytic activity|catalytic activity|metabolic process|organelle|cellular process|binding|cellular metabolic process|biosynthetic process|organic substance metabolic process|regulation of metabolic process|transferase activity|intracellular organelle|intracellular|primary metabolic process|nitrogen compound metabolic process|transferase activity, transferring glycosyl groups|cellular biosyntheti…	ath01100|ath01100|ath00240	Metabolic pathways - Arabidopsis thaliana (thale cress)|Metabolic pathways - Arabidopsis thaliana (thale cress)|Pyrimidine metabolism - Arabidopsis thaliana (thale cress)	K00876|K00876	uridine kinase|uridine kinase
Potri.001G332200	Potri.001G332200	Cupredoxin superfamily protein	GO:0008152|GO:0008152|GO:0009987|GO:0005488|GO:0016020|GO:0009055|GO:0044237|GO:0009058|GO:0071704|GO:0044238|GO:0031224|GO:0043169|GO:0044249|GO:0031225|GO:0044036|GO:0044262|GO:0042546|GO:0005975|GO:0009059|GO:0046872|GO:0016051|GO:0005976|GO:0000271|GO:0046914|GO:0045491|GO:0045492|GO:0005507|GO:0010413	metabolic process|metabolic process|cellular process|binding|membrane|electron carrier activity|cellular metabolic process|biosynthetic process|organic substance metabolic process|primary metabolic process|intrinsic component of membrane|cation binding|cellular biosynthetic process|anchored component of membrane|cell wall macromolecule metabolic process|cellular carbohydrate metabolic process|cel…	-	-	-	-
Potri.001G332300	Potri.001G332300	Myzus persicae-induced lipase 1	GO:0003824|GO:0003824|GO:0008152|GO:0005576|GO:0050896|GO:0006950|GO:0071704|GO:0016787|GO:0009607|GO:0051707|GO:0044238|GO:0006952|GO:0016788|GO:0043207|GO:0006629|GO:0098542|GO:0009625|GO:0052689|GO:0016042|GO:0016298|GO:0002213|GO:0004806	catalytic activity|catalytic activity|metabolic process|extracellular region|response to stimulus|response to stress|organic substance metabolic process|hydrolase activity|response to biotic stimulus|response to other organism|primary metabolic process|defense response|hydrolase activity, acting on ester bonds|response to external biotic stimulus|lipid metabolic process|defense response to other …	-	-	-	-
Potri.001G332700	Potri.001G332700	Aldolase-type TIM barrel family protein	GO:0003824|GO:0003824|GO:0008152|GO:0009987|GO:0005488|GO:0044237|GO:0071704|GO:0005622|GO:0044238|GO:0016853|GO:0006807|GO:0043169|GO:0006139|GO:0005737|GO:0044262|GO:0006725|GO:0006793|GO:0006081|GO:0005975|GO:0006796|GO:0046872|GO:0006753|GO:0051156|GO:0016857|GO:0005829|GO:0005996|GO:0009052|GO:0006733|GO:0006098|GO:0004750|GO:0009117|GO:0019323|GO:0006739	catalytic activity|catalytic activity|metabolic process|cellular process|binding|cellular metabolic process|organic substance metabolic process|intracellular|primary metabolic process|isomerase activity|nitrogen compound metabolic process|cation binding|nucleobase-containing compound metabolic process|cytoplasm|cellular carbohydrate metabolic process|cellular aromatic compound metabolic process|p…	ath01100|ath01100|ath01110|ath01200|ath01230|ath00040|ath00710|ath00030	Metabolic pathways - Arabidopsis thaliana (thale cress)|Metabolic pathways - Arabidopsis thaliana (thale cress)|Biosynthesis of secondary metabolites - Arabidopsis thaliana (thale cress)|Carbon metabolism - Arabidopsis thaliana (thale cress)|Biosynthesis of amino acids - Arabidopsis thaliana (thale cress)|Pentose and glucuronate interconversions - Arabidopsis thaliana (thale cress)|Carbon fixatio…	K01783|K01783	ribulose-phosphate 3-epimerase|ribulose-phosphate 3-epimerase
Potri.001G333100	Potri.001G333100	P-loop containing nucleoside triphosphate hydrolases superfamily protein	GO:0003824|GO:0003824|GO:0008152|GO:0043226|GO:0009987|GO:0005488|GO:0044237|GO:0009058|GO:0071704|GO:0016787|GO:0016740|GO:0043229|GO:0005622|GO:0044238|GO:0006807|GO:0044249|GO:0006139|GO:0016772|GO:0005737|GO:0001882|GO:0006725|GO:0006793|GO:0043231|GO:0000166|GO:0006796|GO:0009059|GO:0016301|GO:0016070|GO:0016776|GO:0032549|GO:0005739|GO:0017076|GO:0030554|GO:0016310|GO:0004017|GO:0019205|GO:…	catalytic activity|catalytic activity|metabolic process|organelle|cellular process|binding|cellular metabolic process|biosynthetic process|organic substance metabolic process|hydrolase activity|transferase activity|intracellular organelle|intracellular|primary metabolic process|nitrogen compound metabolic process|cellular biosynthetic process|nucleobase-containing compound metabolic process|trans…	ath01100|ath01100|ath01110|ath00230|ath00730	Metabolic pathways - Arabidopsis thaliana (thale cress)|Metabolic pathways - Arabidopsis thaliana (thale cress)|Biosynthesis of secondary metabolites - Arabidopsis thaliana (thale cress)|Purine metabolism - Arabidopsis thaliana (thale cress)|Thiamine metabolism - Arabidopsis thaliana (thale cress)	K00939|K00939	adenylate kinase|adenylate kinase
Potri.001G333200	Potri.001G333200	GO:0008152|GO:0008152|GO:0009987|GO:0016020|GO:0040007|GO:0032502|GO:0044237|GO:0048589|GO:0071944|GO:0071704|GO:0050793|GO:0040008|GO:0005886|GO:0044238|GO:0010073|GO:0007275|GO:2000026|GO:0009888|GO:0044262|GO:0035266|GO:0071669|GO:0071555|GO:0048638|GO:0005975|GO:0010075|GO:0048507|GO:0048509|GO:0005976|GO:0009664|GO:0006073|GO:0000272|GO:0005982	metabolic process|metabolic process|cellular process|membrane|growth|developmental process|cellular metabolic process|developmental growth|cell periphery|organic substance metabolic process|regulation of developmental process|regulation of growth|plasma membrane|primary metabolic process|meristem maintenance|multicellular organism development|regulation of multicellular organismal development|tis…	-	-	-	-
Potri.001G333700	Potri.001G333700	Ribosome recycling factor	GO:0051179|GO:0051179|GO:0008152|GO:0043226|GO:0009987|GO:0044237|GO:0009058|GO:0071704|GO:0043229|GO:0005622|GO:0044238|GO:0006807|GO:0051641|GO:0008104|GO:0044249|GO:0006629|GO:0005737|GO:0019538|GO:0043231|GO:0006810|GO:0006066|GO:0044267|GO:0009059|GO:0008299|GO:0044283|GO:0071702|GO:0046907|GO:0008610|GO:0006626|GO:0015031|GO:0006720|GO:0007005|GO:0005739|GO:0034613|GO:0006605|GO:0006839|GO:…	localization|localization|metabolic process|organelle|cellular process|cellular metabolic process|biosynthetic process|organic substance metabolic process|intracellular organelle|intracellular|primary metabolic process|nitrogen compound metabolic process|cellular localization|protein localization|cellular biosynthetic process|lipid metabolic process|cytoplasm|protein metabolic process|intracellul…	-	-	-	-
Potri.001G333800	Potri.001G333800	-	-	-	-	-	-
Potri.001G334100	Potri.001G334100	Thioredoxin superfamily protein	-	-	-	-	-	-
Potri.001G334600	Potri.001G334600	DSS1 homolog on chromosome V	GO:0008152|GO:0008152|GO:0009987|GO:0050896|GO:0043234|GO:0006950|GO:0044237|GO:0071704|GO:0051716|GO:0005622|GO:0044238|GO:0006807|GO:0000502|GO:0006139|GO:0006281|GO:0019538|GO:0006725|GO:0006974|GO:0006508|GO:0006259|GO:0006302|GO:0000724|GO:0006310	metabolic process|metabolic process|cellular process|response to stimulus|protein complex|response to stress|cellular metabolic process|organic substance metabolic process|cellular response to stimulus|intracellular|primary metabolic process|nitrogen compound metabolic process|proteasome complex|nucleobase-containing compound metabolic process|DNA repair|protein metabolic process|cellular aromati…	ath03440|ath03440|ath03050	Homologous recombination - Arabidopsis thaliana (thale cress)|Homologous recombination - Arabidopsis thaliana (thale cress)|Proteasome - Arabidopsis thaliana (thale cress)	K10881|K10881	26 proteasome complex subunit DSS1|26 proteasome complex subunit DSS1
Potri.001G335400	Potri.001G335400	Ankyrin repeat family protein	GO:0005488|GO:0005488|GO:0005515	binding|binding|protein binding	-	-	-	-
Potri.001G335700	Potri.001G335700	prohibitin 3	GO:0043226|GO:0043226|GO:0009987|GO:0016020|GO:0040007|GO:0032502|GO:0050896|GO:0009628|GO:0043234|GO:0031090|GO:0006950|GO:0016049|GO:0071944|GO:0005886|GO:0043229|GO:0005622|GO:0070469|GO:0043233|GO:0031224|GO:0048569|GO:0048513|GO:0006970|GO:0005774|GO:0098588|GO:0007275|GO:0031966|GO:0009791|GO:0048364|GO:0005737|GO:0006979|GO:0016021|GO:0005746|GO:0009725|GO:0043231|GO:0051301|GO:0045271|GO:…	organelle|organelle|cellular process|membrane|growth|developmental process|response to stimulus|response to abiotic stimulus|protein complex|organelle membrane|response to stress|cell growth|cell periphery|plasma membrane|intracellular organelle|intracellular|respiratory chain|organelle lumen|intrinsic component of membrane|post-embryonic organ development|animal organ development|response to osm…	-	-	-	-
Potri.001G336300	Potri.001G336300	TPX2 (targeting protein for Xklp2) protein family	-	-	-	-	-	-
Potri.001G336900	Potri.001G336900	nucleotide binding protein 35	GO:0008152|GO:0008152|GO:0009987|GO:0005488|GO:0009058|GO:0005515|GO:0005622|GO:0043169|GO:0005737|GO:0001882|GO:0016226|GO:0051536|GO:0042802|GO:0000166|GO:0046983|GO:0046872|GO:0005829|GO:0032549|GO:0051539|GO:0042803|GO:0017076|GO:0030554|GO:0005524	metabolic process|metabolic process|cellular process|binding|biosynthetic process|protein binding|intracellular|cation binding|cytoplasm|nucleoside binding|iron-sulfur cluster assembly|iron-sulfur cluster binding|identical protein binding|nucleotide binding|protein dimerization activity|metal ion binding|cytosol|ribonucleoside binding|4 iron, 4 sulfur cluster binding|protein homodimerization acti…	-	-	-	-
Potri.001G337100	Potri.001G337100	nodulin MtN21 /EamA-like transporter family protein	GO:0005215|GO:0005215|GO:0016020|GO:0022857|GO:0031224|GO:0016021	transporter activity|transporter activity|membrane|transmembrane transporter activity|intrinsic component of membrane|integral component of membrane	-	-	-	-
Potri.001G337400	Potri.001G337400	glucose-6-phosphate dehydrogenase 6	GO:0003824|GO:0003824|GO:0008152|GO:0009987|GO:0005488|GO:0044237|GO:0048037|GO:0016491|GO:0071704|GO:0005622|GO:0044238|GO:0006807|GO:0006139|GO:0016614|GO:0005737|GO:0006725|GO:0050662|GO:0055114|GO:0006793|GO:0006081|GO:0000166|GO:0005975|GO:0006796|GO:0006753|GO:0051156|GO:0016616|GO:0005829|GO:0050661|GO:0005996|GO:0009051|GO:0006733|GO:0006098|GO:0004345|GO:0009117|GO:0019318|GO:0006006|GO:…	catalytic activity|catalytic activity|metabolic process|cellular process|binding|cellular metabolic process|cofactor binding|oxidoreductase activity|organic substance metabolic process|intracellular|primary metabolic process|nitrogen compound metabolic process|nucleobase-containing compound metabolic process|oxidoreductase activity, acting on CH-OH group of donors|cytoplasm|cellular aromatic comp…	ath01100|ath01100|ath01110|ath01200|ath00480|ath00030	Metabolic pathways - Arabidopsis thaliana (thale cress)|Metabolic pathways - Arabidopsis thaliana (thale cress)|Biosynthesis of secondary metabolites - Arabidopsis thaliana (thale cress)|Carbon metabolism - Arabidopsis thaliana (thale cress)|Glutathione metabolism - Arabidopsis thaliana (thale cress)|Pentose phosphate pathway - Arabidopsis thaliana (thale cress)	K00036|K00036	glucose-6-phosphate 1-dehydrogenase|glucose-6-phosphate 1-dehydrogenase
Potri.001G338000	Potri.001G338000	hydrolases, acting on ester bonds	GO:0051179|GO:0051179|GO:0003824|GO:0008152|GO:0009987|GO:0044237|GO:0071704|GO:0016787|GO:0044238|GO:0051641|GO:0008104|GO:0016788|GO:0006629|GO:0006793|GO:0006810|GO:0046486|GO:0006796|GO:0006643|GO:0071702|GO:0046907|GO:0015031|GO:0034613|GO:0006644|GO:0006650|GO:0006886|GO:0046488|GO:0006505	localization|localization|catalytic activity|metabolic process|cellular process|cellular metabolic process|organic substance metabolic process|hydrolase activity|primary metabolic process|cellular localization|protein localization|hydrolase activity, acting on ester bonds|lipid metabolic process|phosphorus metabolic process|transport|glycerolipid metabolic process|phosphate-containing compound me…	-	-	-	-
Potri.001G338200	Potri.001G338200	ATP12 protein-related	GO:0043226|GO:0043226|GO:0009987|GO:0043229|GO:0005622|GO:0005737|GO:0043231|GO:0006461|GO:0005739|GO:0043461	organelle|organelle|cellular process|intracellular organelle|intracellular|cytoplasm|intracellular membrane-bounded organelle|protein complex assembly|mitochondrion|proton-transporting ATP synthase complex assembly	-	-	-	-
Potri.001G338700	Potri.001G338700	S-adenosyl-L-methionine-dependent methyltransferases superfamily protein	GO:0003824|GO:0003824|GO:0008152|GO:0043226|GO:0009987|GO:0044237|GO:0071704|GO:0016740|GO:0032259|GO:0043229|GO:0005622|GO:0044238|GO:0043233|GO:0006807|GO:0006139|GO:0006725|GO:0043231|GO:0008168|GO:0031981|GO:0005730|GO:0016070|GO:0042254|GO:0005634|GO:0006364|GO:0034660|GO:0006396|GO:0034470	catalytic activity|catalytic activity|metabolic process|organelle|cellular process|cellular metabolic process|organic substance metabolic process|transferase activity|methylation|intracellular organelle|intracellular|primary metabolic process|organelle lumen|nitrogen compound metabolic process|nucleobase-containing compound metabolic process|cellular aromatic compound metabolic process|intracellu…	-	-	-	-
Potri.001G339500	Potri.001G339500	Pectin lyase-like superfamily protein	GO:0003824|GO:0003824|GO:0008152|GO:0005488|GO:0071704|GO:0044238|GO:0016829|GO:0043169|GO:0005975|GO:0046872|GO:0005976|GO:0030570|GO:0000272|GO:0045490|GO:0045488	catalytic activity|catalytic activity|metabolic process|binding|organic substance metabolic process|primary metabolic process|lyase activity|cation binding|carbohydrate metabolic process|metal ion binding|polysaccharide metabolic process|pectate lyase activity|polysaccharide catabolic process|pectin catabolic process|pectin metabolic process	ath00040|ath00040	Pentose and glucuronate interconversions - Arabidopsis thaliana (thale cress)|Pentose and glucuronate interconversions - Arabidopsis thaliana (thale cress)	K01728|K01728	pectate lyase|pectate lyase
Potri.001G339900	Potri.001G339900	Ku70-binding family protein	GO:0003824|GO:0003824|GO:0016787|GO:0008233|GO:0004175|GO:0008237|GO:0004222	catalytic activity|catalytic activity|hydrolase activity|peptidase activity|endopeptidase activity|metallopeptidase activity|metalloendopeptidase activity	-	-	-	-
Potri.001G340000	Potri.001G340000	alpha/beta-Hydrolases superfamily protein	GO:0003824|GO:0003824|GO:0009987|GO:0008283|GO:0016787|GO:0048522|GO:0042127|GO:0008284	catalytic activity|catalytic activity|cellular process|cell proliferation|hydrolase activity|positive regulation of cellular process|regulation of cell proliferation|positive regulation of cell proliferation	-	-	-	-
Potri.001G340500	Potri.001G340500	GO:0005488|GO:0005488|GO:0005515|GO:0043621	binding|binding|protein binding|protein self-association	-	-	-	-
Potri.001G341100	Potri.001G341100	TCP-1/cpn60 chaperonin family protein	GO:0008152|GO:0008152|GO:0009987|GO:0005488|GO:0016020|GO:0006457|GO:0044237|GO:0071944|GO:0009058|GO:0005515|GO:0071704|GO:0005886|GO:0005622|GO:0044238|GO:0031224|GO:0006807|GO:0006139|GO:0031225|GO:0005737|GO:0005618|GO:0031226|GO:0019538|GO:0001882|GO:0006725|GO:0071669|GO:0051082|GO:0046658|GO:0071555|GO:0000166|GO:0005975|GO:0044267|GO:0006508|GO:0044265|GO:0016070|GO:0044283|GO:0042545|GO:…	metabolic process|metabolic process|cellular process|binding|membrane|protein folding|cellular metabolic process|cell periphery|biosynthetic process|protein binding|organic substance metabolic process|plasma membrane|intracellular|primary metabolic process|intrinsic component of membrane|nitrogen compound metabolic process|nucleobase-containing compound metabolic process|anchored component of mem…	-	-	-	-
Potri.001G341300	Potri.001G341300	RNA-binding (RRM/RBD/RNP motifs) family protein	GO:0008152|GO:0008152|GO:0043226|GO:0009987|GO:0005488|GO:0044237|GO:0071704|GO:0043229|GO:0005622|GO:0044238|GO:0043233|GO:0006807|GO:0006139|GO:0006725|GO:0043231|GO:0003676|GO:0000166|GO:0031981|GO:0005730|GO:0003723|GO:0016070|GO:0022618|GO:0042254|GO:0042274|GO:0005634|GO:0006364|GO:0090501|GO:0000028|GO:0090305|GO:0030490|GO:0042255|GO:0034660|GO:0034462|GO:0006396|GO:0000966|GO:0000460|GO:…	metabolic process|metabolic process|organelle|cellular process|binding|cellular metabolic process|organic substance metabolic process|intracellular organelle|intracellular|primary metabolic process|organelle lumen|nitrogen compound metabolic process|nucleobase-containing compound metabolic process|cellular aromatic compound metabolic process|intracellular membrane-bounded organelle|nucleic acid b…	-	-	-	-
Potri.001G341400	Potri.001G341400	Pentatricopeptide repeat (PPR) superfamily protein	GO:0043226|GO:0043226|GO:0043229|GO:0005622|GO:0005737|GO:0043231|GO:0005739	organelle|organelle|intracellular organelle|intracellular|cytoplasm|intracellular membrane-bounded organelle|mitochondrion	-	-	-	-
Potri.001G342200	Potri.001G342200	RING domain ligase2	GO:0003824|GO:0003824|GO:0008152|GO:0043226|GO:0009987|GO:0005488|GO:0016020|GO:0048519|GO:0050896|GO:0009628|GO:0006950|GO:0044237|GO:0071944|GO:0005515|GO:0071704|GO:0016740|GO:0016874|GO:0005886|GO:0043229|GO:0005622|GO:0044238|GO:0006807|GO:0080148|GO:0009414|GO:0043169|GO:0019787|GO:0080134|GO:0019538|GO:0006725|GO:0043231|GO:0009850|GO:0010817|GO:0009415|GO:0044267|GO:0004842|GO:0046872|GO:…	catalytic activity|catalytic activity|metabolic process|organelle|cellular process|binding|membrane|negative regulation of biological process|response to stimulus|response to abiotic stimulus|response to stress|cellular metabolic process|cell periphery|protein binding|organic substance metabolic process|transferase activity|ligase activity|plasma membrane|intracellular organelle|intracellular|pri…	-	-	-	-
Potri.001G342300	Potri.001G342300	S-adenosyl-L-methionine-dependent methyltransferases superfamily protein	GO:0003824|GO:0003824|GO:0008152|GO:0043226|GO:0016020|GO:0031090|GO:0071944|GO:0012505|GO:0016740|GO:0032259|GO:0043229|GO:0005622|GO:0031224|GO:0005774|GO:0098588|GO:0005768|GO:0005737|GO:0016021|GO:0005618|GO:0043231|GO:0005794|GO:0008168|GO:0009505|GO:0005802|GO:0005773|GO:0000139|GO:0008757	catalytic activity|catalytic activity|metabolic process|organelle|membrane|organelle membrane|cell periphery|endomembrane system|transferase activity|methylation|intracellular organelle|intracellular|intrinsic component of membrane|vacuolar membrane|bounding membrane of organelle|endosome|cytoplasm|integral component of membrane|cell wall|intracellular membrane-bounded organelle|Golgi apparatus|m…	-	-	-	-
Potri.001G342500	Potri.001G342500	Ribosomal L27e protein family	GO:0008152|GO:0008152|GO:0043226|GO:0009987|GO:0005198|GO:0003735|GO:0044237|GO:0009058|GO:0071704|GO:0043229|GO:0005622|GO:0044238|GO:0006807|GO:0044249|GO:0030529|GO:0005737|GO:0019538|GO:0044391|GO:0044267|GO:0009059|GO:0015934|GO:0005840|GO:0005829|GO:0022625|GO:0006412|GO:0022626|GO:0043043	metabolic process|metabolic process|organelle|cellular process|structural molecule activity|structural constituent of ribosome|cellular metabolic process|biosynthetic process|organic substance metabolic process|intracellular organelle|intracellular|primary metabolic process|nitrogen compound metabolic process|cellular biosynthetic process|intracellular ribonucleoprotein complex|cytoplasm|protein …	ath03010|ath03010	Ribosome - Arabidopsis thaliana (thale cress)|Ribosome - Arabidopsis thaliana (thale cress)	K02901|K02901	large subunit ribosomal protein L27e|large subunit ribosomal protein L27e
Potri.001G342600	Potri.001G342600	GDSL-like Lipase/Acylhydrolase superfamily protein	GO:0003824|GO:0003824|GO:0008152|GO:0005576|GO:0009506|GO:0071944|GO:0071704|GO:0005911|GO:0016787|GO:0044238|GO:0016788|GO:0006629|GO:0005618|GO:0009505|GO:0016042	catalytic activity|catalytic activity|metabolic process|extracellular region|plasmodesma|cell periphery|organic substance metabolic process|cell-cell junction|hydrolase activity|primary metabolic process|hydrolase activity, acting on ester bonds|lipid metabolic process|cell wall|plant-type cell wall|lipid catabolic process	-	-	-	-
Potri.001G342800	Potri.001G342800	Oxidoreductase, zinc-binding dehydrogenase family protein	GO:0003824|GO:0003824|GO:0008152|GO:0043226|GO:0005488|GO:0016020|GO:0031090|GO:0071944|GO:0016491|GO:0005886|GO:0043229|GO:0005622|GO:0043169|GO:0005737|GO:0055114|GO:0043231|GO:0042651|GO:0009579|GO:0042170|GO:0019866|GO:0009526|GO:0005773|GO:0046872|GO:0009536|GO:0031969|GO:0009528|GO:0055035|GO:0009535|GO:0046914|GO:0009534|GO:0009941|GO:0009706|GO:0009507|GO:0008270	catalytic activity|catalytic activity|metabolic process|organelle|binding|membrane|organelle membrane|cell periphery|oxidoreductase activity|plasma membrane|intracellular organelle|intracellular|cation binding|cytoplasm|oxidation-reduction process|intracellular membrane-bounded organelle|thylakoid membrane|thylakoid|plastid membrane|organelle inner membrane|plastid envelope|vacuole|metal ion bind…	-	-	-	-
Potri.001G343400	Potri.001G343400	glucuronokinase G	GO:0003824|GO:0003824|GO:0008152|GO:0009987|GO:0005488|GO:0032502|GO:0000003|GO:0022414|GO:0044237|GO:0071704|GO:0016740|GO:0005622|GO:0003006|GO:0044238|GO:0043169|GO:0016772|GO:0005737|GO:0044262|GO:0001882|GO:0042546|GO:0009856|GO:0003676|GO:0006020|GO:0000166|GO:0048868|GO:0005975|GO:0016773|GO:0006066|GO:0016301|GO:0003723|GO:0046872|GO:0005829|GO:0032549|GO:0017076|GO:0030554|GO:0005524|GO:…	catalytic activity|catalytic activity|metabolic process|cellular process|binding|developmental process|reproduction|reproductive process|cellular metabolic process|organic substance metabolic process|transferase activity|intracellular|developmental process involved in reproduction|primary metabolic process|cation binding|transferase activity, transferring phosphorus-containing groups|cytoplasm|ce…	ath01100|ath01100|ath00520|ath00040|ath00053	Metabolic pathways - Arabidopsis thaliana (thale cress)|Metabolic pathways - Arabidopsis thaliana (thale cress)|Amino sugar and nucleotide sugar metabolism - Arabidopsis thaliana (thale cress)|Pentose and glucuronate interconversions - Arabidopsis thaliana (thale cress)|Ascorbate and aldarate metabolism - Arabidopsis thaliana (thale cress)	K16190|K16190	glucuronokinase|glucuronokinase
Potri.001G343600	Potri.001G343600	beta-1,4-N-acetylglucosaminyltransferase family protein	GO:0003824|GO:0003824|GO:0008152|GO:0009987|GO:0016020|GO:0044237|GO:0009058|GO:0071704|GO:0016740|GO:0044238|GO:0016757|GO:0044249|GO:0019538|GO:0005975|GO:0006486|GO:0016758|GO:0044267|GO:0009059|GO:0006487|GO:0043412|GO:0008194|GO:1901137|GO:0006464|GO:0008375|GO:0003830	catalytic activity|catalytic activity|metabolic process|cellular process|membrane|cellular metabolic process|biosynthetic process|organic substance metabolic process|transferase activity|primary metabolic process|transferase activity, transferring glycosyl groups|cellular biosynthetic process|protein metabolic process|carbohydrate metabolic process|protein glycosylation|transferase activity, tran…	ath01100|ath01100|ath00510	Metabolic pathways - Arabidopsis thaliana (thale cress)|Metabolic pathways - Arabidopsis thaliana (thale cress)|N-Glycan biosynthesis - Arabidopsis thaliana (thale cress)	K00737|K00737	beta-1,4-mannosyl-glycoprotein beta-1,4-N-acetylglucosaminyltransferase|beta-1,4-mannosyl-glycoprotein beta-1,4-N-acetylglucosaminyltransferase
Potri.001G343800	Potri.001G343800	NAC domain containing protein 44	GO:0008152|GO:0008152|GO:0043226|GO:0009987|GO:0005488|GO:0044237|GO:0009058|GO:0071704|GO:0019222|GO:0003700|GO:0043229|GO:0005622|GO:0044238|GO:0006807|GO:0044249|GO:0006139|GO:0051171|GO:0006725|GO:0043231|GO:0003676|GO:0080090|GO:0009059|GO:0051252|GO:0016070|GO:0010468|GO:0003677|GO:0005634|GO:0006355|GO:2001141|GO:0006351|GO:0032774|GO:1903506	metabolic process|metabolic process|organelle|cellular process|binding|cellular metabolic process|biosynthetic process|organic substance metabolic process|regulation of metabolic process|transcription factor activity, sequence-specific DNA binding|intracellular organelle|intracellular|primary metabolic process|nitrogen compound metabolic process|cellular biosynthetic process|nucleobase-containing…	-	-	-	-
Potri.001G344600	Potri.001G344600	Protein kinase superfamily protein	GO:0051179|GO:0051179|GO:0003824|GO:0008152|GO:0043226|GO:0009987|GO:0005488|GO:0016020|GO:0050896|GO:0023052|GO:0044237|GO:0071944|GO:0005515|GO:0071704|GO:0016740|GO:0051716|GO:0005886|GO:0043229|GO:0005622|GO:0044238|GO:0007165|GO:0007154|GO:0016772|GO:0005737|GO:0019538|GO:0001882|GO:0009725|GO:0006793|GO:0043231|GO:0006810|GO:0010817|GO:0000166|GO:0009733|GO:0016773|GO:0006796|GO:0044267|GO:…	localization|localization|catalytic activity|metabolic process|organelle|cellular process|binding|membrane|response to stimulus|signaling|cellular metabolic process|cell periphery|protein binding|organic substance metabolic process|transferase activity|cellular response to stimulus|plasma membrane|intracellular organelle|intracellular|primary metabolic process|signal transduction|cell communicati…	-	-	-	-
Potri.001G345200	Potri.001G345200	GPI transamidase component family protein / Gaa1-like family protein	GO:0043226|GO:0043226|GO:0016020|GO:0043234|GO:0005789|GO:0031090|GO:0042175|GO:0012505|GO:0043229|GO:0005622|GO:0031224|GO:0030176|GO:0098588|GO:0042765|GO:0005783|GO:0005737|GO:0031227|GO:0016021|GO:0043231	organelle|organelle|membrane|protein complex|endoplasmic reticulum membrane|organelle membrane|nuclear outer membrane-endoplasmic reticulum membrane network|endomembrane system|intracellular organelle|intracellular|intrinsic component of membrane|integral component of endoplasmic reticulum membrane|bounding membrane of organelle|GPI-anchor transamidase complex|endoplasmic reticulum|cytoplasm|intr…	ath01100|ath01100|ath00563	Metabolic pathways - Arabidopsis thaliana (thale cress)|Metabolic pathways - Arabidopsis thaliana (thale cress)|Glycosylphosphatidylinositol (GPI)-anchor biosynthesis - Arabidopsis thaliana (thale cress)	K05289|K05289	glycosylphosphatidylinositol transamidase|glycosylphosphatidylinositol transamidase
Potri.001G347100	Potri.001G347100	DEAD box RNA helicase family protein	GO:0003824|GO:0003824|GO:0009987|GO:0005488|GO:0005515|GO:0016787|GO:0001882|GO:0071669|GO:0071555|GO:0003676|GO:0016817|GO:0000166|GO:0003723|GO:0042545|GO:0016818|GO:0032549|GO:0017076|GO:0009664|GO:0030554|GO:0005524|GO:0016462|GO:0017111|GO:0004386|GO:0016887|GO:0042623|GO:0008026	catalytic activity|catalytic activity|cellular process|binding|protein binding|hydrolase activity|nucleoside binding|plant-type cell wall organization or biogenesis|cell wall organization|nucleic acid binding|hydrolase activity, acting on acid anhydrides|nucleotide binding|RNA binding|cell wall modification|hydrolase activity, acting on acid anhydrides, in phosphorus-containing anhydrides|ribonuc…	ath03040|ath03040	Spliceosome - Arabidopsis thaliana (thale cress)|Spliceosome - Arabidopsis thaliana (thale cress)	K12823|K12823	ATP-dependent RNA helicase DDX5/DBP2|ATP-dependent RNA helicase DDX5/DBP2
Potri.001G347700	Potri.001G347700	Glutaredoxin family protein	GO:0003824|GO:0003824|GO:0043226|GO:0009987|GO:0016020|GO:0009055|GO:0005576|GO:0048046|GO:0071944|GO:0016491|GO:0012505|GO:0005886|GO:0043229|GO:0005622|GO:0005737|GO:0043231|GO:0045454|GO:0005794|GO:0019725|GO:0005773|GO:0005829|GO:0015035	catalytic activity|catalytic activity|organelle|cellular process|membrane|electron carrier activity|extracellular region|apoplast|cell periphery|oxidoreductase activity|endomembrane system|plasma membrane|intracellular organelle|intracellular|cytoplasm|intracellular membrane-bounded organelle|cell redox homeostasis|Golgi apparatus|cellular homeostasis|vacuole|cytosol|protein disulfide oxidoreduct…	-	-	-	-
Potri.001G347800	Potri.001G347800	Isocitrate/isopropylmalate dehydrogenase family protein	GO:0003824|GO:0003824|GO:0008152|GO:0043226|GO:0009987|GO:0005488|GO:0044237|GO:0048037|GO:0016491|GO:0071704|GO:0043229|GO:0005622|GO:0044238|GO:0043169|GO:0016614|GO:0005737|GO:0050662|GO:0055114|GO:0043231|GO:0009579|GO:0006099|GO:0000166|GO:0046872|GO:0009536|GO:0009532|GO:0051287|GO:0016616|GO:0005739|GO:0045333|GO:0009060|GO:0019752|GO:0009534|GO:0000287|GO:0009507|GO:0009570|GO:0004450|GO:…	catalytic activity|catalytic activity|metabolic process|organelle|cellular process|binding|cellular metabolic process|cofactor binding|oxidoreductase activity|organic substance metabolic process|intracellular organelle|intracellular|primary metabolic process|cation binding|oxidoreductase activity, acting on CH-OH group of donors|cytoplasm|coenzyme binding|oxidation-reduction process|intracellular…	ath01100|ath01100|ath01110|ath01200|ath01230|ath00480|ath04146|ath01210|ath00020	Metabolic pathways - Arabidopsis thaliana (thale cress)|Metabolic pathways - Arabidopsis thaliana (thale cress)|Biosynthesis of secondary metabolites - Arabidopsis thaliana (thale cress)|Carbon metabolism - Arabidopsis thaliana (thale cress)|Biosynthesis of amino acids - Arabidopsis thaliana (thale cress)|Glutathione metabolism - Arabidopsis thaliana (thale cress)|Peroxisome - Arabidopsis thalian…	K00031|K00031	isocitrate dehydrogenase|isocitrate dehydrogenase
Potri.001G347900	Potri.001G347900	polyribonucleotide nucleotidyltransferase, putative	GO:0003824|GO:0003824|GO:0008152|GO:0043226|GO:0009987|GO:0005488|GO:0044237|GO:0071704|GO:0016787|GO:0016740|GO:0043229|GO:0005622|GO:0044238|GO:0006807|GO:0016788|GO:0006139|GO:0000963|GO:0016772|GO:0005737|GO:0006725|GO:0043231|GO:0003676|GO:0004518|GO:0003723|GO:0044265|GO:0016070|GO:0019439|GO:0016779|GO:0042254|GO:0007005|GO:0005739|GO:0006401|GO:0006364|GO:0090501|GO:0090305|GO:0016071|GO:…	catalytic activity|catalytic activity|metabolic process|organelle|cellular process|binding|cellular metabolic process|organic substance metabolic process|hydrolase activity|transferase activity|intracellular organelle|intracellular|primary metabolic process|nitrogen compound metabolic process|hydrolase activity, acting on ester bonds|nucleobase-containing compound metabolic process|mitochondrial …	ath00230|ath00230|ath03018|ath00240	Purine metabolism - Arabidopsis thaliana (thale cress)|Purine metabolism - Arabidopsis thaliana (thale cress)|RNA degradation - Arabidopsis thaliana (thale cress)|Pyrimidine metabolism - Arabidopsis thaliana (thale cress)	K00962|K00962	polyribonucleotide nucleotidyltransferase|polyribonucleotide nucleotidyltransferase
Potri.001G348400	Potri.001G348400	Core-2/I-branching beta-1,6-N-acetylglucosaminyltransferase family protein	GO:0003824|GO:0003824|GO:0008152|GO:0016020|GO:0048511|GO:0007623|GO:0016740|GO:0016757|GO:0016758|GO:0008194|GO:0008375	catalytic activity|catalytic activity|metabolic process|membrane|rhythmic process|circadian rhythm|transferase activity|transferase activity, transferring glycosyl groups|transferase activity, transferring hexosyl groups|UDP-glycosyltransferase activity|acetylglucosaminyltransferase activity	-	-	-	-
Potri.001G349300	Potri.001G349300	Protein kinase superfamily protein	GO:0003824|GO:0003824|GO:0008152|GO:0009987|GO:0005488|GO:0016020|GO:0050896|GO:0023052|GO:0006950|GO:0044237|GO:0071944|GO:0071704|GO:0019222|GO:0016740|GO:0051716|GO:0005886|GO:0048522|GO:0005622|GO:0044238|GO:0010941|GO:0043085|GO:0007165|GO:0007154|GO:0050790|GO:0051726|GO:0007049|GO:0016772|GO:0005737|GO:0023014|GO:0019538|GO:0001882|GO:0006793|GO:0008219|GO:0000166|GO:0080090|GO:0016773|GO:…	catalytic activity|catalytic activity|metabolic process|cellular process|binding|membrane|response to stimulus|signaling|response to stress|cellular metabolic process|cell periphery|organic substance metabolic process|regulation of metabolic process|transferase activity|cellular response to stimulus|plasma membrane|positive regulation of cellular process|intracellular|primary metabolic process|re…	-	-	-	-
Potri.001G349400	Potri.001G349400	VIRE2 interacting protein 2	GO:0008152|GO:0008152|GO:0043226|GO:0009987|GO:0044237|GO:0009058|GO:0071704|GO:0019222|GO:0043229|GO:0005622|GO:0044238|GO:0006807|GO:0044249|GO:0006139|GO:0051171|GO:0006725|GO:0043231|GO:0080090|GO:0009059|GO:0006259|GO:0051252|GO:0016070|GO:0010468|GO:0005634|GO:0015074|GO:0006355|GO:2001141|GO:0006351|GO:0032774|GO:1903506	metabolic process|metabolic process|organelle|cellular process|cellular metabolic process|biosynthetic process|organic substance metabolic process|regulation of metabolic process|intracellular organelle|intracellular|primary metabolic process|nitrogen compound metabolic process|cellular biosynthetic process|nucleobase-containing compound metabolic process|regulation of nitrogen compound metabolic…	ath03018|ath03018	RNA degradation - Arabidopsis thaliana (thale cress)|RNA degradation - Arabidopsis thaliana (thale cress)	K12605|K12605	CCR4-NOT transcription complex subunit 2|CCR4-NOT transcription complex subunit 2
Potri.001G351000	Potri.001G351000	Peroxidase superfamily protein	GO:0003824|GO:0003824|GO:0008152|GO:0009987|GO:0005488|GO:0016209|GO:0005576|GO:0050896|GO:0006950|GO:0044237|GO:0071944|GO:0016491|GO:0005622|GO:0004601|GO:0043169|GO:0005737|GO:0006979|GO:0005618|GO:0055114|GO:0042744|GO:0046906|GO:0072593|GO:0009505|GO:0046872|GO:0020037|GO:0005829	catalytic activity|catalytic activity|metabolic process|cellular process|binding|antioxidant activity|extracellular region|response to stimulus|response to stress|cellular metabolic process|cell periphery|oxidoreductase activity|intracellular|peroxidase activity|cation binding|cytoplasm|response to oxidative stress|cell wall|oxidation-reduction process|hydrogen peroxide catabolic process|tetrapyr…	ath01100|ath01100|ath01110|ath00940	Metabolic pathways - Arabidopsis thaliana (thale cress)|Metabolic pathways - Arabidopsis thaliana (thale cress)|Biosynthesis of secondary metabolites - Arabidopsis thaliana (thale cress)|Phenylpropanoid biosynthesis - Arabidopsis thaliana (thale cress)	K00430|K00430	peroxidase|peroxidase
Potri.001G352300	Potri.001G352300	O-acetyltransferase family protein	GO:0003824|GO:0003824|GO:0043226|GO:0009987|GO:0012505|GO:0016740|GO:0043229|GO:0005622|GO:0005737|GO:0071669|GO:0042546|GO:0043231|GO:0005794|GO:0009832|GO:0009834	catalytic activity|catalytic activity|organelle|cellular process|endomembrane system|transferase activity|intracellular organelle|intracellular|cytoplasm|plant-type cell wall organization or biogenesis|cell wall biogenesis|intracellular membrane-bounded organelle|Golgi apparatus|plant-type cell wall biogenesis|plant-type secondary cell wall biogenesis	-	-	-	-
Potri.001G352600	Potri.001G352600	double-stranded DNA-binding family protein	GO:0005488|GO:0005488|GO:0005622|GO:0005737|GO:0003676|GO:0003677|GO:0005829	binding|binding|intracellular|cytoplasm|nucleic acid binding|DNA binding|cytosol	-	-	-	-
Potri.001G352700	Potri.001G352700	S-adenosyl-L-methionine-dependent methyltransferases superfamily protein	GO:0003824|GO:0003824|GO:0008152|GO:0043226|GO:0016020|GO:0031090|GO:0071944|GO:0012505|GO:0016740|GO:0032259|GO:0005886|GO:0043229|GO:0005622|GO:0005774|GO:0098588|GO:0005768|GO:0005737|GO:0043231|GO:0005794|GO:0008168|GO:0005802|GO:0005773|GO:0008757	catalytic activity|catalytic activity|metabolic process|organelle|membrane|organelle membrane|cell periphery|endomembrane system|transferase activity|methylation|plasma membrane|intracellular organelle|intracellular|vacuolar membrane|bounding membrane of organelle|endosome|cytoplasm|intracellular membrane-bounded organelle|Golgi apparatus|methyltransferase activity|trans-Golgi network|vacuole|S-a…	-	-	-	-
Potri.001G353900	Potri.001G353900	Ribosomal protein L32e	GO:0008152|GO:0008152|GO:0043226|GO:0009987|GO:0005198|GO:0003735|GO:0044237|GO:0009058|GO:0071704|GO:0043229|GO:0005622|GO:0044238|GO:0043233|GO:0006807|GO:0044249|GO:0030529|GO:0005737|GO:0019538|GO:0043231|GO:0044391|GO:0044267|GO:0009059|GO:0031981|GO:0005730|GO:0015934|GO:0005840|GO:0005634|GO:0005829|GO:0022625|GO:0006412|GO:0022626|GO:0043043	metabolic process|metabolic process|organelle|cellular process|structural molecule activity|structural constituent of ribosome|cellular metabolic process|biosynthetic process|organic substance metabolic process|intracellular organelle|intracellular|primary metabolic process|organelle lumen|nitrogen compound metabolic process|cellular biosynthetic process|intracellular ribonucleoprotein complex|cy…	ath03010|ath03010	Ribosome - Arabidopsis thaliana (thale cress)|Ribosome - Arabidopsis thaliana (thale cress)	K02912|K02912	large subunit ribosomal protein L32e|large subunit ribosomal protein L32e
Potri.001G354700	Potri.001G354700	SH3 domain-containing protein	GO:0008152|GO:0008152|GO:0009987|GO:0005488|GO:0044237|GO:0009058|GO:0005515|GO:0071704|GO:0019222|GO:0044238|GO:0006790|GO:0044249|GO:0043085|GO:0006629|GO:0050790|GO:0007017|GO:0044262|GO:0006793|GO:0016131|GO:0010817|GO:0005975|GO:0006066|GO:0009059|GO:0006637|GO:0009311|GO:0000226|GO:0044283|GO:0008202|GO:0016051|GO:0000023|GO:0016132|GO:0006461|GO:0008610|GO:0005976|GO:0007010|GO:0000271|GO:…	metabolic process|metabolic process|cellular process|binding|cellular metabolic process|biosynthetic process|protein binding|organic substance metabolic process|regulation of metabolic process|primary metabolic process|sulfur compound metabolic process|cellular biosynthetic process|positive regulation of catalytic activity|lipid metabolic process|regulation of catalytic activity|microtubule-based…	-	-	-	-
Potri.001G355600	Potri.001G355600	mannose-1-phosphate guanylyltransferase (GDP)s;GDP-galactose:mannose-1-phosphate guanylyltransferases;GDP-galactose:glucose-1-phosphate guanylyltransferases;GDP-galactose:myoinositol-1-phosphate guanylyltransferases;glucose-1-phosphate guanylyltransferase	GO:0051179|GO:0051179|GO:0003824|GO:0008152|GO:0043226|GO:0009987|GO:0005488|GO:0050896|GO:0009628|GO:0006950|GO:0044237|GO:0005085|GO:0009058|GO:0071704|GO:0016787|GO:0016740|GO:0051716|GO:0009607|GO:0043229|GO:0051707|GO:0005622|GO:0044238|GO:0051641|GO:0006952|GO:0009617|GO:0052544|GO:0009408|GO:0016757|GO:0044249|GO:0043207|GO:0009266|GO:0016772|GO:0005737|GO:0098542|GO:0009725|GO:0043231|GO:…	localization|localization|catalytic activity|metabolic process|organelle|cellular process|binding|response to stimulus|response to abiotic stimulus|response to stress|cellular metabolic process|guanyl-nucleotide exchange factor activity|biosynthetic process|organic substance metabolic process|hydrolase activity|transferase activity|cellular response to stimulus|response to biotic stimulus|intrace…	ath01100|ath01100|ath01110|ath00053	Metabolic pathways - Arabidopsis thaliana (thale cress)|Metabolic pathways - Arabidopsis thaliana (thale cress)|Biosynthesis of secondary metabolites - Arabidopsis thaliana (thale cress)|Ascorbate and aldarate metabolism - Arabidopsis thaliana (thale cress)	K14190|K14190	GDP-L-galactose phosphorylase|GDP-L-galactose phosphorylase
Potri.001G356500	Potri.001G356500	microtubule-associated proteins 65-1	GO:0043226|GO:0043226|GO:0009987|GO:0005488|GO:0071944|GO:0005515|GO:0043229|GO:0005622|GO:0005874|GO:0007049|GO:0007017|GO:0005737|GO:0032403|GO:0008092|GO:0043231|GO:0051301|GO:0005938|GO:0046983|GO:0000278|GO:0007067|GO:0015631|GO:0000226|GO:0008017|GO:0005856|GO:0009524|GO:0000910|GO:0005819|GO:0005634|GO:0007010|GO:0031122|GO:0030865|GO:0000280|GO:0015630|GO:0043622	organelle|organelle|cellular process|binding|cell periphery|protein binding|intracellular organelle|intracellular|microtubule|cell cycle|microtubule-based process|cytoplasm|protein complex binding|cytoskeletal protein binding|intracellular membrane-bounded organelle|cell division|cell cortex|protein dimerization activity|mitotic cell cycle|mitotic nuclear division|tubulin binding|microtubule cyto…	-	-	-	-
[truncated: 4,897 more rows]
