# Supplementary material for: Validation of Fiber-Dominant Expressing Gene Promoters in Populus trichocarpa
Source: Plants (Basel). 2025 Jun 25;14(13):1948. doi: 10.3390/plants14131948 (PMC12252207; doi:10.3390/plants14131948)
Supplement: Supplementary file 1 [file plants-14-01948-s001.zip › Table S3. Relative expression levels of genes derived from Aspwood database in stem tissues.xlsx]

## Sheet: Sheet1
Table S3. Relative expression levels of candidate genes derived from Aspwood database in stem tissues.
	Phloem			Cambium			Expanding xylem					Lignified xylem
												Living vessel and fiber						No living vessel
Genes	T1-01	T1-02	T1-03	T1-04	T1-05	T1-06	T1-07	T1-08	T1-09	T1-10	T1-11	T1-12	T1-13	T1-14	T1-15	T1-16	T1-17	T1-18	T1-19	T1-20	T1-21	T1-22	T1-23	T1-24	T1-25
Potri.001G008400	8.44	8.27	8.21	8.41	8.05	7.51	7.32	6.89	6.88	7.57	8.73	10.81	11.33	11.43	12.02	12.26	12.26	12.5	12.31	11.09	11.22	11.04	11.02	11.04	11.14
Potri.001G009100	5.13	7.66	7.58	6.48	5.05	5.68	6.77	7.03	8.37	10.5	11.52	11.87	12.84	13.84	14.11	14.19	14.17	13.94	13.37	10.77	9.33	9.83	9.23	8.69	8.92
Potri.001G027000	6.87	6.36	6.87	6.45	5.05	4.82	5.92	7.35	8.54	9.73	10.77	10.16	9.03	9.67	10.1	9.41	9.02	8.3	6.55	6.65	6.76	7.56	8.05	8.38	8.26
Potri.001G036900	7.99	10.72	10.95	9.83	7.8	6.05	6.98	8.11	9.59	10.94	12.91	14.98	15.72	15.99	16.67	17.14	17.25	17.34	17.51	17.23	16.4	15.82	14.56	13.63	13.84
Potri.001G042900	7.27	9.1	9.73	9	8.41	9.06	9.71	10.22	10.76	11.35	12.82	13.85	13.85	13.85	14.18	14.18	14.08	13.98	13.64	12.83	12.21	12.03	10.85	9.67	9.88
Potri.001G055100	3.78	6.03	6.53	5.04	3.72	4.7	3.2	4.46	2.13	4.21	7.07	9.68	12.53	13.64	13.85	13.9	13.92	13.98	14.04	12.15	11.45	10.46	7.82	7.18	4.52
Potri.001G057500	12.83	12.69	12.46	12.04	11.93	11.9	11.71	11.85	11.84	12.18	12.59	12.27	11.84	11.95	12.23	12.2	12.22	12.32	12.44	12.67	12.27	12.59	12.51	12.24	12.31
Potri.001G068100	6.39	10.31	10.92	9.59	7.99	7.8	7.47	7.58	6.64	7.65	12.65	15.95	16.23	15.65	15.54	15.53	15.39	15.3	15.09	13.02	10.84	9.92	6.86	6.19	6.04
Potri.001G071100	14.44	13.67	14.11	14.22	14.89	15.2	15.24	14.96	14.84	14.73	14.1	13.22	11.93	11.48	11.54	11.45	11.61	11.97	12.42	12.69	13.06	13.16	13.43	14.05	14.95
Potri.001G072300	8.07	8.39	8.96	8.42	8.34	8.93	9.38	9.62	10.08	11.11	12.5	13.34	13	13.03	13.32	13.28	13.18	13.09	12.94	12.24	11.57	11.24	10.59	9.7	9.56
Potri.001G088800	11.41	11.6	11.21	10.71	9.09	7.08	6.77	7.13	7.79	8.1	8.38	9.56	10.33	11.13	11.63	11.85	11.96	12.15	12.32	12.17	12.03	11.7	12.09	12.86	12.22
Potri.001G094900	13.14	12.82	12.96	12.46	12.43	12.62	12.66	12.63	12.64	12.94	12.99	12.72	12.52	12.56	13.03	12.62	12.46	12.76	12.8	12.89	12.55	12.98	13.02	13.26	12.98
Potri.001G099800	3.29	6.03	5.75	5.37	2.91	2.69	0	3.58	1.57	5.5	10.93	13.34	13.27	13.17	13.04	12.75	12.83	12.92	12.13	9.72	9.18	8.96	8.5	7.32	7.1
Potri.001G104600	5.34	8.75	8.56	7.23	3.82	5.95	6.64	8.15	9.87	11.29	13.07	14.51	16.26	17.53	17.52	17.11	16.75	16.42	15.71	13.2	12.79	10.67	8.46	7.24	6.48
Potri.001G106100	3.5	7.71	8.21	8.52	8.73	9.45	8.87	9.24	8.62	10.11	14.19	16.61	17.33	16.98	15.67	14.43	13.57	12.93	11.32	7.62	8.01	5.87	6.73	6.58	6.42
Potri.001G107000	7.1	8.71	8.67	7.04	4.05	4.99	2.75	4.38	5	7	11.42	14.61	15.92	16.14	15.84	15.68	15.54	15.58	15.34	13.26	11.48	10.01	8.03	6.23	6.09
Potri.001G112200	5.06	7.66	8.52	6.92	4.85	2.39	2.75	3.93	4.24	7.49	12.29	13.76	13.6	13.26	13.51	13.69	13.52	13.36	13.1	11.53	10.94	10.03	10.21	9.95	9.27
Potri.001G120300	6.67	7.76	9.26	10.92	12.73	13.92	14.34	14.45	14.86	15.25	14.63	12.74	9.52	7.46	7.58	5.71	5.9	5.69	5.18	5.15	5.87	6.62	6.68	4.91	4.76
Potri.001G126100	4.92	5	7.26	9.75	12.55	14.35	14.9	14.71	15.15	15.2	14.7	13.37	12.09	11.56	10.91	10.54	9.92	9.53	8.87	7.61	7.19	6.79	7	6.71	7.07
Potri.001G131400	11.16	11.74	11.6	11.2	11.48	12.15	12.73	12.93	13.38	14.19	14.41	12.66	11.38	11.18	10.94	10.58	10.49	10.12	10.11	9.95	10.01	10.05	9.48	9.41	8.34
Potri.001G132700	11.31	11.51	11.37	10.84	10.54	10.53	10.77	10.9	10.92	11.33	11.92	12.27	12.9	12.88	13	12.96	12.92	13.09	13.02	12.3	11.98	11.76	11.85	11.71	11.19
Potri.001G151800	13.34	14.03	14.07	13.25	12.59	12.11	12.17	12.04	12.35	12.94	14.09	15.32	15.48	15.03	14.71	14.5	14.37	14.12	13.22	11.67	11.44	11.82	12.28	12.61	11.9
Potri.001G162100	8.33	9.32	9.57	10.78	12.3	13.15	13.31	13.24	13.31	13.88	14.32	12.98	11.39	10.88	10.74	9.28	8.04	5.76	4.88	4.23	4.75	5.8	5.36	4.55	4.45
Potri.001G173800	10.75	11.05	11.16	11.36	11.63	11.94	12.1	12.04	12.09	12.15	12.68	13.34	13.12	12.84	12.54	12.48	12.33	12.26	12.11	11.83	11.7	11.61	11.38	11.02	11.21
Potri.001G174300	11.4	11.35	11.13	10.38	9.73	9.39	9.61	9.64	9.54	10.12	10.49	10.16	9.38	8.76	8.38	7.94	7.85	8.5	9.33	9.76	10.03	10.4	10.51	9.65	9.15
Potri.001G185700	12.66	11.6	11.81	11.62	10.57	9.18	9.43	9.73	10.61	11.22	11.57	10.84	9.71	8.64	7.64	6.91	6.2	6.07	5.83	5.52	4.96	4.88	5.48	5.59	4.87
Potri.001G189500	4.88	6.42	7.41	5.86	2.6	0	0	1.99	4.94	5.23	8.71	11.58	11.87	11.7	11.8	11.88	11.81	11.8	11.61	9.56	4.64	3.69	3.12	2	1.94
Potri.001G197900	11.77	11.4	11.63	12.01	12.57	12.84	12.87	12.79	12.45	12.61	12.07	10.98	10.68	10.63	10.74	10.55	10.89	11.07	11.37	11.64	11.87	11.75	12.06	12.43	12.59
Potri.001G218700	12.82	12.49	13.05	13.09	13.84	14.21	14.15	13.97	13.68	13.44	12.88	11.47	10.76	10.2	10.09	9.97	10.22	10.42	10.9	11.43	11.75	11.77	12.08	12.91	13.39
Potri.001G227000	5.28	6.53	6.83	6.79	6.94	7.65	8.11	8.69	10.31	12.18	13.12	13.18	12.24	11.82	11.71	11.37	11.1	10.69	10.67	13.18	13.73	13.49	12.4	11.18	9.64
Potri.001G231000	8.28	9.19	9.7	8.87	7.79	6.42	6.89	6.75	7.27	8.53	12.87	15.06	14.99	13.49	12.86	12.53	12.32	12.4	12.22	11.87	11.6	12.16	13.38	13.05	9.18
Potri.001G237200	7.35	10.8	11.24	10.18	8.57	8.75	9.35	9.74	11.34	14.13	16.34	16.82	16.14	15.44	14.66	14.27	14.1	13.79	13.09	11.14	9.78	8.94	8.88	8.22	7.57
Potri.001G239700	10.3	10.41	10.33	9.23	7.56	4.17	0	1.99	4.13	4.56	5.16	6.36	4.97	0	2.15	2.1	3.69	5.27	6.19	8.01	9.26	8.97	8.75	8.7	7.86
Potri.001G240900	6.43	9.9	11.75	12.56	13.31	13.83	13.96	14.15	14.56	14.33	13.9	10.9	7.75	6.41	7.41	4.62	4.88	5.06	4.5	4.97	5.3	5.57	5.91	4.74	4.38
Potri.001G262100	12.23	12.29	12.64	12.78	13.61	14.17	14.09	13.95	13.82	13.46	12.81	11.7	11.1	10.79	10.67	10.64	10.82	10.78	11.1	11.44	11.53	11.36	11.49	11.88	12.35
Potri.001G278500	10.21	10.26	9.64	8.67	7.92	7.5	7.19	6.75	6.15	5.62	5.49	5.13	5.52	4.99	4.97	5.71	5.97	5.27	6.68	4.87	5.14	5.48	6.17	7.93	7.47
Potri.001G279500	7.15	7.56	7.99	7.72	7.31	7.13	7.06	7.8	8.59	10.73	13.09	14.44	14.39	14.61	14.54	14.16	13.81	13.86	14.05	13.15	11.02	9.96	9.04	8.26	8.26
Potri.001G280200	6.28	9.75	9.54	6.93	4.05	4.94	2.75	4.46	4.51	4.91	8.71	12.15	14.76	16.18	16.81	16.84	16.67	16.82	16.58	14.27	13.28	12.09	6.63	5.02	7.21
Potri.001G286700	12.13	12.49	12.64	12.87	13.67	13.98	13.84	13.54	13.14	12.72	12.29	11.57	10.73	10.16	9.63	9.31	9.19	9.06	8.92	8.58	8.85	9.19	9.55	10.1	9.83
Potri.001G289500	7.24	9.81	10.6	11.25	12.32	12.86	13.2	13.39	13.21	13.75	14.21	14.24	14.23	14.6	14.63	14.67	14.55	14.22	13.51	11.23	10.24	9.98	7.53	6.54	5.59
Potri.001G300900	9.57	10.78	11.38	11.08	11.38	11.77	12	12	12	12.36	14.29	16.15	16.02	15.28	15.28	15.52	15.43	15.47	15.73	15.5	14.85	14.41	13.8	12.72	11.03
Potri.001G304800	10.25	12.02	12.31	11.25	9.72	9.47	10.35	11.12	12.26	13.21	13.89	15.32	15.76	16.54	17.39	17.66	17.56	17.52	17.56	17.46	16.39	15.55	14.35	13.52	13.39
Potri.001G320000	9.25	9.5	9.93	9.95	10	10.3	10.56	10.86	11.67	12.34	12.4	11.3	10.79	10.77	10.39	9.36	7.98	5.89	3.74	2.59	3.36	3.69	3.96	4.24	4.14
Potri.001G320400	10.48	12.3	12.8	12.58	12.56	13.22	13.7	13.84	14.56	14.73	15.47	17.18	17.67	18.08	18.3	18.43	18.39	18.46	18.25	17.58	16.77	16.19	14.86	14.08	14.67
Potri.001G320500	12.53	13.41	13.7	13.75	14.05	14.52	14.78	15.06	15.5	15.61	15.96	17.17	17.63	17.81	17.82	17.88	17.83	17.75	17.62	16.42	14.69	13.35	12.21	11.7	12.23
Potri.001G320800	4.32	8.16	8.36	6.82	3.31	5.47	4.05	5.54	4.94	8.07	13.06	14.64	15.68	16.07	16.06	15.88	15.68	15.49	14.74	11.31	7.67	6.83	6.53	5.89	6.2
Potri.001G329600	6.12	5.61	6.64	7.35	8.28	8.73	8.7	8.9	8.58	8.53	7.77	6.69	6.82	7	7.45	7	7.5	6.77	6.78	6.53	6.58	6.99	7.94	7.61	6.2
Potri.001G337400	10.72	10.77	10.86	10.69	10.06	9.41	9.91	10.05	10.33	10.56	11.52	13.46	14.03	13.93	13.77	13.98	13.93	13.77	14.06	15.01	15.03	14.53	13.62	13	13.89
Potri.001G352300	9.34	10.42	10.69	9.97	9.14	9.52	9.78	10.26	10.82	12.03	15.35	17.01	16.78	16.29	16.05	15.99	15.81	15.56	15.23	13.48	12.15	11.4	10.97	10.37	9.87
Potri.001G366500	13.72	13.96	13.28	12.25	10.84	8.09	6.98	6.72	8.68	12.42	15.25	15.11	14.68	14.72	14.49	14.02	13.13	11.92	10.51	9.97	9.71	9.11	9.14	9.57	10.1
Potri.001G372300	8.56	8.78	9.37	9.89	11.16	12.54	13.27	13.49	13.22	13.16	12.74	12.27	11.04	9.75	8.96	7.26	7.24	7.55	9.23	10.19	9.46	10.22	10.71	11.74	12.16
Potri.001G373100	9.21	9.44	9.77	10.46	10.88	10.78	10.95	10.67	10.44	9.91	8.88	7.94	7.58	7.47	6.65	5.31	5.13	3.28	3.13	3.36	3.36	1.61	2.38	1.47	1.94
Potri.001G375500	12.71	12.92	12.91	12.73	12.53	12.66	12.88	13.04	13.24	13.78	14.21	15.04	15.1	14.7	14.12	14.09	14.01	13.98	14.4	14.54	14.32	13.76	13.66	13.78	12.52
Potri.001G375700	5.79	10.35	10.23	8.13	5.44	4.99	4.05	5.61	4.51	5.86	10.84	14.63	15.96	16.4	16.85	16.88	16.82	16.78	16.56	14.37	12.64	12.09	7.49	6.49	6.97
Potri.001G376700	6.52	7.01	7.42	6.73	5.26	5.04	5.36	5	5.49	7.63	12.4	13.86	13.41	13.11	12.55	11.99	11.4	10.96	9.57	6.2	6.01	5.19	6.1	6.32	5.92
Potri.001G401300	0	2.36	0	2.71	0	2.02	0	0	2.52	4.78	9.35	11.75	12.54	12.36	9.88	6.37	3.97	3.63	3.47	2.59	1.94	0	1.77	2.91	1.42
Potri.001G403600	10.69	11.29	11.88	11.62	11.2	11.48	11.56	11.63	12.07	12.75	14.76	16.89	16.22	16.14	16.16	16.03	15.94	15.88	15.51	13.39	11.79	11.06	9.62	9.43	8.91
Potri.001G410700	10.71	10.8	11	10.84	11.23	12.02	12.74	13.26	13.85	15.07	16.04	16.21	15.62	15.26	14.75	13.77	12.84	12.68	13.16	14.61	15.69	16.6	16.36	14.7	13.39
Potri.001G416300	5.91	8.69	8.55	8.41	8.13	7.96	8.56	8.72	8.39	8.8	11.74	13.21	13.41	13.62	13.38	13.75	13.82	13.62	12.82	9.96	5.92	5.84	5.78	6.05	5.46
Potri.001G416800	6.23	9.87	9.98	8.21	5.09	4.88	0	4.95	3.62	5.23	11.23	14.07	15.25	16.17	16.61	16.79	16.76	16.62	16.26	13.77	9.56	7.62	6.2	4.8	6.57
Potri.001G418500	14.05	14.45	14.52	14.44	14.37	14.51	14.69	14.63	14.63	14.91	15.16	15.91	16.03	15.79	16.24	16.48	16.58	16.54	16.65	16.71	16.11	16.75	16.75	16.08	15.55
Potri.001G420200	10.27	10.62	10.43	10.01	9.69	9.94	10.48	10.7	11.08	11.55	12.75	13.97	13.95	13.58	13.25	13.15	12.77	12.55	12.24	11.8	11.42	11.33	11.04	10.7	10.47
Potri.001G449100	12.98	13.2	13.23	13	12.71	13.01	13.65	13.86	14.46	14.47	14.2	13.9	13.34	12.83	12.03	11.17	10.32	9.96	10.09	11.42	11.62	10.4	8.44	7.37	8.02
Potri.001G454000	10.99	10.61	11.36	11.27	12.05	12.66	12.47	12.29	12.24	11.91	11.63	10.99	10.79	10.31	10.43	9.78	9.98	10.11	10.35	10.15	10.16	10.05	10.05	10.26	10.27
Potri.001G458000	2.53	4.84	5.37	4.37	1.63	2.02	0	3.58	5.98	9.29	13.17	13.71	12.34	11.92	11.9	11.46	11.3	11.09	10.4	7.74	6.97	6	4.59	3.95	3.75
Potri.001G468700	11.49	11.5	11.62	11.19	10.54	9.81	9.57	9.65	9.71	9.62	9.56	10.69	12.57	13.24	13.7	13.89	13.83	13.87	14.31	15.18	15.06	15.34	16.26	16.01	12.9
Potri.002G008800	6.39	6.81	7.29	6.89	6.56	6.34	7.32	7.3	7.72	7.91	8.1	9.93	10.63	11.42	11.6	12.37	12.57	12.51	13.26	13.19	12.21	11.11	10.87	9.19	7.12
Potri.002G011800	8.74	8.92	8.9	8.78	8.66	8.54	8.94	8.94	9.06	9.44	10.09	12.37	12.78	12.39	12.45	12.88	12.99	12.96	13.1	12.86	12.56	12.16	11.09	10.25	9.81
Potri.002G020400	3.16	6.53	7.68	6.46	6.24	7.47	8.51	8.62	8.91	10.65	12.57	13.25	12.68	12.04	12.2	11.78	11.51	11.05	9.92	7.41	6.15	4.74	4.37	4.32	3.75
Potri.002G023000	3.86	7.9	8.57	8.1	5.83	2.39	2.07	1.46	1.57	5.18	9.26	9.54	9.85	10.15	10.21	9.25	8.32	7.83	6.65	0	0	0	2.8	2.67	1.94
Potri.002G031000	5.22	6.24	6.54	5.74	3.31	2.02	0	1.46	3.46	6.41	10.95	12.05	11.74	11.56	11.69	11.51	11.19	11.11	10.15	6.53	5.81	5.01	4.69	6.59	3.96
Potri.002G034400	11.8	13.14	13.63	13.03	12.56	12.62	13.06	13.46	14.77	16.76	17.62	16.93	17.91	19.1	19.75	19.82	19.64	19.51	18.97	17.43	15.98	15.82	14.58	13.6	13.73
Potri.002G034500	10.64	9.63	9.37	8.81	8	6.53	6.83	7.13	7.55	6.97	7.55	7.34	8.06	10.22	11.35	10.83	10.7	10.94	10.32	7.91	6.1	6.26	6.98	6.78	7.56
Potri.002G036400	7.73	9.44	9.81	9.59	10	10.04	10.04	10.21	10.41	10.5	11.67	13.46	14.16	14.48	14.61	14.53	14.33	14.17	13.74	11.9	11.3	9.79	7.73	7.41	6.95
Potri.002G057900	5.06	7.86	9.08	8.76	8.65	9.84	11.16	11.75	12.64	13.27	13.05	12.54	12.02	11.72	10.94	9.61	7.74	6.02	4.5	4.38	2.59	4.21	4.11	3.59	4.31
Potri.002G059000	9.06	9.48	9.74	9.44	9	9.03	9.73	10.28	10.76	11.21	10.61	12.07	13.9	15.01	14.98	14.94	14.96	14.98	14.36	11.92	10.72	10.08	8.59	7.97	8.3
Potri.002G070900	8.16	7.56	6.51	6.14	4.75	4.17	4.42	4.3	4.24	3.25	7.32	10.82	12.12	12.42	12.42	11.97	11.77	11.81	11.19	8.37	7.83	6.62	3.79	3.84	3.96
Potri.002G074400	9.46	10.08	9.78	8.71	8.42	8.35	7.94	7.8	7.59	7.43	8.65	11.38	12.38	11.96	12.01	11.99	11.91	11.86	11.43	9.58	9.8	9.38	9.51	9.11	8.36
Potri.002G093100	12.41	13	13.72	13.79	14.41	15.1	15.49	15.7	15.85	16.21	15.42	13.39	11.77	11.32	11.48	10.54	10.04	10.04	10.17	9.41	9.69	10.78	12.38	12.49	9.77
Potri.002G098600	5.98	8.41	10.04	11.58	13.35	14.06	14.05	14.16	14.2	14.15	13.97	12.52	10.95	10.03	9.42	8.33	7.07	6.07	5.43	5.23	5.52	5.44	6.2	6.94	6.33
Potri.002G099200	6.92	9.96	10.6	9.92	10.03	10.52	10.72	10.7	10.6	10.31	11.11	13.05	14.24	15.34	16.01	16.24	16.16	16.24	16.18	15.77	15.42	15.2	14.52	13.35	12.79
Potri.002G101300	6.19	9.32	9.78	9.21	7.84	7.56	7.66	8.83	11.26	13.5	14.97	15.71	15.44	15.73	16.12	16.3	16.25	16.18	16.6	15.6	12.93	11.64	11.54	10.68	10.07
Potri.002G101800	4.54	7.66	7.71	5.69	3	2.02	2.75	2.65	3.07	3.25	7.34	10.4	12.47	13.23	13.73	13.64	13.58	13.56	13.4	12.38	11.64	10.5	9.3	8.05	7.03
Potri.002G108000	13.18	12.94	12.85	13.04	12.91	13.25	13.62	13.45	13.47	13.07	12.25	11.83	10.59	9.99	9.7	10.35	11.18	11.22	11.91	12.39	12.53	12.52	12.65	13.4	14.12
Potri.002G109200	10.12	11	11.26	10.74	10.32	10.78	11.32	11.47	11.68	11.85	12.95	14.79	15.19	15.38	15.7	15.79	15.62	15.49	14.83	12.99	12.14	11.77	11.04	10.9	11.38
Potri.002G111900	11.4	13.76	14.3	14.13	15.07	16.07	16.53	16.84	17.33	18.16	18.95	19.7	19.94	19.98	19.82	20.09	19.96	19.82	19.54	16.97	15.88	14.7	11.73	11.11	11.59
Potri.002G118000	5.22	9.29	11.33	12.25	13.3	13.72	13.89	14.04	14.04	14.13	14.21	13.88	14.24	13.98	12.72	11.04	9.74	8.86	7	7.91	9.34	7.79	6.86	5.11	4.23
Potri.002G120400	13.31	13.18	13.27	13.23	13.02	13.24	13.55	13.81	14.25	14.68	14.69	13.57	12.48	11.67	10.83	10.2	10.95	11.88	12.93	13.83	13.33	13.67	13.43	13.58	13.18
Potri.002G122000	7.06	7.8	8.04	7.7	7.86	7.9	8.05	7.71	7.66	8.13	9.99	11.46	11.93	12.84	13.3	13.25	13.05	13.08	12.65	9.94	9.41	8.53	9.02	8.7	7.42
Potri.002G132900	6.22	7.78	7.52	6.43	3.82	2.02	0	1.46	3.28	2.5	7.02	10.83	12.3	12.99	12.76	12.72	12.68	12.49	12.13	9.33	8.68	7.35	2.8	4.05	4.52
Potri.002G134600	11.97	12.36	12.09	11.5	11.39	11.35	11.79	12.02	12.42	13.15	14.16	14.76	14.45	13.9	13.8	13.51	13.34	13.27	12.71	11.65	11.61	11.02	10.8	10.96	10.14
Potri.002G141500	11.16	11.26	11.52	11.97	12.6	13.17	13.1	12.91	12.77	12.21	11.56	10.69	10.27	9.59	9.34	9.24	9.34	9.66	9.96	10.33	10.06	10	10.07	10.56	10.94
Potri.002G146400	11.33	11.97	12.29	11.9	11.52	11.76	12.07	12.36	12.73	13.11	13.59	14.01	14.58	15.21	15.72	15.84	15.67	15.56	15.44	15.12	14.44	14.32	13.87	12.99	11.79
Potri.002G155600	6.26	6.36	5.86	5	5.57	6.98	8.08	9.12	9.56	10.19	10.03	10.4	11.58	12.24	12.28	12.26	12.24	12.2	11.76	9.49	9.42	9.01	6.61	6.66	3.96
Potri.002G157700	10.42	10.6	11.01	12.58	14.18	14.73	14.25	13.91	13.87	13.24	12.87	11.62	10.53	10.53	9.83	9.04	8.76	8.51	8.22	9.1	9.32	9.82	11.01	11.25	9.82
Potri.002G168300	3.5	8	8.88	7.42	4.47	3.61	2.07	3.71	3.62	7.38	13.24	14.97	14.12	12.92	13.28	13.22	12.69	12.24	10.74	7.33	5.45	4.88	5.24	5.11	4.7
Potri.002G176800	6.73	7.96	8.7	7.55	3.44	3.61	0	3.93	7.49	10.74	13.8	14.98	14.14	13.15	12.7	12.57	12.2	11.68	10.78	8.87	8.54	7.43	6.86	6.47	6.83
Potri.002G179400	13.37	13.19	13.46	13.7	14.31	14.83	14.76	14.58	14.35	14.23	13.66	12.71	11.55	11.3	11.34	11.22	11.3	11.39	11.72	11.85	11.64	12.04	12.29	12.61	13.1
Potri.002G184900	8.21	11.46	11.82	10.24	7.56	5.23	5.27	6.67	7.96	9.66	12.35	13.95	14.81	15.43	15.71	15.5	15.2	14.77	13.46	9.49	7.29	7.67	8.81	8.93	7.18
Potri.002G189200	4.58	5.15	5	5.23	5.44	6.02	5.92	6.17	6.76	7.08	6.62	8.56	9.27	10.35	10.32	11.11	11.08	10.82	10.7	10.39	10.6	9.74	8.27	7.38	8.08
Potri.002G191400	12.64	13.1	13.45	13.57	14.35	14.92	15.23	15.38	15.48	15.76	15.94	16.16	15.9	15.24	15.12	14.87	14.66	14.57	14.12	13.29	12.78	12.71	11.98	11.82	11.96
Potri.002G194700	9.71	9.75	9.83	9.84	10.44	11.35	11.87	11.99	12.04	12.74	12.81	12.45	11.75	10.46	10.03	9.63	9.53	9.42	8.78	7.75	7.4	7.35	6.3	6.51	6.22
Potri.002G195400	2.53	5.88	6.91	5.84	3.24	3.61	2.07	3.71	3.07	5.28	11.67	14.17	13.83	12.79	12.29	12.26	12.31	12.05	11.14	7.51	3.36	2.88	3.96	4.32	3.75
Potri.002G197200	6.05	7.78	8.82	8.66	8	8.77	9.67	10.21	11.52	14.01	15.23	13.35	12.27	12.17	11.81	10.81	9.49	7.72	6.75	6.02	5.97	6.06	5.98	5.59	5.97
Potri.002G228200	3.4	3.1	4.8	4.37	3.62	4.42	5.27	6.74	7.7	9.48	11.98	10.78	7.73	7.96	8.02	6.85	6.15	4.94	6.97	8.37	8.2	9.13	10.67	9.73	5.65
Potri.002G233400	3.03	4.84	4.69	3.23	1.85	2.02	0	1.46	1.57	4.56	10.04	12.32	11.67	11.83	12.43	12.59	12.35	12.22	11.91	10.79	9.18	8.76	6.88	5.33	6.02
Potri.002G234600	10.37	10.79	11.27	10.92	9.81	7.94	7.47	7.44	8.36	10.78	14.14	14.3	12.5	11.32	11.23	10.63	9.6	8.06	5.89	6.49	7.35	6.74	6.06	6.51	7.93
Potri.002G240900	8.18	8.63	8.09	6.6	4.5	1.48	2.07	2.65	4.59	5.62	7.45	9.87	10.82	11.23	11.4	11.51	11.68	11.72	11.66	10.84	11.16	10.81	11.24	10.72	7.93
Potri.002G242500	7.45	9.69	10.4	9.69	9.75	10.85	11.44	11.73	12.39	12.99	13.88	14.95	14.89	15.14	15.54	15.56	15.36	15.39	15.51	15.47	14.62	13.91	12.43	11.19	11.1
Potri.002G246400	4.54	7.01	8.02	8.94	10.28	10.98	11.08	11.23	11.93	12.46	12.85	10.25	6.99	5.91	6.04	4.89	3.97	2.83	3.13	0	3.85	4.74	4.11	3.45	3.96
Potri.002G249000	12.49	12.34	12.84	13.06	13.74	14.27	14.28	14.03	13.96	13.51	12.77	11.89	11.53	11.01	10.97	10.74	10.72	10.78	11.09	11.02	10.87	10.98	11.34	11.97	12.57
Potri.002G257700	7.33	9.85	11.01	11.36	12.9	14.14	14.97	15.32	15.61	15.9	15.38	13.27	10.96	9.01	9.02	6.68	6.66	6.8	5.51	6.15	5.58	6.66	6.84	5.95	5.74
Potri.002G257900	6.85	10.87	11.42	9.83	6.57	6.42	0	7.13	6.01	9.26	15.22	17.66	17.61	17.74	17.66	17.66	17.67	17.66	17.31	15.47	12.98	10.95	11.4	10.78	8.35
Potri.002G261700	5.83	8.23	8.12	6.92	5.22	2.93	0	3.28	2.13	4.91	10	12.49	13.35	13.82	14.01	14.11	14.16	14.21	13.83	11.86	10.31	9.13	5.64	4.68	5.97
Potri.003G020200	10	9.57	9.8	11.81	13.76	14.66	14.62	14.22	12.9	11.02	8.73	6.76	4.97	4.55	6.15	6.02	7.04	5.76	5.89	4.23	5.23	3.84	5.24	4.24	4.31
Potri.003G034900	9.32	9.21	9.02	9.36	8.63	8.64	8.42	8.68	9.22	9.12	11.1	12.03	11.42	11.84	11.73	11.73	11.53	11.5	10.92	9.4	8.62	8.76	8.78	8.65	7.09
Potri.003G047700	4.92	7.05	8.19	8.74	10.45	11.48	11.45	11.71	11.79	12.14	12.74	12.77	12.14	11.82	11.4	10.5	9.96	9.75	9.29	7.71	8.06	7.71	6.17	5.49	4.14
Potri.003G050900	10.02	10.29	9.64	9.65	10.29	11	11.47	11.84	12.14	12.84	13.04	13.01	11.48	9.63	8.2	5.78	4.41	3.63	3.74	4.97	4.96	5.07	3.79	4.55	3.21
Potri.003G059200	8.93	10.33	9.94	9.02	7.87	7.78	8.45	9.12	9.76	10.43	10.68	11.76	12.36	13.41	14.09	14.37	14.26	14.16	13.96	13.45	12.72	12.64	12.07	11.9	12.38
Potri.003G070200	3.5	6.47	6.99	5.12	1.35	3.31	0	2.36	4.42	8	10.75	12.39	13.31	14.16	14.41	14.32	14.22	14.1	13.39	11.01	10.13	10.13	11.03	10.63	8.43
Potri.003G074700	9.18	9.82	9.8	9.39	8.64	8.51	8.48	8.27	8.22	9.83	13.6	15.05	14.69	14.04	13.94	13.86	13.72	13.52	12.92	10.97	10.26	9.83	10.96	10.64	7.2
Potri.003G078500	8	8.35	8.7	8.09	7.62	7.25	7.66	8.27	9.06	9.09	11.86	13.44	13.02	12.01	11.17	10.32	9.21	8.36	7.67	7.71	7.63	7.59	7.69	7.44	8.18
Potri.003G090300	3.78	0	4.44	4.08	6.02	8.11	8.9	9.08	9.15	10	10.82	11.4	11.74	11.25	10.93	10.67	10.58	10.83	10.8	8.82	7.83	6.12	3.12	2.91	4.31
Potri.003G100200	4.8	9.45	10	8.61	6.17	3.74	0	2.89	3.28	6.47	9.94	13.33	14.38	14.18	14.4	14.65	14.7	14.57	14.1	10.76	5.52	4.81	4.59	5.92	6.07
Potri.003G103700	12.46	12.05	12.18	11.86	11.88	12.3	12.33	12.56	12.98	13.23	13.63	12.98	11.78	12.1	12.09	11.61	11.18	11.19	10.4	10.12	9.78	9.99	10.47	11.1	11.93
Potri.003G107600	6.8	9.01	11.26	13.65	15.09	15.84	15.73	15.46	15.99	15.25	13.87	13.34	12.45	12.02	11.07	10.82	10.49	10.43	10.77	9.74	8.52	7.24	7.25	6.45	7.1
Potri.003G112600	4.01	2.36	3.02	3.37	6.35	8.72	10.46	10.95	11.37	11.54	10.6	6.94	4.19	3.09	4.7	2.78	2.18	2.13	2.68	2.59	4.22	2.18	3.96	2	2.31
Potri.003G117000	11.46	11.25	10.58	10.16	8.71	7.9	8.62	9.71	9.98	10.33	11.02	11.09	11.57	12.59	12.95	13.09	13.24	13.33	13.42	13.57	13.58	13.22	13.03	12.64	12.75
Potri.003G117100	11.41	11.24	10.65	9.78	8.78	8.45	9	9.58	10.75	12.83	14.47	14.26	13.48	13.05	12.01	11.53	11.4	11.32	12.38	14.63	15.19	14.6	13.93	12.76	11.82
Potri.003G122900	7.83	8.44	8.34	7.73	7.58	8.13	8.51	8.51	9.22	10.6	13.33	14.65	14.03	13.79	13.73	13.66	13.64	13.52	13.68	14.03	14.4	14.3	14.63	13.85	11.78
Potri.003G124600	10.65	10.91	10.89	10.88	10.59	10.61	10.73	10.88	11.2	11.12	12.55	14.44	14.89	15.23	15.08	15.21	15.21	15.16	14.86	14.73	15.04	14.82	13.41	10.23	8.69
Potri.003G125400	3.4	7.49	8.88	9.96	11.26	11.71	11.26	11.1	11.5	12.63	13.28	12.29	10.07	8.01	7.13	5.78	5.76	5.83	4.17	4.38	4.51	4.95	4.49	3.59	4.52
Potri.003G128600	15.93	15.84	15.57	15.29	15.88	16.59	16.66	16.69	16.52	17	17.4	17.1	16.17	15.56	15.68	15.89	15.72	15.47	15.83	16.26	15.48	15.28	14.67	14.4	14.69
Potri.003G132000	4.08	8.06	8.2	6.58	2.81	2.39	2.75	5.47	7.84	9.92	12.03	13.06	13.87	14.15	14.22	13.82	13.71	13.59	12.86	10.3	9.29	8.62	7.31	6.88	7.08
Potri.003G134500	13.8	13.67	13.87	13.51	12.8	11.31	11.28	11.64	12.14	12.37	12.35	11.96	11.51	11.91	11.94	11.16	10.07	10.03	10.6	10.97	11.14	10.55	10.63	11.22	11.61
Potri.003G143200	9.42	10.36	10.84	10.15	10.32	10.72	11.08	11.39	11.94	12.61	14.45	15.66	16.26	16.52	16.05	15.76	15.59	15.55	15.28	13.48	13.23	11.89	10.22	9.56	9.18
Potri.003G146400	7.67	9.07	9.66	8.77	7.22	5.36	5.27	5.05	5.89	7.38	8.95	9.77	10.04	10.89	12.11	12.85	12.7	12.39	12.12	12.82	13.02	12.32	11.81	10.7	9.73
Potri.003G151700	11.89	12.63	13	12.6	12.43	12.66	12.58	12.79	13.21	13.9	15.72	17.13	17.35	17.3	17.49	17.68	17.64	17.68	17.35	15.74	14.46	13.63	12.55	12.27	11.62
Potri.003G155200	8.93	8.31	8.53	7.26	4.8	4.07	4.05	5.36	6.12	7.15	11.43	13.65	14.09	14.31	14.33	14.31	14.17	14.07	13.66	12.83	12.58	11.86	11.65	10.8	9.45
Potri.003G161900	12.65	12.79	13.13	12.61	12.38	12.36	12.7	12.78	12.76	13.17	14.09	15.94	16.56	16.32	16.64	16.74	16.65	16.59	16.5	16.45	15.57	15.4	14.33	13.95	14.58
Potri.003G162100	5.95	6.42	6.85	6.84	6.66	6.57	6.92	6.92	6.69	7.29	9.51	11.4	11.19	10.71	10.43	10.59	10.46	9.76	9.47	8.49	8.04	7.59	6.33	6.34	6.97
Potri.003G164200	2.31	7.19	7.49	6.14	3.16	2.93	0	2.89	2.82	5.28	10.38	12.53	12.92	13.83	13.7	13.72	13.86	13.65	12.89	10.07	8.08	8.35	8.37	7.33	4.58
Potri.003G173300	5.45	8.23	8.29	6.78	6.68	7.25	6.56	7.11	6.07	6.78	8.03	11.79	13.83	14.97	15.51	15.5	15.4	15.39	14.8	11.75	10.91	10.07	6.23	4.8	5.62
Potri.003G175900	8.11	10.58	11.53	12.39	13.51	14.8	15.53	15.95	16.98	17.29	17.31	15.46	12.07	10.75	10.6	8.8	7.96	7.92	7.15	7.53	7.63	8.72	8.87	7.92	7.45
Potri.003G177700	8.94	9.9	10.25	10.07	10.75	11.18	11.34	11.53	11.9	12.65	14.07	15.66	15.59	15.19	14.96	14.86	14.68	14.76	14.35	12.6	12.18	11.74	11.27	10.44	9.48
Potri.003G178200	10.18	10.21	9.95	10.14	10.5	10.45	10.26	10.16	10.1	9.9	9.81	9.62	9.95	10.7	10.66	10.67	10.44	10.54	10.58	10.85	10.75	10.88	10.83	10.86	10.66
Potri.003G181400	11.25	11.45	11.43	11.36	11.11	11.29	11.92	12.07	12.2	12.46	12.21	12.87	13.15	13.89	14.68	15.1	15.17	15.12	15.22	15.26	14.63	14.44	13.78	13.74	14.37
Potri.003G183900	9.42	10.49	10.67	10.63	10.3	9.85	9.79	9.75	9.98	10.88	11.96	13.4	14.21	15.09	15.69	15.93	15.98	15.98	16.2	16.35	15.93	15.45	14.39	13.61	14.18
Potri.003G192900	6.64	5.96	6.39	6.55	5.96	4.57	4.85	4.38	5.26	7.52	10.76	10.94	8.94	9.13	9.39	8.99	8.21	7.36	6	6.53	7.06	8.7	9.14	7.48	5.82
Potri.003G198100	9.68	9.76	9.76	9.48	9.13	8.81	8.86	8.89	9.66	9.96	10.58	11.84	13.16	13.88	13.62	13.52	13.4	13.43	13.51	12.58	12.36	11.69	12.16	11.46	9.49
Potri.003G220300	12.04	12.33	12.38	12.8	13.6	14.1	14.3	14.18	14.35	14.35	14.23	14.04	14.18	14.8	14.32	13.78	13.38	12.97	12.11	11.89	12.07	12.31	12.37	12.31	12.25
Potri.003G220400	11.19	11.63	11.51	11.57	11.8	12.08	12.18	12.33	12.32	12.75	13.63	14.14	13.98	13.61	13.45	13.27	13.09	12.87	12.41	11.63	11.61	11.16	10.94	10.62	10.69
Potri.003G221200	11.52	11.45	11.36	11.72	11.97	12.25	12.5	12.45	12.92	12.69	11.72	11.55	11.48	11.68	11.73	11.75	11.71	12.05	11.77	10.87	9.9	8.72	7.67	6.95	7.11
Potri.003G223800	7.32	7.46	7.49	7.33	7.31	7.5	7.26	7.28	7.57	8.95	9.98	9.99	10.92	12.09	12.66	12.72	12.62	12.49	12.09	10	7.21	6.7	6.23	6.68	6.62
Potri.004G007600	12.12	12.82	12.54	12.01	11.83	11.24	11.38	11.28	10.96	11.2	11.52	13.18	14.41	15.53	16.58	17.03	16.96	17.14	17.58	17.67	17.04	17.55	17.7	16.4	11.95
Potri.004G009600	10.23	11.33	11.79	11.36	11.11	11.15	11.16	11.16	11.55	12	13.82	15.15	15.31	15.52	15.92	15.83	15.68	15.6	15.29	14.23	12.91	12.58	11.81	11.4	11.76
Potri.004G015300	12.31	14.22	16.03	16.56	16.08	13.72	12.17	11.31	12.94	13.35	11.6	8.96	6.62	6.8	5.72	6.07	5.44	5.96	6.48	6.2	7.23	10.68	11.5	10.51	7.34
Potri.004G040100	11.72	12.03	12.21	12.24	12.58	12.89	12.99	12.98	13.3	13.45	13.84	14.67	14.52	14.03	13.77	13.46	13.25	13.05	12.78	12.05	11.83	11.56	11.29	11.05	11.15
Potri.004G044700	6.35	11.51	14.75	16.16	16.65	15.07	13.43	10.94	7.65	5.98	6.6	5.69	5.42	4.75	3.31	2.78	4.88	3.28	2.02	3.86	4.96	4.5	4.87	3.29	3.03
Potri.004G059600	9.15	12.02	12.02	10.5	7.48	6.34	3.2	6.3	5.89	9.34	15.14	16.92	17.52	17.88	18.11	18.18	18.19	18.21	17.92	16.39	15.24	14.29	12.4	11.07	9.37
Potri.004G062000	3.5	7.76	8.51	7.99	5.77	3.31	0	4.3	4.24	7.24	13.25	15.48	14.87	13.26	11.45	10.9	10.26	9.36	7.28	5.71	5.38	5.8	9.03	9.14	5.42
Potri.004G078000	13.68	12.94	13.28	13.3	13.52	13.49	13.43	13.06	12.62	12.43	11.95	11.49	10.92	10.45	10.69	10.76	10.79	10.86	11.18	11.5	11.77	11.98	12.38	13.07	13.74
Potri.004G079900	11.37	11.17	11.14	10.81	10.38	10.01	9.96	10.19	10.61	10.9	11.74	12.63	13.05	12.67	12.38	12.39	12.27	12.33	12.42	12.63	12.88	12.83	12.9	12.99	12.62
Potri.004G086100	9.16	9.38	9.54	9.63	10.09	10.75	11.11	11.34	12.12	12.66	14.19	15.62	14.91	13.38	12.64	11.97	11.43	10.6	9.08	8.73	8.81	8.55	8.36	8.3	8.6
Potri.004G095100	3.03	6.53	7.54	6.51	4.09	2.93	0	3.58	3.46	8.72	13.28	14.42	13.2	11.8	11.9	11.58	10.43	9.02	6.23	4.52	5.14	4.31	4.95	3.72	4.31
Potri.004G118600	8.54	11.37	12.01	11.64	11.68	12.53	12.94	13.24	13.95	14.8	15.97	16.8	16.58	16.59	16.16	15.85	15.62	15.42	14.06	11.65	11.49	11.5	10.53	10.13	9.39
Potri.004G118800	12.64	12.57	12.95	13.06	13.82	14.32	14.27	14.04	13.73	13.62	13.24	12.68	11.81	11.14	10.71	10.67	10.81	10.89	11.03	11.24	11.22	11.18	11.55	12.1	12.5
Potri.004G135200	9.6	9.72	9.86	9.44	9.75	9.9	9.87	9.94	9.92	10.2	11.51	13.25	13.37	13.31	13.58	13.36	13.08	13.03	12.37	11.53	10.76	10.79	10.47	10.12	9.77
Potri.004G138200	5.62	10.1	12.67	13.74	14.79	15.22	15.56	15.78	16.28	16.16	14.07	9.53	7.54	6.64	7.87	5.22	5.13	5.45	4.99	6.2	7.19	6.76	7.34	4.68	4.52
Potri.004G142800	8.3	8.98	9.59	9.25	8.5	8.37	8.67	9.43	10.28	11.42	13.81	14.07	13.33	13.07	13.2	13.13	13.19	12.95	12.15	10.31	10.75	9.9	8.5	6.53	6.53
Potri.004G143200	4.76	7.19	7.24	7.5	8.47	9.21	9.61	9.81	10.07	10.22	10.19	9.62	9.3	10.59	11.39	11.11	11.01	11.14	10.78	8.97	9.14	6.7	3.6	3.84	3.86
Potri.004G159300	10.15	10.31	10.18	9.72	8.94	8.4	7.72	7.77	8.08	8.91	12.26	14.03	13.87	13.26	12.95	12.66	12.49	12.34	11.48	11.24	11.42	11.16	11.27	10.85	10.93
Potri.004G167700	11.82	12.65	14.31	14.75	14.44	12.97	12.85	12.71	13.45	14.87	15.71	15.54	14.85	14.54	14.75	15.02	15.07	15.33	16.11	17.51	17.99	17.99	17.69	16.58	17.25
Potri.004G168800	12.08	12.54	13.53	14.76	16.38	17.39	17.57	17.27	16.81	16.1	14.45	13.31	12.17	11.73	11.7	11.26	11.06	10.64	10.53	11	11.16	10.94	10.94	11.53	12.39
Potri.004G173800	11.73	11.83	12.06	11.81	12.16	13	13.63	13.86	14.33	14.62	14.46	14.74	15.39	16.21	16.28	15.69	15.17	14.97	13.74	11.24	10.19	10.15	10.26	10.02	9.12
Potri.004G176300	10.2	11.19	11.56	11.77	12.36	13.39	14.11	14.78	15.73	16.1	15.96	14.6	13.53	14.34	15.01	14.94	14.83	14.79	14.51	12.18	11.12	10.91	10.08	9.73	9.18
Potri.004G188100	8.71	9.44	9.71	9.38	8.55	8.19	8.45	8.77	8.79	8.82	8.61	9.98	10.78	12.11	13.13	13.65	13.96	14.11	14.39	14.96	15.08	14.73	14.31	13.62	13.88
Potri.004G190900	9.9	11.96	12.32	12.11	12.17	12.86	13.57	13.84	14.51	14.57	15.41	17.32	17.81	18.23	17.82	18.05	17.96	17.82	17.48	16.07	14.36	13.54	11.95	10.65	10.25
Potri.004G196500	11	10.82	11.1	11.46	12.04	12.33	12.16	11.99	11.98	11.64	10.91	9.86	9.35	9.45	9.34	9.12	9.52	9.68	9.89	9.97	9.88	10.41	10.65	11.12	11.41
Potri.004G211900	6.88	10.13	10.76	9.54	6.26	6.02	5.97	8.3	10.63	13.01	15.83	16.81	16.31	16.05	16.31	16.3	16.19	16.12	15.57	12.7	9.07	8.21	7.92	7.25	7.46
Potri.004G226800	4.68	7.46	8.25	6.93	4.05	4.5	0	5.14	4.59	8.04	13.96	15.99	15.43	14.47	14.19	13.78	13.66	13.61	13.48	12.2	9.94	9.06	9.52	8.74	6.09
Potri.005G001700	12.1	11.75	11.61	11.76	11.37	11.44	12.08	12.5	13.43	13.81	13.92	12.42	10.33	9.45	8.71	7.52	8	8.83	10.01	10.92	10.86	10.66	10.68	11.03	11.15
Potri.005G003300	10.2	10.2	10.18	10.1	10.49	11.25	11.42	11.43	11.73	11.46	12.25	14.14	14.32	14.18	14.12	14.24	14.27	14.3	14.06	12.58	12.54	12.18	11.18	10.07	8.76
Potri.005G004900	9.59	10.13	10.45	9.46	8.52	8.68	8.96	9.63	10.53	11.57	14.34	15.86	15.66	14.79	14.18	13.81	13.42	13.1	12.76	12.79	12.41	11.99	11.48	10.81	10.58
Potri.005G021100	8.5	8.64	9.02	9.4	9.61	9.87	9.86	9.95	10.4	10.7	10.85	11.68	12.62	13.29	13.32	13.36	13.32	13.45	13.21	13.08	13.45	13.32	12.26	10.35	6.83
Potri.005G024100	9.84	9.92	9.71	9.45	8.45	8.36	8.75	9.24	9.3	9.57	11.11	12.92	13.54	13.74	13.6	13.48	13.24	13.07	11.95	9.4	10.09	9.39	9.6	10.75	9.91
Potri.005G025800	8.37	8.42	8.59	9.1	9	9.6	9.65	10.2	11.52	11.51	11.89	11.61	9.44	9.01	8.2	8.08	7.7	6.96	7.84	8.48	8.83	9.07	9.09	8.84	7.93
Potri.005G044800	13.16	12.62	12.94	12.94	13.14	13.13	13	12.86	12.91	12.95	13.25	13.2	12.61	12.01	11.74	11.73	11.8	11.96	12.18	11.96	12.13	12.02	12.23	12.92	13.79
Potri.005G053900	14	13.37	13.34	13.45	13.05	12.92	13.06	13.07	13.56	13.69	13.69	12.79	11.52	10.69	9.97	10.83	11.65	12.06	12.65	13.4	13.57	13.73	13.62	13.72	14.7
Potri.005G061600	5.03	8.88	8.52	6.49	3.38	3.74	2.07	4.13	3.07	5.02	9.59	12.92	14.5	15.38	15.71	15.57	15.38	15.32	14.62	11.71	6.94	5.53	5.1	4.24	5.49
Potri.005G065200	7.6	10.01	10.54	9.81	10.27	11.03	11.31	11.5	11.74	12.22	14.03	16.1	16.16	15.66	15.56	15.5	15.37	15.29	14.56	11.73	10.77	9.56	8	7.93	6.56
Potri.005G070400	9.23	8.94	9.11	9.09	8.07	7.39	6.8	6.85	6.48	7.11	9.36	10.14	10.79	11.88	12.27	12.47	12.32	12.15	11.85	9.83	8.71	8.19	7.3	6.77	7.28
Potri.005G075900	10.82	11.25	12.35	13.27	14.64	15.17	15.32	15.38	15.48	15.78	15.98	15.78	15.15	14.62	14.34	13.77	13.23	12.86	11.67	10.64	10.85	10.82	10.02	9.42	8.98
Potri.005G076900	11.44	11.95	12.71	13.18	13.07	13.47	13.82	14.04	14.45	14.67	14.6	13.97	13.05	12.69	13	12.71	12.64	12.62	12.09	9.92	9.33	8.69	8.25	8.36	7.87
Potri.005G078900	3.86	6.03	5.91	3.61	3	2.02	0	1.99	0	3.6	5.76	9.05	11.24	12.29	12.51	12.16	12.06	12.12	11.9	10.54	9.66	9.49	10.33	9.93	7.39
Potri.005G087500	7	7.64	7.91	8.72	9.68	10.05	10.01	10.54	11.49	11.8	12.51	12.01	10.31	10.13	10.35	10.31	10.1	10.33	10.4	11.1	10.65	9.56	9.28	8.13	6.13
Potri.005G093200	5.06	4.84	5.78	5.37	5.5	6.36	7.03	7.8	8.72	9.24	9.38	10.07	10.11	10.57	11.81	12.34	12.43	12.54	12.18	10.66	9.54	9.41	9.91	11.36	11.5
Potri.005G114500	4.88	5.88	5.83	4.31	2.81	2.39	2.07	3.1	4.13	4.71	7.22	10.65	11.81	12.22	12.36	12.22	12.27	12.23	11.95	9.51	8.21	7.64	6.23	6.07	2.59
Potri.005G115000	6.67	6.85	7.18	6.14	5.67	5.32	5.07	5.39	5.16	6.34	10.86	11.27	10.9	10.48	10.48	9.04	7.36	6.02	4.88	3.03	3.36	4.58	4.59	4.24	4.31
Potri.005G117500	7.71	8.81	9.14	7.83	5.68	5.74	3.2	5.73	5.36	6.04	7.24	11.71	15.15	16.98	17.34	17.22	16.97	17.11	16.58	13.97	11.84	11.46	11.57	10.64	9.18
Potri.005G141300	6.51	10.66	10.78	9.07	6.02	5.77	2.75	6.38	5.92	8.68	13.87	15.52	16.6	17.82	17.93	17.97	17.83	17.8	17.48	15.2	12.85	10.99	10.25	9.03	7.69
Potri.005G141500	8.67	8.75	9.09	9.17	8.91	8.96	9.13	9.08	10.1	10.2	11.65	13.67	13.61	13.34	13.1	13.12	13.02	12.89	12.64	11.59	11.31	10.81	9.99	8.98	8.48
Potri.005G141600	10.4	10.78	11.36	10.47	8.49	5.86	0	4.3	6.07	6.45	11.64	13.92	14.63	15.74	15.87	16.05	15.99	15.89	15.4	14.47	14.11	13.44	13.49	12.22	7.66
Potri.005G144900	4.14	8.19	10.11	11.21	12.94	13.58	13.67	13.53	13.42	12.12	10.3	8.27	6.17	4.07	5.39	3.24	2.18	0	3.13	3.03	3.36	2.88	4.25	2	3.03
Potri.005G148800	9.14	9.29	9.19	9.06	8.33	8.13	8.27	8.57	8.9	9.41	10.9	12.34	11.93	11.22	11.37	11.47	11.55	11.53	11.27	10.28	10.13	9.66	9.27	9.09	8.99
Potri.005G182800	9.5	9.92	10.21	10.26	9.64	8.47	8	8.11	8.58	9.74	13.68	15.66	15.25	13.59	12.46	11.76	11.57	11.27	10.27	7.84	7.58	7.41	7.94	8.09	8.23
Potri.005G188700	6.77	4.84	4.29	4.91	4.94	3.97	4.05	3.71	3.77	2.11	3.83	8.81	11.65	12.73	13.02	12.79	12.59	12.52	11.74	9.15	9.05	8.34	3.6	2	3.03
Potri.005G194200	11.14	11.49	11.8	11.98	11.58	10.45	10.14	10.12	10.7	11.21	11.98	12.79	12.68	12.56	12.12	11.6	11.11	10.91	11.03	12.47	12.83	11.72	10.87	9.64	8.86
Potri.005G211000	6.66	8.8	9.16	7.92	5.36	2.39	2.75	1.99	3.07	6.77	10.53	11.91	12.73	13.71	14.57	14.52	14.52	14.55	14.25	12.1	10.59	10.95	9.01	7.24	4.92
Potri.005G211200	11.62	11.57	11.94	12.27	13.09	13.6	13.44	13.27	12.73	12.67	12.17	11.35	10.64	10.09	10.12	10.13	10.38	10.29	10.39	10.53	10.1	10.42	10.61	10.75	11
Potri.005G219700	12.39	12.33	12.6	12.94	13.58	14.03	13.97	13.72	13.46	13.12	12.46	11.55	11.07	10.85	10.84	10.54	10.7	10.82	10.91	11.24	10.89	11.23	11.48	11.76	12.13
Potri.005G226000	11.43	11.55	11.84	11.97	12.5	12.91	12.93	13.01	13.25	13.53	13.68	13.4	12.86	12.49	12.27	12.15	12.12	12.17	12.13	12.27	12.66	12.39	11.92	11.69	11.6
Potri.005G233600	6.29	10.11	13.8	15.35	16.52	16.63	16.3	15.45	14.24	13.6	11.63	9.13	6.92	6.26	6.73	5.01	6.35	4.81	6.19	5.65	6.27	5.87	6.7	4.05	4.14
Potri.005G237700	8.17	10.51	11.18	11.01	11.25	11.7	11.88	12.09	12.37	13.27	15.1	16.35	15.95	15.16	15.1	15.12	15	14.9	14.34	11.88	9.12	8.23	7.82	6.95	6.28
Potri.005G242000	10.89	11.13	11.39	11.7	11.6	11.82	12.2	12.31	13.06	13.11	13.66	13.3	12.79	12.99	12.86	12.46	12.26	12.06	11.77	11.21	11.38	11.87	12.09	11.52	10.77
Potri.005G248100	16.75	16.62	16.99	17.55	17.35	17.26	17.19	17.07	17.53	17.51	17.7	17.14	14.88	13.22	12.01	10.59	10.82	11.45	13	14.21	14.71	15.33	15.8	16.17	16.98
Potri.005G256000	4.84	5.15	4.44	4.37	1.63	3.74	2.75	4.95	4.51	6.43	9.69	12.02	13.64	14.5	14.53	14.84	14.65	14.44	14.42	9.1	6.1	6.09	7.73	8.26	6.49
Potri.006G005600	3.16	7.76	7.75	6	2.71	2.39	0	2.65	2.13	4.4	9.86	12.88	13.4	13.48	13.92	14.13	14.18	14.17	14.18	12.66	11.34	10.42	9.32	8.35	5.15
Potri.006G009000	10.73	10.96	11.41	10.77	9.91	8.95	8.83	8.55	8.62	9.58	11.85	13.45	13.36	13.1	13.31	13.43	13.18	12.79	11.95	10.8	10.49	10.38	10.07	9.81	9.91
Potri.006G011600	15.93	15.64	15.58	15.47	14.84	14.86	15.64	16.19	16.65	16.57	16.03	14.9	12.51	10.6	9.58	8.07	7.8	8.41	11.4	13	13.32	13.47	13.5	13.66	14.55
Potri.006G015000	7.47	8.58	8.63	8.03	6.34	4.42	3.82	4.53	3.07	4.97	10.02	11.21	12.41	13.96	14.39	14.22	14.09	13.96	13.38	12.24	11.34	10.93	10.88	10.15	6.53
Potri.006G017100	11.13	10.74	11.36	11.26	11.32	11.69	11.72	11.67	12.12	12.15	12.9	13.1	13.02	13.35	13.91	13.52	13.26	13.52	13.6	13.98	13.09	13.53	12.71	12.32	12.51
Potri.006G025800	2.04	0	4.04	6.77	8.78	9.68	9.21	9.07	8.59	8.24	8.4	8.75	7.67	6.41	6.31	6.85	6.25	6.23	6.05	5.92	5.87	5.24	4.69	4.48	4.7
Potri.006G033300	11.58	12.24	12.51	11.95	10.84	11.06	11.49	11.8	12.69	13.75	15.31	16.19	16.38	16.61	16.77	16.78	16.73	16.73	16.7	16.25	15.35	15.05	14.39	14.44	14.85
Potri.006G035300	7.14	8.7	9.34	9.85	11.4	12.46	12.63	12.85	13.3	13.59	14.23	12.93	9.74	7.72	7.16	6.57	5.24	5.76	5.83	4.76	5.87	5.39	6.1	4.91	4.38
Potri.006G035400	6.76	10.52	10.99	10.47	11.13	12.12	12.73	13.09	13.73	14.95	16.29	17.4	17.17	16.78	16.59	16.37	16.1	15.71	14.64	11.62	9.32	8.39	8.49	7.79	7.9
Potri.006G040400	8.54	8.67	9.47	10.15	11.22	12.35	12.73	12.99	13.58	13.76	13.23	11.28	9.52	8.71	8.55	8.07	8.03	8.16	7.64	7.22	7.35	7.14	6.7	7.11	6.87
Potri.006G041800	7.3	7.73	7.38	5.77	4.05	0	0	0	3.62	8	11.18	11.08	10.3	10.58	10.89	11.13	11.01	10.72	10.98	11.18	10.73	9.35	7.9	6.91	6.04
Potri.006G049200	3.69	5.96	5.51	4.31	3	0	0	0	0	2.8	5.22	9.36	10.8	11.45	11.97	12.12	12.18	12.19	12.42	13.33	14.07	13.93	13.93	12.73	12.29
Potri.006G056300	11.08	11.27	11.58	11.79	12.15	12.25	12.1	12.1	12.06	11.86	11.67	13.04	14.76	15.73	15.98	16.03	16.03	15.95	15.52	13.07	10.73	10.88	11.07	11.22	11.5
Potri.006G061700	12.09	11.67	11.48	11.11	10.7	10.32	10.41	10.62	10.84	11.56	12.18	11.78	11.62	11.73	12.01	12.15	12.04	12.27	12.61	13.51	14.06	14.35	14.86	14.17	12.49
Potri.006G062200	3.86	6.53	7.45	6.72	3.87	3.97	0	3.93	5.11	9.35	13.57	15.17	14.65	14.03	14.04	13.9	13.78	13.63	13.39	12.63	10.79	11.1	11.19	10.25	5.92
Potri.006G063000	11.01	11.55	11.8	11.9	12.87	13.5	13.47	13.33	12.87	12.95	13.91	15.42	15.36	14.7	14.55	14.3	14.13	13.88	12.95	11.51	11.59	11.69	11.48	11.5	11.12
Potri.006G087100	3.4	7.66	7.8	6.1	2.71	3.74	0	4.6	1.57	4.56	7.8	11.27	14	15.7	15.64	14.83	14.13	13.36	10.97	4.38	5.06	2.88	3.38	3.59	3.86
Potri.006G087500	5.52	8.76	9.78	9.5	6.38	3.74	0	3.71	4.13	9.58	15.28	16.17	13.14	11.55	10.61	10.25	9.37	8.46	6.81	5.82	6.45	5.39	6.68	5.89	6.04
Potri.006G092700	10.09	10.95	11.62	11.57	11.73	11.99	12.4	12.6	12.56	13.17	12.33	10.11	9.17	9.31	9.18	9.04	9.3	9.09	8.85	9.04	8.43	8.6	8.76	8.79	9.54
Potri.006G094300	2.04	5.7	6.2	4.16	2.35	1.48	0	2.36	1.57	4.21	8.95	11.66	11.56	11.56	11.96	11.53	11.31	11.41	10.97	8.27	4.05	3.35	3.12	2.67	3.36
Potri.006G096900	2.72	5.88	7.25	6.12	1.63	2.39	0	1.46	0	5.28	11.59	13	11.78	11.38	11.53	11.18	10.65	9.9	8.22	5.46	3.85	2.58	3.96	2.67	3.03
Potri.006G097100	3.16	6.03	7.36	6.39	2.35	2.39	0	2.36	1.57	5.76	12.47	13.89	11.95	10.65	10.34	9.94	9.32	8.77	6.89	4.52	3.63	3.13	3.79	3.72	4.05
Potri.006G104400	7.56	8.54	9.17	9.15	9.28	9.45	9.89	9.74	10.3	11.07	12.76	14.24	13.53	13.08	12.87	12.65	12.4	12.21	11.62	9.39	9.42	8.79	7.28	6.42	5.59
Potri.006G107300	11.21	11.15	11.19	10.89	10.61	10.78	10.98	11.25	11.8	12.18	12.97	13.79	14.15	14.15	13.99	13.73	13.6	13.69	13.82	13.98	14.07	14.53	15.17	14.46	11.59
Potri.006G117200	5.62	8.97	10.9	11.84	13.43	14.42	14.85	15.09	15.55	15.79	15.11	12.58	9.77	8.81	9.48	7.54	6.35	5.89	5.77	5.59	6.73	6.81	7.13	5.49	5.9
Potri.006G120400	3.6	6.63	7.13	5.69	3.08	2.69	0	1.46	2.82	5.46	11.01	13.23	13.08	12.77	12.62	12.41	12.43	12.4	12.06	10.53	7.93	6.33	6.42	6.05	5.71
Potri.006G121700	11.41	10.58	10.77	13.59	15.69	16.57	16.69	16.62	16.79	16.47	14.47	11.48	8.79	7.42	8.5	6.02	5.97	5.96	6.36	5.87	6.38	7.1	7.57	5.62	5.68
Potri.006G123200	8.24	10.07	10.42	10.19	10.79	11.92	12.87	13.3	13.84	14.62	15.35	15.97	16.16	17.46	17.06	17.41	17.39	17.3	16.94	17.04	16.65	15.86	14	11.9	10.53
Potri.006G129200	6.65	10.14	11.01	9.66	6.57	6.67	0	6.61	9.5	13.67	16.82	18.1	17.45	16.25	15.46	15.04	14.7	14.22	12.88	11.88	11.51	11.71	11.92	11.04	8.28
Potri.006G130900	15.79	15.4	15.56	15.95	16.24	16.36	16.56	16.46	16.35	16.76	16.48	16.25	15.49	15.28	15.08	15.12	15.19	15.11	15.1	14.8	14.56	14.94	15.14	15.62	16.59
Potri.006G131000	4.84	8.9	9.13	7.63	4.82	4.26	2.07	4.3	4.02	7.68	13.03	15.06	14.98	14.95	15.05	14.88	14.72	14.48	13.58	10.12	6.19	4.88	5.68	4.97	5.52
Potri.006G136700	11.71	13.21	13.82	13.63	13.37	14.15	14.52	14.79	15.88	16.71	17.14	18.71	19.5	20.16	19.52	19.51	19.35	19.18	18.92	16.18	15.33	14.49	13.02	12.7	13.45
Potri.006G139500	7.88	8.59	8.79	8.33	8.19	8.23	8.4	8.37	8.5	8.94	11.23	13.14	12.98	12.62	12.96	13.05	13.01	12.88	12.81	12.24	11.51	10.78	9.99	9.06	7.97
Potri.006G143800	4.43	6.3	6.48	6.16	3.96	3.31	4.58	6.34	8.27	9.89	10.78	9.26	8.53	8.85	9.71	9.95	10.21	10.59	10.79	11.95	11.68	11.88	11.46	10.34	10.21
Potri.006G144500	7.93	8.69	9.82	9.39	7.99	6.21	5.66	6.61	7.59	10.8	15.27	16.24	14.92	13.68	12.98	12.63	11.65	10.21	9.89	14.19	14.22	15.03	15.52	14.57	9.63
Potri.006G150900	8.95	9.63	9.43	9.01	8.66	8.63	8.97	9.44	10.19	11.17	13.71	13.43	12.97	13.36	13.76	13.73	13.54	13.41	13	11.77	11.48	10.8	10.11	9.36	9.02
Potri.006G151300	6.4	7.12	8.7	9.88	10.77	11.16	10.83	11.05	11.74	11.3	12.1	12.42	11.46	9.54	7.73	6.68	6.25	5.45	5.94	6.9	6.84	6.12	6.27	5.33	5.59
Potri.006G167200	12.18	12.41	12.32	11.84	10.91	9.7	9.55	9.48	9.78	10.19	10.62	11.63	12.69	13.49	13.78	14.08	14.17	14.18	14.42	14.65	14.52	14.12	13.72	13.24	12.88
Potri.006G177900	11.94	12.19	11.64	11.02	10.12	9.73	9.63	9.6	9.53	10.09	10.7	11.6	11.52	11.4	11.31	11.33	11.19	11.32	11.53	12.29	13.03	13.13	13.27	12.96	13.19
Potri.006G181900	6.71	10.61	11.01	9.26	6.97	6.95	5.86	6.63	5.92	7.32	13.69	16.57	17.22	17.17	17.53	17.52	17.43	17.4	16.85	14	12.26	11.47	9.18	8.93	7.87
Potri.006G187800	10.2	10.37	10.22	9.92	10.13	10.41	10.51	10.73	10.85	11.02	11.2	10.59	10.1	9.96	10.01	9.76	9.49	9.33	9.63	9.72	9.36	9.69	9.14	9.47	9.65
Potri.006G192000	10.69	10.99	11.32	11.37	10.7	10.49	10.68	10.8	11.07	11.4	12.31	13.26	13	12.73	12.76	12.76	12.74	12.62	12.78	12.94	12.61	12.74	13	13.93	15.11
Potri.006G204200	14.04	13.87	13.19	12.74	10.77	6.72	5.44	4.22	8.11	7.59	10.06	12.33	12.7	13.06	12.34	11.67	10.98	10.1	10.34	11.25	11.63	11.36	10.89	10.92	11.91
Potri.006G217000	12.61	12.42	12.15	11.89	10.81	10.21	10.11	10.12	10.5	10.59	11.52	13.84	14.08	14.55	14.75	14.69	14.65	14.81	14.67	12.62	11.13	11.42	11.54	11.89	11.96
Potri.006G219200	11.31	10.83	11.1	11.09	10.77	10.22	9.65	9.4	9.77	10.56	12.03	12.83	12.56	12.72	13.33	13.46	13.51	13.53	13.58	13.1	13	12.77	12.78	12.21	11.84
Potri.006G224800	9.91	9.85	9.95	9.66	9.13	8.79	8.88	9.25	9.33	9.48	10.44	12.44	12.99	13.1	13.45	13.55	13.52	13.57	13.24	11.64	11.03	11	10.71	10.85	10.79
Potri.006G228600	9.67	11.43	11.78	10.64	8.67	7.73	7.14	7.99	9	10.74	15.03	17.46	17.52	17.61	17.42	17.4	17.45	17.52	17.21	15.05	12.76	12.24	11.59	11.1	10.23
Potri.006G229300	9.32	10.82	11.29	10.79	10.97	11.68	12.08	12.32	12.52	12.94	13.51	15.1	15.85	16.11	16.51	16.6	16.52	16.4	16.04	14.91	13.7	13.73	13.1	12.44	12.21
Potri.006G230800	9.26	9.48	10	9.99	9.3	8.36	8.28	7.89	7.91	7.04	7.78	8.71	10.36	12.26	12.59	12.7	12.73	12.61	12.3	10.21	9	8.05	6.53	6.19	7
Potri.006G235200	13.82	13.92	14.12	13.97	14.22	14.56	14.54	14.59	14.87	15.18	15.59	15.66	15.2	14.76	14.54	14.2	14.1	14.06	13.91	13.73	14.12	14.02	13.81	13.37	13.1
Potri.006G239700	6.84	7.94	11.09	12.34	12.7	12.08	12.13	12.03	12.22	12.16	10.48	8.65	6.44	4.55	5.56	3.86	2.88	3.91	0	4.38	4.64	4.67	5.24	4.4	4.58
Potri.006G259400	8.42	8.41	8.42	8.34	8.77	8.45	8.1	8.05	7.95	7.42	9.35	11.23	11.89	12.08	11.93	12.07	12.13	12.02	11.72	10.93	10.47	10.13	9.8	9.3	10.07
Potri.006G263500	11.68	11.44	11.48	11.31	11.16	10.88	10.56	10.73	10.49	10.28	11.3	11.72	12.36	12.43	12.89	13.05	13.11	13.14	12.92	12.17	12.76	12.52	12.21	11.59	11.59
Potri.007G007000	3.03	4.67	6.37	5.34	3.31	1.48	0	0	1.57	5.28	9.6	10.68	11.33	11.2	11.02	9.62	8.12	5.96	6.86	9.71	9.28	8.84	6.82	4.55	6.33
Potri.007G014400	3.94	6.03	5.18	3.82	1.85	3.47	3.54	5.39	6.2	6.68	7.54	11.56	13.31	13.59	13.63	13.63	13.65	13.59	13.07	11.13	10.21	8.85	6.8	5.69	5.31
Potri.007G014700	4.21	6.3	8.49	10.39	11.61	11.65	10.93	10.34	9.44	7.56	8	11.67	12.52	11.73	10.89	10.06	9.18	8.34	5.71	3.86	4.37	2.88	2.38	3.11	3.5
Potri.007G014800	4.88	8.32	9.04	7.45	5.36	6.32	7.49	8.57	9.75	11.01	13.78	14.21	12.94	12.23	12.42	12.06	11.53	11.11	9.71	6.82	7.08	6.6	4.95	5.11	4.76
Potri.007G016400	8.87	10.98	10.85	9.12	6.79	5.55	0	5.5	4.81	5.37	9.3	14.54	16.47	17.02	17.21	17.33	17.49	17.46	17.42	16.97	16.52	15.98	15.25	14.25	14.39
Potri.007G025800	10.36	10.64	10.15	9.62	9.06	8.68	8.62	8.66	8.8	8.54	8.78	9.8	10.59	11.08	11.37	11.23	11.11	11.02	10.27	7.95	7.79	7.41	7.06	7.38	6.91
Potri.007G031700	3.6	7.31	8.23	8.15	9.75	10.31	9.57	8.62	7.64	6.53	10.9	13.74	14.02	13.38	13.41	13.22	12.98	12.51	11.35	7.18	3.02	3.13	3.96	3.95	4.14
Potri.007G031900	9.91	10.38	10.17	8.9	6.84	4.07	2.07	3.71	3.28	6.34	11.69	14.21	13.94	12.96	12.85	12.67	12.51	12.51	12.19	11.19	9.61	8.13	7.2	7.61	4.58
Potri.007G034800	11.55	11.54	11.96	12.33	12.93	13.28	13.28	13.09	12.8	12.46	12.04	11.62	11.19	10.76	10.75	10.68	10.68	10.71	10.89	11.06	10.94	11.22	11.48	11.68	11.95
Potri.007G038300	8.38	10.25	11.61	12.36	13.64	14.3	14.51	14.82	15.33	16.11	15.56	12.98	11.58	11.03	10.82	9.27	7.67	6.7	6.55	5.92	6.06	7.67	7.76	6.64	6.33
Potri.007G047000	4.8	8.84	8.82	8.04	8.44	9.15	8.8	9.04	9.28	10.18	13.33	15.03	15.66	16.64	16.12	15.6	15.33	15.18	14.59	11.68	7.87	7.49	7.74	7.61	6.13
Potri.007G047500	7.08	8.74	9.28	8.99	9.23	9.9	10.2	10.35	11.31	12.06	14.15	15.12	14.65	14.61	14.51	14.49	14.41	14.24	13.81	11.69	11.07	10.21	9.18	8.09	7.81
Potri.007G104000	10.9	11.31	11.75	11.74	12.52	13.28	13.44	13.73	14.15	14.76	15.89	15.5	14.38	13.39	12.85	12.27	12.22	12.17	11.82	11.63	12.28	11.79	10.87	10.28	9.75
Potri.007G106100	2.31	6.11	5.72	4.31	0.97	1.48	0	2.36	1.57	2.11	5.8	10.28	12.46	13.1	13.03	12.85	12.77	12.7	12.18	10.28	10.13	9.88	9.65	9.4	9.94
Potri.007G107200	2.72	2.36	1.93	3.23	0	2.39	0	3.43	3.46	5.95	11.88	14.09	13.71	13.87	14	13.98	13.81	13.55	13.3	11.62	8.1	7.05	6.94	6.74	5.35
Potri.007G135300	2.04	6.63	7.5	5.61	3.44	2.93	2.07	3.1	2.13	4.78	8.96	12.15	13.36	13.77	13.92	13.91	13.8	13.53	12.8	10.51	6.79	6.15	3.12	2.91	4.05
Potri.008G006500	7.29	9.85	10.42	9.76	9.37	10	10.34	10.63	11.54	12.71	14.19	14.94	14.74	14.58	14.7	14.36	14.31	14.16	13.67	11.87	11.12	9.97	8.48	7.12	6.04
Potri.008G012400	6.4	9.71	10.26	9.5	8.78	9.32	9.84	10.21	10.77	10.96	12.54	15.15	15.89	16.09	15.77	15.79	15.74	15.66	15.25	13.02	11.45	9.94	6.7	6.07	6.39
Potri.008G020900	6.88	10.44	12.06	13.07	14.44	15.22	15.45	15.55	16.01	16.08	15.13	11.78	8.82	7.88	9.05	6.23	6.4	5.69	5.43	6.11	6.76	7.5	7.92	5.72	5.62
Potri.008G026400	3.4	5.4	6.28	6.89	4.47	4.94	2.07	4.9	4.51	6.75	12.99	15.85	15.23	15.58	16.47	16.75	16.77	16.92	16.67	14.61	10.94	11	12.04	10.26	7.13
Potri.008G030200	4.32	8.26	8.31	6.4	4.47	3.97	5.97	7	7.11	6.27	9.82	12.01	12.68	13.26	14.07	14.42	14.35	14.44	14.34	13.43	11.98	9.98	8.48	6.59	5.87
Potri.008G034800	12.52	12.79	12.85	12.21	11.59	10.88	10.62	10.62	10.82	11.22	13.4	15.68	16.48	16.61	16.68	16.59	16.36	16.3	16.5	17.43	17.76	18.26	18.56	17.43	13.52
Potri.008G038100	10.47	11.34	11.32	11.57	11.83	12.27	12.47	12.52	12.59	12.39	12.26	13.2	14.09	15.29	15.83	16.24	16.33	16.35	16.59	16.08	15.49	14.75	13.84	12.84	12.62
Potri.008G038200	5.69	9.25	9.28	8.2	5.94	3.47	0	2.89	3.28	6.27	9.05	11.98	12.98	14.14	15.15	15.95	16.22	16.2	16.15	16.29	15.68	15.43	14.4	13.3	13.27
Potri.008G040500	8.68	9.23	9.36	9.37	8.76	9.07	9.66	9.94	9.43	8.35	6.75	4.8	3.74	2.36	2.15	2.78	2.88	3.28	4.17	7.97	9.68	10.15	10.5	9.39	5.68
Potri.008G049000	7.96	7.43	7.49	7.17	6.57	6.59	6.18	6.61	6.37	8.08	11.21	12.02	11.39	11.65	11.89	11.91	11.75	11.8	11.45	9.56	7.13	7.26	6.66	6.23	6.26
Potri.008G051900	11.9	11.93	12.75	13.05	13.98	14.31	14.32	14.21	14.01	14.02	13.4	11.82	11.19	10.89	10.81	10.6	10.62	10.76	10.87	11.04	11.53	11.32	11.85	12.21	12.43
Potri.008G069900	6.61	9.18	10.22	9.33	5.92	5.32	2.07	5.7	7.41	10.79	15.09	16.63	16.14	15.62	15.33	15.01	14.64	14.23	13.27	11.44	8.82	8.07	8.3	7.49	7.48
Potri.008G073300	5.6	9.22	9.54	8.02	4.72	3.74	5.27	6.97	8.82	10.11	12.63	14.86	15.15	15.15	15.29	15.35	15.15	15.1	14.7	12.86	9.84	7.69	7.37	6.71	5.95
Potri.008G073700	5.25	7.49	8.92	8.16	4.13	3.61	0	4.73	4.67	9.82	15.51	16.28	14.02	13.37	13.17	12.63	11.64	9.82	6.32	5.97	5.45	5.07	6.61	5.95	5.79
Potri.008G088800	9.05	9.43	9.32	8.89	7.88	7.72	7.28	6.89	6.86	6.43	8.9	10.63	9.88	9.68	9.79	10.03	10	9.93	10.8	11.93	12.27	11.62	10.67	10.07	10.2
Potri.008G092500	5.71	7.43	8.17	8.22	8.48	8.92	9.13	9.2	8.94	9.41	11.39	12.45	12.18	12.03	12.37	12.45	12.25	12.09	11.4	8.66	5.38	4.88	3.96	3.95	4.52
Potri.008G094300	4.72	8.81	9.58	8.76	5.74	4.26	3.2	4.73	6.69	10.93	14.88	15.91	15.03	14.22	12.69	11.13	10.12	9.13	7.24	5.59	6.19	5.24	6.27	6.07	5.39
Potri.008G094700	4.63	8.61	8.81	7.37	4.28	3.97	0	4.84	3.46	5.92	11.28	14.26	15.2	15.52	15.51	15.46	15.43	15.35	14.84	12.74	11.06	9.87	5.78	5.02	6.04
Potri.008G095300	8.58	9.52	9.23	9	8.84	9.56	10.29	10.56	10.68	10.77	10.59	10.01	9.58	9.66	10.18	10.41	10.88	10.95	11.07	10.76	10.11	10.22	9.79	9.9	10.81
Potri.008G099300	11.71	13.03	13.29	13.04	13.06	13.46	13.97	14.06	14.28	14.32	14.65	15.86	16.26	16.89	17.07	17.24	17.28	17.22	17.03	15.82	14.54	14.13	13.24	12.94	12.61
Potri.008G103900	7.59	6.68	6.91	6.32	6.09	7.01	8.05	8.58	9	9.06	9.97	10.52	9.77	9.84	9.38	9.12	8.88	8.45	8.08	8.49	9.35	8.51	7.63	7.73	8.1
Potri.008G105300	9.72	10.4	10.9	10.82	10.75	11.19	11.51	11.61	12.17	12.46	13.9	15.22	14.9	14.37	14.05	13.92	13.79	13.55	13.18	12.55	12.21	11.45	10.83	10.06	9.44
Potri.008G112300	3.4	7.31	7.11	5.34	1.85	3.13	2.07	1.46	2.13	5.46	10.64	12.31	12.83	13.64	13.67	13.57	13.43	13.44	13.05	10.03	5.87	4.1	3.38	2.67	4.05
Potri.008G133600	10.91	10.98	11.42	11.3	10.93	10.53	10.24	10.2	10.59	10.73	11.64	11.94	10.47	9.23	9.09	8.41	8.46	8.47	8.6	8.71	8.84	9.19	9.52	9.34	9.23
Potri.008G136600	7.9	8.58	8.52	8.31	6.93	4.26	2.07	1.46	2.82	1.55	5.03	6.04	7.18	8.63	9.6	9.85	10.14	10.39	10.45	9.4	8.82	8.96	9.29	10.16	11.86
Potri.008G150000	11.52	11.48	11.69	11.81	12.48	12.93	12.78	12.63	12.42	12.16	11.89	11.5	10.82	10.17	9.91	9.94	10.03	9.95	10.03	10.26	10.41	10.11	10.04	10.57	11.16
Potri.008G159200	1.24	6.17	7.93	8.74	10.44	11.45	11.56	11.79	12.26	12.06	12.02	9.83	7.22	5.06	4.7	3.24	2.88	3.63	3.47	3.36	4.05	3.69	3.96	2	1.42
Potri.008G162800	5.52	8.94	9.49	10.06	10.6	10.79	10.91	10.8	10.31	9.8	9.88	11.13	13.42	15.22	15.51	15.44	15.35	15.17	14.56	11.6	10.78	9.2	5.64	4.32	5.59
Potri.008G171200	12.38	12.26	12.82	13.4	13.63	14.14	14.01	13.65	13.79	13.32	12.96	12.64	11.94	11.65	11.12	10.92	10.81	10.89	10.9	10.81	11.36	10.87	11.07	11.5	12.12
Potri.008G177500	8.77	8.96	9.1	8.78	8.89	9.36	9.02	9.32	9.58	9.7	10.21	12.09	12.19	11.81	11.97	12.03	12.04	12.09	11.97	10.93	9.47	8.73	8.08	7.93	8.29
Potri.008G187000	9.71	9.97	10.72	11.04	11.95	12.55	12.48	12.43	11.97	11.88	11.46	10.56	9.7	9.24	9.06	9.12	9.09	9.19	9.22	9.65	9.49	9.74	9.9	10.02	10.1
Potri.008G199200	12.1	12.53	12.4	11.98	11.5	11.51	11.88	12.04	12.38	12.87	13.96	15.36	15.66	15.47	15.51	15.35	15.26	15.21	14.91	13.89	13.33	13.08	12.91	12.79	12.5
Potri.008G201400	13.4	13.25	13.36	13.24	12.96	12.73	12.76	12.66	12.74	13.06	13.3	12.95	12.76	13.32	13.43	13.21	12.96	12.92	13.11	13.51	13.66	13.93	14.18	14.78	15.46
Potri.008G203400	15.87	15.38	15.11	14.8	13.86	12.23	12.41	12.43	12.2	12.38	12.78	12.88	12.9	13.56	14.51	14.88	14.95	14.81	15.09	15.32	14.37	14.49	14.04	13.96	15.29
Potri.009G006500	8	9.76	9.75	8.72	8.3	8.49	8.39	8.67	8.63	9.31	13.14	15.3	15.26	15.27	15.33	15.5	15.42	15.38	15.26	13.71	12	11.73	11.81	10.59	7.33
Potri.009G010400	5.75	6.77	6.93	6.04	5.24	4.57	5.07	4.22	4.33	5.76	10.92	11.74	10.32	10.41	10.28	9.8	9.74	9.41	9.1	8.22	6.97	5.61	5.1	4.74	3.86
Potri.009G011100	7.91	10.55	11.12	10.35	7.95	5.74	4.96	6.51	9.53	13.51	16.8	17.49	16.26	16.22	16.5	16.77	16.81	16.93	17.17	17.43	17.18	17.27	16.6	15.38	15.08
Potri.009G012200	2.53	0	1.93	1.35	2.04	0	0	0	0	0	0	3.78	6.27	9.08	10.3	9.75	9.69	10.3	11.41	13.19	14.44	12.72	6.96	3.59	1.94
Potri.009G018600	12.24	11.92	12.35	12.74	13.35	13.59	13.55	13.37	13.18	13.16	12.64	11.55	10.64	10.59	10.91	10.75	10.89	10.87	10.88	10.89	10.85	11.01	11.18	11.83	12.82
Potri.009G021500	14.39	14.64	14.73	14.58	14.67	14.97	14.82	14.8	14.89	15.03	15.46	15.92	15.88	15.37	14.93	14.7	14.55	14.51	14.42	13.74	13.8	13.37	13.21	12.89	12.67
Potri.009G024700	5.83	8.35	8.67	7.47	5.42	4.26	3.82	4.38	3.62	6.73	10.58	12.68	11.87	11.92	12.94	13.38	13.25	13.01	12.12	9.9	10.86	9.03	5.3	3.95	3.96
Potri.009G030800	13.73	15.47	15.54	14.56	12.9	9.56	9.28	9.13	12.08	13.88	13.97	12.2	10.11	9.48	9	8.19	9.86	11.84	14.72	16.79	16.8	16.9	16.39	16.62	17.21
Potri.009G031800	6.33	10.58	11.84	12.89	13.78	14.7	15.22	15.37	16.36	16.13	15.04	12.11	8.74	7.54	8.24	6.41	7.01	8.38	8.72	7.51	6.89	6.72	7.15	5.59	5.56
Potri.009G032600	12.3	11.89	12.24	12.66	13.34	13.93	13.74	13.65	13.44	13.03	12.34	11.65	10.32	9.77	9.88	9.22	9.4	9.7	10.02	9.98	9.92	10.36	10.37	11.01	11.8
Potri.009G053900	3.86	6.77	7.85	6.65	3.56	1.48	0	2.36	4.33	9.38	13.09	13.31	12.32	11.9	11.91	11.1	10.06	8.53	5.94	3.86	4.64	4.21	3.38	3.59	5.02
Potri.009G061600	11.52	11.64	11.65	11.34	11.63	12.15	12.38	12.35	12.43	12.51	13.13	13.77	13.74	13.15	12.83	12.47	12.38	12.26	12.13	11.82	11.6	11.42	11.17	11.15	11.17
Potri.009G064300	12.58	12.75	12.9	12.75	12.09	12.52	13.78	14.39	14.68	15.58	15.03	14.08	12.9	11.94	11.24	9.74	8.75	9.39	10.02	8.35	6.84	7.31	6.75	5.69	5.77
Potri.009G073400	12.51	12.4	12.7	13.2	13.68	13.95	14.06	14.1	14.09	14.06	13.89	12.9	12.06	11.88	11.58	11.7	11.74	11.86	12.39	12.86	13.2	12.95	12.87	12.85	13.38
Potri.009G074300	9.11	9.63	9.79	9.06	8.91	9.17	9.52	9.5	9.68	10.36	12.18	13.76	14.57	14.77	14.75	14.72	14.51	14.36	14.01	12.94	12.23	11.56	10.53	9.45	9.05
Potri.009G075300	9.28	9.4	9.2	8.94	7.73	7.17	7.19	7.3	7.6	9.68	12.05	12.64	12.08	12.52	12.78	12.96	12.98	12.99	12.91	11.74	10.89	11.21	10.98	9.95	9.08
Potri.009G075400	3.94	5.88	6.1	4.23	2.6	3.31	2.75	3.83	3.07	4.31	6.24	9.6	13.11	14.71	15.25	15.24	15.27	15.34	15.03	12.61	11.1	10.27	7.74	5.87	5.79
Potri.009G087200	4.76	8.13	9.36	9.57	10.98	11.8	11.93	12.05	12.54	13.64	15.22	16.62	16.6	16	16	15.81	15.78	15.83	15.67	13.82	13.58	12.77	8.44	7.16	7.11
Potri.009G092300	7.23	10.01	11.65	11.23	12.8	14.37	15.2	15.74	16.49	17.25	17.39	17.87	16.09	14.64	13.79	12.76	11.85	10.74	8.42	7.97	8.36	8.2	8.88	7.73	7.35
Potri.009G095800	11.17	11.94	12.05	11.04	9.05	8.14	8.35	8.89	9.96	11.06	13.58	16.27	17.29	17.66	17.75	17.94	17.97	17.87	17.65	16.76	16.16	15.35	14.13	13.36	13.7
Potri.009G099800	9.93	12.06	12.27	11.4	9.31	8.62	9.86	10.98	12.69	13.94	14.99	16.96	17.47	17.58	17.69	17.82	17.68	17.62	17.38	16.51	15.71	15.24	14.51	14.35	14.65
Potri.009G118900	13.07	12.7	12.94	13.16	13.74	14.3	14.03	13.87	13.36	13.08	12.63	11.87	11.01	10.52	10.33	10.13	10.19	10.41	10.83	11.55	10.74	11.53	11.87	12.31	12.7
Potri.009G119200	9.81	10.18	9.94	10.49	10.82	10.61	9.93	9.58	8.94	9.02	9.45	9.44	9.55	9.02	7.92	7.21	7.04	6.99	7.64	8.63	8.44	8.94	9.5	10.1	11.11
Potri.009G121300	13.32	13.63	13.23	12.55	11.76	10.92	10.89	10.81	10.86	11.31	11.6	12.24	12.79	13.34	13.71	13.95	13.93	13.92	14.44	14.31	14.59	15.26	16.51	16.22	12.44
Potri.009G130100	11.55	11.68	12.28	12.47	13.64	14.65	14.8	14.63	14.15	14	13.26	12.25	11.07	10.09	9.88	9.71	9.59	9.72	9.29	9.36	9.46	10	10.38	11.04	11.34
Potri.009G134000	6.7	7.15	7.19	6.46	4.2	3.61	3.54	6.44	8.53	10.96	12.91	11.42	9.29	8.9	9.74	10.17	10.29	10.47	11.45	12.75	12.39	11.75	10.81	9.71	8.91
Potri.009G136600	14.64	14.11	13.86	13.71	13.7	13.87	13.96	14.14	14.53	15.24	15.35	13.08	9.53	8.63	10.52	11.57	11.68	12.08	13.03	13.47	13.51	14.27	14.85	15.51	16.46
Potri.009G146200	12.45	12.36	12.48	12.72	13.26	13.65	13.62	13.17	13.02	12.62	12.13	12	11.19	10.85	10.79	10.76	10.83	10.83	11.01	11.12	11.43	11.25	11.33	11.6	12.72
Potri.009G147500	5.16	8.24	8.77	9.25	10.47	11.05	10.87	10.54	10.26	10.12	12.19	13.54	13.96	14.36	14.14	14.13	14.04	13.95	13.66	11.41	11.21	9.72	8.28	8.95	5.74
Potri.009G150500	8.17	8.35	8.51	9.51	10.44	10.83	10.71	10.51	10.25	10.69	11.18	10.4	9.9	10.21	10.56	10.92	10.89	10.76	10.76	10.57	10.04	10.57	10.03	9.48	9
Potri.009G150600	10.84	11	11.11	11.34	11.77	12.13	12.48	12.55	12.78	13.06	13.07	12.62	11.63	11.48	11.25	10.61	10.58	10.46	10.58	11.21	11.46	12	11.72	11.15	11
Potri.009G152800	12.09	12.56	12.84	12.69	12.67	13.08	13.53	13.84	14.02	14.54	14.81	15.86	16.12	16.47	16.95	17.28	17.34	17.3	17.29	17.25	16.07	15.7	14.26	13.65	14.27
Potri.009G163700	10.69	9.77	9.37	8.74	7.67	6.87	6.41	6.34	9.24	12.4	13.55	13.12	12.73	12.3	11.82	11.49	11.07	11.08	12.05	12.87	12.56	12.54	12.73	13.37	13.53
Potri.010G012100	10.39	9.1	10.28	10.66	10.62	10.26	9.55	8.95	8.51	7.07	5.63	4.68	6.35	5.49	4.54	4.09	4.58	4.52	5.18	6.28	9.3	7.81	6.77	7.97	10.79
Potri.010G013400	15.5	14.84	15.31	15.21	15.4	15.45	15.53	15.56	15.63	15.93	16.15	15.85	15.41	15.28	15.73	15.81	15.75	15.91	16.21	15.91	15.73	15.31	15.04	15.05	15.07
Potri.010G033400	7.69	9.12	9.72	9.69	10.32	10.81	10.93	10.96	11.09	11.68	13.69	15.27	14.83	13.61	13.12	12.79	12.62	12.23	11.97	11.44	10.89	10.39	10.82	10.26	6.89
Potri.010G038900	2.72	5.28	6	4.16	2.6	2.39	0	2.65	2.13	3.87	7.45	10.77	12.27	12.73	12.76	12.82	12.83	12.71	12.17	8.89	8.55	7.11	1.77	2	3.21
Potri.010G060400	14.41	13.49	14.21	14.68	15.29	15.57	15.54	15.22	14.84	14.55	13.67	12.7	11.76	11.22	11.32	11.2	11.37	11.51	11.76	12.11	11.79	12.36	12.85	13.69	14.48
Potri.010G066400	12.15	12.08	12.51	12.98	13.7	13.99	13.77	13.58	13.12	12.86	12.18	11.36	11.08	10.84	10.5	10.48	10.67	10.44	10.58	10.8	11.03	10.76	10.89	11.35	11.85
Potri.010G067100	5.52	8.52	8.89	7.71	5.34	4.7	4.85	5	5.45	8.81	12.39	13.8	14.27	14.8	15.2	15.19	15.12	15.02	14.59	12.71	9.64	8.57	8.69	8.03	7.87
Potri.010G069900	12.06	12.03	12.5	12.66	13.28	13.7	13.58	13.38	13.17	12.96	12.74	11.78	10.81	10.52	10.43	10.2	10.42	10.31	10.63	10.9	11.14	11.02	11.33	11.75	12.16
Potri.010G076200	8.11	9.56	9.98	10.25	10.49	10.69	10.98	10.98	11.14	10.69	11.23	12.55	14.06	15.2	15.33	15.45	15.45	15.51	15.44	14.43	13.13	11.6	10.83	9.26	7.8
Potri.010G088200	3.03	6.42	6.46	4	1.35	2.93	0	1.99	0	3.6	5.76	9.63	11.01	12.02	12.51	12.29	12.39	12.55	12.29	10.25	9.79	9.63	4.78	2	3.21
Potri.010G089900	4.21	6.53	7.96	9.83	12.08	13.05	13.21	13.23	13.12	13.09	13.25	13.69	13.86	13.96	14.01	13.49	13.1	12.95	12.19	9.06	6.7	6.36	4.87	4.48	4.58
Potri.010G091000	13.21	12.83	13.2	13.38	14.16	14.58	14.59	14.28	14.14	13.86	13.32	12.67	12.01	11.75	11.6	11.63	11.67	11.77	11.98	11.98	12.12	11.76	11.87	12.27	13
Potri.010G095900	5.13	7.12	7.13	5.98	5.6	4.94	4.25	4.38	4.74	6.12	8.9	10.46	11.9	12.88	13.34	13.66	13.66	13.65	13.43	11.63	9.92	9.05	6.02	5.81	5.11
Potri.010G105900	9.18	10.08	10.49	10.49	11.22	11.66	12	12.21	12.43	12.75	13.74	14.58	14.32	13.88	13.48	13.29	13.04	12.89	12.36	10.79	10.44	10.07	9.87	9.52	8.08
Potri.010G108000	11.23	11.4	11.46	11.19	11.2	11.38	11.32	11.23	11.55	11.91	12.74	13.04	12.32	11.54	11.2	10.94	10.55	10.67	10.42	9.27	9.07	8.87	8.41	8.81	8.97
Potri.010G113100	10.31	10.1	9.7	8.88	6.8	3.97	2.75	4.22	7.02	9.31	11.74	12.73	12.46	12.42	12.52	12.12	11.66	11.1	10.5	8.2	7.29	7.04	6.55	7.62	7.76
Potri.010G113300	4.63	6.85	7.87	6.86	4.53	3.13	0	2.36	5.68	9.79	13.35	13.77	12.62	12.04	11.88	11.21	10.16	8.6	6.51	4.05	3.85	3.35	5.53	5.97	4.7
Potri.010G118700	0	4.22	4.63	3.91	2.91	3.61	4.05	4.38	4.74	6.68	10.82	12.4	10.99	7.38	4.16	3.86	3.35	2.83	2.02	3.86	2.59	3.69	2.8	3.59	4.52
Potri.010G121800	3.16	5.28	6.07	5.43	3.5	1.48	0	1.46	2.13	8.18	12.4	12.24	10.56	10.21	10.03	9.51	8.64	7.49	6.28	5.46	4.96	6.2	6.75	5.87	4.23
Potri.010G126800	8.53	8.35	8.52	8.2	7.55	6.98	7.14	7.46	8.43	9.09	11.61	13.6	13.46	13.57	13.81	13.67	13.42	13.52	13.62	12.75	11.57	11.57	10.85	10.78	11.37
Potri.010G132500	5.52	7.09	7.83	6.79	5.56	6.17	5.27	5.1	5.53	6.41	11.88	13.37	13.12	13.19	13.95	14.34	13.96	13.64	13.68	10.82	9.32	8.95	5.68	5.49	5.82
Potri.010G137300	4.49	8.45	8.02	6.35	2.91	4.17	5.27	5.14	4.81	5.08	10.07	13.02	14.14	14.88	15.09	15.12	15.03	14.97	14.52	11.73	11.17	9.36	4.69	4.61	5.56
Potri.010G141600	8.43	12.93	13.18	11.34	8.31	7.92	2.07	8.2	7.42	9.25	14.91	18.24	19.06	19.42	19.25	19.23	19.17	19.2	18.83	16.77	14.31	13.14	10.05	9.46	9.33
Potri.010G141900	11.51	11.45	11.81	11.92	12.44	12.98	13.06	13.02	13.21	13.4	13.85	14.46	14.21	13.47	12.93	12.49	12.37	12.39	12.21	11.85	11.47	11.24	10.83	10.62	10.69
Potri.010G144100	12.75	12.48	12.57	12.25	11.8	11.5	11.83	12	12.18	12.76	13.17	13.28	12.91	12.39	11.96	11	10.52	10.17	10.49	11.07	11.17	11.51	11.41	11.35	11.61
Potri.010G146900	9.37	9.6	9.21	8.36	7.17	6.73	7.21	7.78	7.85	7.02	8.17	10.52	11.82	12.07	12.05	12.14	12.13	12.24	11.91	9.82	8.56	7.6	7.02	6.86	6.24
Potri.010G150900	10.51	9.96	10.58	10.4	9.85	9.86	9.92	10.4	10.66	10.86	10.67	9.48	7.9	6.52	5.64	6.32	5.61	5.89	6.75	7.24	7.35	6.99	5.73	5.69	6.54
Potri.010G153400	2.04	5.4	6.7	5.47	4.65	3.97	3.2	4.22	4.02	4.97	8.07	10.91	11.97	12.33	12.19	11.58	11.08	10.86	9.59	5.31	4.64	4.67	4.49	6.36	3.03
Potri.010G161200	13.28	12.79	12.89	12.74	12.74	12.38	12.07	11.62	11.17	10.96	11.2	11.39	10.19	8.68	8.12	7.48	6.91	7.91	8.83	9.94	9.83	10.8	11.97	13.23	14.17
Potri.010G162400	6.99	7.28	7.88	8.64	9.27	9.56	9.52	9.56	9.09	9.01	8.47	9.29	9.08	7.51	5.48	4.62	4.88	4.34	5.09	5.23	6.58	5.69	5.48	5.81	6.35
Potri.010G174200	4.63	8	8.64	7.57	6.67	6.62	7.16	7.11	6.58	6.96	10.02	11.67	12.89	13.66	13.99	14.04	14	14.01	13.78	12.59	11.87	10.38	9.05	7.58	7.21
Potri.010G182200	14.29	13.72	13.56	13.52	13.29	12.22	11.3	10.34	10.12	9.99	10.41	10.94	10.28	9.81	9.95	10.36	10.1	9.82	11.65	14.3	14.39	14.59	15.08	15.63	16.94
Potri.010G183600	3.94	5.88	7.61	7.14	3.08	2.02	0	2.89	3.28	6.94	12.92	14.02	13.39	12.87	12.52	12.01	11.03	9.39	5.27	3.63	3.36	3.84	4.37	3.45	3.21
Potri.010G184000	5.69	8.84	9.17	8.34	5.33	4.17	0	4.78	8.12	10.4	13.41	15.04	14.24	14.01	14	14.03	13.69	13.41	12.42	10.91	8.62	7.07	6.55	6.32	7.37
Potri.010G187600	4.21	8	8.47	7.13	4.2	3.86	2.75	5.1	7.84	10.29	13.15	14.44	14.25	14.45	14.35	14.15	13.95	13.8	13.47	11.11	7.08	5.9	5.1	5.41	4.58
Potri.010G193100	5.98	10.18	10.03	7.82	4.5	4.17	0	5.36	4.24	4.97	6.85	11.1	15.38	17.33	17.6	17.67	17.66	17.77	17.84	15.96	11.62	7.92	6.42	5.29	7.84
Potri.010G198800	9.68	10.49	10.83	11.1	10.58	10.73	11.23	11.41	11.75	11.44	11.1	11.87	13.72	15.42	16.05	16.49	16.7	16.58	16.03	13.15	11.22	11.14	11.43	11.16	10.05
Potri.010G199400	12.05	11.71	12.06	11.98	12.67	13.11	12.95	12.89	12.61	12.29	11.92	11.62	11.44	11.2	11.29	11.18	11.05	11.04	11.22	11.22	11.01	11.08	11.28	11.56	11.99
Potri.010G207200	10.02	11.29	11.85	11.3	11.23	11.63	12.09	12.51	13.49	15.22	16.96	17.58	16.95	15.86	15.35	14.93	14.56	14.1	13.28	11.77	11.31	11.28	11.34	10.73	10.19
Potri.010G217100	12.69	12.24	12.72	12.71	13.42	13.79	13.59	13.47	12.9	12.9	12.73	12.14	11.66	10.9	11.22	10.96	10.92	11	11.04	11.03	10.99	11.06	11.49	12.41	12.86
Potri.010G223200	9.59	9.17	9.07	8.13	6.25	3.13	0	2.89	4.51	8.14	11.41	11.83	10.34	9.63	9.7	9.65	9.75	10.15	10.54	11.82	11.68	11.95	12.24	12.03	11.28
Potri.010G231000	6.32	8.09	7.96	6.7	5.34	4.07	4.42	4.3	4.42	5.18	7.92	10.32	11.5	12.61	13.31	13.4	13.35	13.39	13.63	12.33	9.25	7.1	6.92	6.36	6.2
Potri.010G233700	10.24	9.82	10.28	10.89	11.3	11.18	10.82	10.39	9.98	9.6	9.78	12.47	13.63	13.53	13.33	13.15	13.06	13.05	12.68	11.68	11.04	11.28	12.21	12.67	11.76
Potri.010G241200	11.7	11.66	12.15	12.29	13.03	13.42	13.34	13.09	12.69	12.54	12.19	11.64	11.2	10.61	10.74	10.64	10.56	10.64	10.65	10.77	10.59	10.67	10.92	11.34	11.74
Potri.010G244900	6.36	10.07	10.4	9.49	9.13	9.64	9.37	9.69	10.33	10.82	13.02	14.95	15.68	15.84	15.61	15.81	15.73	15.82	15.72	14.18	12.62	10.35	7.76	7.06	6.35
Potri.010G249600	2.31	0	3.35	4.61	5.16	6.73	7.28	7.08	6.97	8.2	9.51	11.58	13.79	14.86	14.95	14.72	14.54	14.35	14.02	12.28	11.04	10.47	9.23	7.79	5.11
Potri.010G252000	10.26	10.41	10.46	10.38	10.29	10.51	11.18	11.02	11.42	12.01	12.09	11.32	10.87	10.5	10.08	9.46	8.42	7.79	7.73	7.54	8.3	8.32	8.85	9.11	10
Potri.011G015600	7.02	8.41	9.31	9	8.96	10.44	10.61	10.84	11.73	11.7	12.24	13.05	13.18	13.34	13.74	13.37	13.04	12.98	12.68	11.85	10.9	9.54	8.85	8.11	7.67
Potri.011G057500	7.37	11.12	12.13	13.48	15.4	16.34	16.63	16.74	17.12	17.31	16.68	14.51	11.57	9.31	9.97	7.23	7.26	6.9	6.92	7.04	7.7	8.47	8.62	6.61	6.96
Potri.011G061500	5.4	8.44	9.3	8.64	9.09	9.68	9.73	10.13	10.94	12.7	14.76	15.18	14.56	14.22	14.35	14.05	13.58	13.11	12.79	12.21	12.12	10.47	7.6	6.84	5.79
Potri.011G067400	5.13	9.57	10.32	9.49	8.66	8.76	9.31	9.63	10.38	11.4	13.18	14.84	14.74	13.93	13.59	13.19	12.98	12.48	11.26	10.11	10.18	9.34	8.58	7.79	5.59
Potri.011G068300	5.1	8.16	8.35	6.74	3.44	2.39	3.2	4.04	3.07	5.42	11.57	13.79	13.93	14.23	14.35	14.49	14.43	14.32	13.83	11.89	9.64	8.4	5.3	4.24	5.35
Potri.011G069600	5.79	8.71	9.35	8.17	5	4.7	4.58	5.39	5.76	8.29	13.9	15.56	15.11	14.29	14.02	13.86	13.73	13.52	12.85	10.85	9.43	8.62	7.51	6.63	5.79
Potri.011G094400	3.5	5.51	6.56	9.96	12.36	13.03	12.45	12.23	11.81	9.93	11.32	9.72	9.77	9.91	10.2	9.69	8.78	6.59	3.47	3.36	3.85	4.67	4.11	2.91	2.83
Potri.011G105500	9.75	10.18	10.35	10.55	10.65	10.69	10.73	10.62	10.27	10.16	9.63	8.87	8.23	7.33	5.56	5.31	4.21	0	4.34	4.87	3.02	4.74	4.11	4.55	5.15
Potri.011G122700	9.71	11.29	11.63	10.76	10.25	10.62	10.99	11.61	12.48	13.29	15.27	17.55	17.43	17.52	17.39	17.71	17.8	17.89	17.71	16.17	14.79	13.79	12.43	11.4	9.97
Potri.011G122900	5.73	8.26	8.99	8.59	8.85	8.43	8.13	8.46	10.05	11.16	13.49	14.53	14.77	14.67	14.65	14.19	13.89	13.83	13.37	10.87	8.75	8.93	8.21	6.86	6.26
Potri.011G126200	8.3	8.26	8.55	8.34	7.84	7.81	8.47	8.72	9.46	10.28	11.48	11.78	11.26	10.81	10.86	11.2	10.98	10.95	10.57	9.37	9.55	9.4	9.69	9.62	9.2
Potri.011G126300	5.25	8.69	9.14	7.77	4.85	4.42	0	4.46	4.51	7.31	12.69	14.81	14.8	14.86	15.03	15.09	15.08	14.95	14.44	11.87	9.85	8.73	8.15	8.48	6.72
Potri.011G132600	5.73	7.01	7.34	6.43	5.16	5.14	5.17	5.19	4.67	4.78	9.89	12.71	12.36	12.4	12.96	12.68	12.61	12.48	11.7	8.65	6.19	5.24	5.17	4.86	5.87
Potri.011G134900	12.26	12.42	12.22	12.39	12.05	10.79	10.26	9.41	8.19	6.59	6.15	5.62	4.72	4.83	4.36	4.29	6.45	6.33	7.65	6.82	6.55	5.94	5.98	5.45	6.59
Potri.011G136700	9.26	9.72	10.11	10.05	9.94	9.9	9.6	9.73	9.63	9.93	11.42	13.07	13.85	13.66	13.56	13.44	13.28	13.19	12.33	9.48	8.84	8.19	7.9	7.29	7.25
Potri.011G143400	2.04	0	2.82	1.35	0	2.02	0	1.46	2.13	6.77	11.52	12.13	11.2	11.42	11.43	10.94	10.77	10.62	9.78	6.87	4.86	4.21	4.59	5.02	2.83
Potri.011G153300	6.52	9.73	9.94	9.29	6.74	5.8	7.79	8.63	9.71	11.2	13.09	13.46	13.12	13.04	12.74	12.32	11.64	10.85	9.71	10.1	9.87	9.89	10.17	9.1	7.27
Potri.011G155800	11.53	11.54	11.89	11.98	12.36	12.75	12.88	12.94	13.04	13.32	13.96	14.59	14.48	13.8	13.3	13.04	12.98	12.84	12.76	12.34	12	11.7	11.23	10.88	10.66
Potri.011G156100	9.98	10.26	10.13	10.02	9.87	9.8	9.69	9.65	9.29	9.64	12.22	13.7	13.44	12.98	12.71	12.42	12.09	11.83	11.07	10.36	9.66	9.82	9.85	9.45	9.3
Potri.011G167000	11.95	12.04	11.64	10.87	9.02	5.09	5.44	6.87	9.25	10.46	11	12.76	13.23	13.15	13.24	13.66	13.89	13.94	13.97	13.88	13.34	12.47	10.86	9.11	9.17
Potri.012G006400	10.96	13.16	13.47	11.99	9.79	10.14	10.92	11.28	12.08	13.47	16.15	18.24	18.8	19.05	19.29	19.35	19.26	19.26	19.18	18.22	16.93	16.86	16.1	15.46	15.8
Potri.012G016200	10.51	11.02	10.91	10.9	10.68	9.93	9.8	9.39	8.86	9.26	10.81	12.34	13.97	14.9	15.05	15.04	14.93	14.74	14.34	12.79	11.59	10.74	9.47	7.86	4.97
Potri.012G023400	7.56	8.78	8.85	8	6.24	4.42	3.82	4.84	4.51	6.53	8.52	11.25	14.49	15.92	16.63	16.67	16.5	16.73	16.6	15.01	12.99	12.52	13.96	13.88	9.67
Potri.012G033000	13.58	13.81	13.77	13.49	13.92	13.99	14.12	14.02	13.86	14.19	14.26	13.84	14.08	14.73	14.89	14.7	14.5	14.55	14.34	14.04	13.92	13.85	13.8	13.38	12.88
Potri.012G071100	7.5	7.86	9.1	10.08	10.77	10.99	10.59	10.57	11.34	13	13.65	12.24	11.9	11.49	10.77	9.69	8.23	7.74	6.19	6.07	4.75	5.44	4.78	4.4	6.13
Potri.012G076700	8.21	7.88	9.48	10.56	11.41	11.53	11.13	11.14	10.83	10.8	10.42	9.43	7.37	5.38	4.84	3.24	3.35	2.13	2.68	0	0	2.58	2.8	2.38	1.94
Potri.012G118100	8.52	9	9.12	8.99	9.05	9.21	9.71	10.14	10.94	11.97	12.44	12.24	12.01	12.13	12.15	11.88	11.59	11.36	10.62	9.95	9.68	9.29	8.7	8.19	7.82
Potri.012G119200	10.78	10.78	10.62	10.44	9.86	9.82	9.82	10.05	10.41	10.55	10.56	10.78	11.13	11.22	10.98	10.93	10.9	11.03	11.14	10.76	10.66	10.24	10.31	10.84	10.99
Potri.012G119600	12.61	12.71	12.79	12.65	12.73	12.74	12.56	12.62	12.7	12.85	13.76	14.78	15.3	15.58	15.65	15.56	15.45	15.38	15.11	14.14	13.75	13.77	14.4	14.11	12.99
Potri.012G125500	10.16	10.79	10.63	10.68	11.08	11.56	11.84	12.05	12.14	12.48	13.1	13.68	13.51	13.06	13.1	12.89	12.97	12.89	12.67	12.05	11.72	11.55	11.15	10.66	10.46
Potri.012G127500	12.77	13.97	16.06	17.06	16.97	16.12	15.73	15.43	14.71	12.96	10.72	8.28	6.69	6.52	6.53	5.01	6.35	4.94	5.36	5.06	6.06	6	6.8	6.34	5.15
Potri.012G127700	5.22	6.97	7.39	7.38	6.79	4.88	5.8	6.13	5.98	7.4	8.48	9.58	10.77	11.91	12.72	13.03	13.09	13.01	12.74	11.33	10.69	11.01	11.44	10.19	9.76
Potri.012G140800	10.81	8.92	8.25	7.7	8.99	10.06	10.82	11.4	12.43	13.84	14.47	13.85	13.73	14.21	14.54	14.96	15.02	15.19	16.49	18.78	19.37	19.32	19.29	17.88	15.93
Potri.013G003700	9.37	9.27	9.5	8.8	8.5	8.87	9.25	9.86	10.62	10.43	10.32	12.41	13.2	13.04	13.18	13.32	13.36	13.51	13.17	11.63	11.56	10.6	9.26	7.9	5.77
Potri.013G004100	8.33	11.49	11.45	9.78	8.95	8.73	8.09	8.32	8.43	9.5	11.72	14.19	15.73	16.99	17.66	17.84	17.66	17.52	16.99	14.99	14.04	13.42	12.66	12.12	12.18
Potri.013G005500	13.48	13.24	13.6	13.34	13.55	14	14.18	14.24	14.44	14.64	15.11	15.86	15.5	14.9	14.53	14.19	13.96	14.04	13.89	13.9	13.79	13.72	13.73	13.45	13.1
Potri.013G005700	4.08	3.1	3.49	3.23	4.38	6.4	8.88	10.19	11.49	11.97	12.3	11.41	7.26	4.75	5.48	2.1	2.18	2.13	3.74	0	2.59	3.69	3.6	4.05	1.94
Potri.013G008500	9.97	10.12	10.08	10.32	10.32	10.42	10.7	10.88	10.61	11.08	11.91	11.71	11.22	11.08	10.54	9.77	9.25	9.16	10.06	11.34	11.1	11.56	11.31	10.82	11.22
Potri.013G011500	3.94	7.69	8.88	8.96	8.79	8.98	9.46	9.78	9.62	9.82	11.15	12.76	12.77	12.36	12.08	12.04	11.93	12.04	11.7	10.21	10.1	9.04	7.33	5.78	4.82
Potri.013G017400	8.87	9.41	9.87	10.41	10.65	11.55	11.97	12.02	12.42	11.88	11.53	10.43	9	8.66	9.38	10.39	10.8	11.27	12.19	13.05	12.86	11.62	9.99	9.02	9.48
Potri.013G035500	13.01	13.15	13.11	12.81	12.72	12.75	12.65	12.56	12.52	12.53	13.15	13.86	13.69	13.63	13.64	13.48	13.15	12.98	12.87	12.7	12.41	12.13	12.27	12.08	12.05
Potri.013G041300	10.31	8.68	9.72	11.02	12.24	12.79	12.88	12.93	12.97	13.02	12.86	12.18	10.76	8.9	7.13	5.78	4.58	5.27	4.64	6.15	6.23	6.7	6.96	7.64	6.67
Potri.013G067300	10.86	11.61	11.69	11.49	11.64	11.92	12.1	12.27	12.3	12.78	13.17	13.95	14.49	14.99	15.39	15.38	15.25	15.18	14.96	14.22	12.92	13.27	12.86	12.7	12.57
Potri.013G081700	9.81	10.02	9.95	9.28	9.02	9.34	9.78	10.09	10.47	10.92	11.04	11.33	11.28	11.53	12.48	12.44	12.45	12.76	13	12.99	12.5	13.19	12.92	13.04	13.37
Potri.013G083400	10.19	10.15	10.46	11.04	11.27	11.14	10.84	10.84	10.78	10.84	11.29	13.12	13.49	13.27	13.05	13.14	13.11	12.97	12.95	12.88	12.57	12.07	11.45	11.24	10.83
Potri.013G095200	11.2	11.29	11.27	10.92	10.42	10.16	10.21	10.34	10.68	11.14	12.21	13.2	13.2	13.01	12.84	12.84	12.59	12.41	12.19	12.03	12.21	12.02	11.98	11.51	10.44
Potri.013G102200	5.89	8.09	8.92	8.09	6.31	7.67	9.75	10.71	12.38	14.15	15.37	15.05	13.96	14.83	15.05	15.02	14.95	14.88	14.33	12.45	11.38	11.08	10.35	8.05	7.01
Potri.013G106000	10.73	10.76	11.28	13	14.62	15.3	14.67	14.25	13.96	13.35	13	11.46	10.62	11.02	11.24	11.55	11.67	11.87	12.5	14.74	15.5	15.41	14.65	13.52	13.63
Potri.013G112800	13.09	13.13	13.04	12.63	11.82	11.55	11.59	11.7	12.12	12.5	13.22	13.96	14.05	14.3	14.47	14.07	13.79	13.84	13.74	13.33	12.89	13.18	12.9	12.77	12.49
Potri.013G127200	10.98	11.53	11.5	11.46	11.8	12.12	12.21	12.11	12.46	12.9	14.61	16.4	16.42	15.96	15.87	15.74	15.63	15.58	15.32	14.29	13.06	13.19	12.99	12.41	11.74
Potri.013G128600	14.18	13.78	14.13	14.38	14.87	14.96	14.95	14.72	14.44	14.11	13.6	12.7	11.94	11.48	11.56	11.5	11.64	11.72	12.14	12.59	12.62	12.87	13.29	13.9	14.45
Potri.013G130400	10.02	10.36	10.84	10.2	9.69	9.7	9.75	9.82	10.46	10.69	12.86	14.44	14.7	14.91	14.9	14.61	14.3	14.26	14.41	15.84	16.25	15.94	15.16	13.54	9.33
Potri.013G131100	8.29	8.23	8.67	9.12	9.79	10.5	10.67	10.72	10.81	11.25	11.66	11.69	10.76	10.05	9.74	9.58	9.51	9.3	9.27	9.52	9.94	10.13	10.61	10.81	9.35
Potri.013G144700	9.66	10.21	10.38	10.74	11.36	11.77	11.94	11.99	12.02	12.35	12.99	13.8	13.72	12.95	12.53	12.37	12.33	12.16	11.76	11.1	11.11	10.83	10.08	9.59	8.97
Potri.013G151500	1.24	0	0	0	1.85	0	0	0	0	2.8	3.83	3.17	1.74	3.92	2.15	2.78	2.18	4.14	10.22	13.25	14.48	12.92	6.55	2	0
Potri.013G152400	13.3	13.44	14.01	15.15	15.85	15.78	15.92	15.73	14.69	14.25	13.63	13.41	11.98	10.43	9.02	7.21	5.61	5.17	5.58	4.87	5.81	5.07	5.82	4.4	3.96
Potri.013G155300	4.38	6.42	7.27	6.65	3.92	3.74	4.25	5.61	8.32	11.93	14.88	14.86	13.43	13.03	12.81	11.56	9.72	7.98	6	5.23	6.19	5.57	6.33	6.05	5.23
Potri.013G156300	16.11	16.37	16.18	15.59	14.65	12.77	11.87	11.07	10.72	11.13	13.15	13.06	12.77	13.58	14.12	14.01	13.81	13.75	14.08	13.89	13.04	12.61	11.82	11.89	12.51
Potri.013G157900	8.25	11.4	11.37	9.81	8.03	8.44	9.85	10.59	11.52	12.55	13.08	14.69	15.84	16.96	17.75	18.2	18.23	18.19	18.19	17.46	16.55	15.97	14.79	13.9	14.15
Potri.014G013600	10.32	10.12	11.28	12.07	12.94	13.24	13.13	12.89	12.54	12.54	11.91	10.15	10.15	11.2	12.17	12.53	12.34	12.51	12.24	10.85	9.47	6.54	5.91	4.05	3.21
Potri.014G017200	12.11	11.83	12.01	12.11	12.74	13.33	13.56	13.68	13.74	13.59	13.17	12	11.18	11.19	11.28	11.17	11.49	12.08	12.79	13.85	14.25	13.97	13.56	13.32	13.56
Potri.014G017500	8.15	8.58	8.4	8.56	9.14	9.31	8.95	8.84	8.44	10.31	13	13.74	12.84	11.53	11.53	11.36	11.14	10.76	11.3	13.59	13.61	13.07	12.47	10.98	8.63
Potri.014G024100	13.57	13.25	13.3	13.32	13.16	13.05	13.01	12.89	13.29	13.46	13.21	12.98	14.41	15.37	15.7	15.54	15.41	15.49	15.58	15.71	15.64	16.23	15.62	14.72	14.62
Potri.014G029900	3.6	7.4	7.87	7.02	4.38	4.7	7.01	8.6	9.96	10.54	11.81	13.37	13.25	13.34	13.71	13.92	13.86	13.87	13.88	13.62	13.45	12.72	11.28	8.84	5.68
Potri.014G032300	4.88	2.36	4.8	4.5	3.96	2.69	3.54	3.28	5	6.36	8.99	11.29	12.29	12.27	12.13	12.17	12.14	12.14	12.71	12.68	12.45	12.51	12.11	12.4	13.28
Potri.014G040300	7.2	10	10.25	9.55	9.76	10.04	10.15	10.21	10.25	10.1	11.89	13.76	14.45	15.35	15.92	16.04	15.95	15.87	15.45	13.15	9.15	7.95	7.43	7.56	7.58
Potri.014G044000	10.88	10.91	11.25	11.28	11.62	12.12	12.13	12.21	12.3	12.76	13.39	13.71	13.4	12.79	12.72	12.32	12.03	11.98	11.81	11.66	11.28	11.62	11.7	11.37	10.81
Potri.014G068200	11.14	11.8	12.18	11.64	11.04	10.92	11.22	11.52	12.01	12.67	13.89	15.19	15.48	15.42	15.5	15.49	15.36	15.18	14.72	13.38	12.52	11.58	10.88	10.76	11.19
Potri.014G071700	9.61	10.69	11.25	12.59	14.42	15.31	15.58	15.8	16.39	16.03	13.58	10.9	9.08	7.42	7.71	5.12	5.76	5.36	5.09	5.82	6.67	7.24	7.71	7.69	7.17
Potri.014G074700	6.75	6.94	7.06	6.69	5.56	5.18	5.27	5.14	6.01	5.69	6.91	9.3	10.85	11.22	11.13	11.21	11.18	11.13	10.96	11.31	11.44	11.4	11.39	10.76	8.17
Potri.014G080900	3.5	6.36	6.96	6.08	6.2	6.84	6.89	5.98	5.61	6.12	10.14	13.71	14.41	13.31	13.24	12.72	12.54	12.44	11.66	9.02	8.66	7.84	7.11	5.97	4.14
Potri.014G092300	10.28	10.83	10.71	10.17	9.42	9.48	9.83	10.04	10.26	11.42	13.88	14.58	14.39	14.31	14.36	14.43	14.19	14.07	14.06	13.82	13.31	13.15	12.97	12.02	10.9
Potri.014G094400	2.88	6.97	7.9	7.61	7.19	7.08	7.01	7.22	7.96	8.81	8.06	6.59	9.88	12.18	12.86	12.88	12.84	12.83	12.67	11.04	9.5	8.35	7.67	6.49	3.86
Potri.014G095800	5.06	6.58	6.88	5.4	4.89	6.24	7.32	8.29	8.31	8.92	9.55	11.49	13.15	13.74	13.98	13.97	13.85	13.78	13.3	11.49	10.11	9.45	8.86	7.09	4.65
Potri.014G096000	4.27	4.22	4.63	5.12	5.77	7.65	8.73	9.46	9.47	9.82	9.62	10.01	11.06	11.99	12.74	12.98	13.07	13.07	13.01	12.59	11.69	11.19	10.73	10.97	11.68
Potri.014G096100	10.53	10.71	10.68	10.31	8.8	7.08	8.32	9.59	11.23	11.72	11.15	13.08	13.55	13.28	14.01	14.47	14.34	14.18	14.03	12.89	12.16	11.33	10.19	9.93	10.52
Potri.014G103600	3.29	7.15	7.9	6.25	3.87	2.39	0	0	2.13	5.28	10.93	13.1	12.62	11.69	11.74	11.73	11.23	10.48	8.17	5.92	5.76	7.07	7.21	6.68	7.21
Potri.014G108300	3.94	7.76	7.95	6.39	3.67	3.31	2.07	2.89	2.13	5.58	11.22	13.21	13.56	13.83	13.99	13.87	13.72	13.5	12.86	11.27	9.72	7.86	5.53	4.68	4.76
Potri.014G114700	12.26	13.17	13.13	12.53	12.84	13.57	13.85	13.99	14.27	14.12	15.05	17.04	17.67	17.78	18.06	18.24	18.14	18.09	18.04	17.62	17.02	16.8	15.99	14.69	13.59
Potri.014G115100	12.49	12.48	12.8	13.01	13.55	13.89	13.74	13.45	12.94	12.77	12.04	11.02	10.45	9.92	10.07	10	10.28	10.35	10.59	10.83	10.5	10.81	11.06	11.72	12.42
Potri.014G116500	12.13	12.31	12.92	13.38	13.97	14.66	14.92	14.8	15.12	15.35	15.74	16.41	15.47	14.64	14.21	13.94	13.9	13.9	13.68	12.99	12.71	12.28	11.94	11.63	11.47
Potri.014G119900	3.4	7.34	7.79	5.55	2.6	3.31	0	3.71	2.82	4.21	10.4	12.93	13.55	14.03	14.3	14.33	14.34	14.3	13.77	10.58	6.38	4.21	3.38	3.45	4.58
Potri.014G125700	8.79	10.18	10.82	11.27	10.94	11.37	11.79	11.99	12.12	12.04	12.78	12.72	11.81	11.74	11.74	12.51	13.04	13.26	13.12	10.26	6.15	5.44	4.69	4.15	4.97
Potri.014G129200	11.08	11.03	11.19	11.29	11.35	11.28	11.09	10.84	10.84	10.98	12.92	12.87	11.47	11.43	11.45	10.99	10.53	9.95	9.97	10.66	10.92	10.9	10.55	10.12	10.24
Potri.014G139900	7.99	12.34	12.57	12.48	13.81	14.32	14.08	13.81	13.49	13.23	13.01	12.32	13.34	14.64	15.56	15.76	15.58	15.9	16.43	14.89	14.39	14.59	15.32	14.83	9.87
Potri.014G146600	13.74	13.81	14.09	14.06	14.29	14.48	14.51	14.5	14.7	15.05	15.04	14.48	13.56	13.77	14.51	14.52	14.47	14.48	13.8	13.15	13.5	13.71	13.31	12.98	13.14
Potri.014G147000	5.1	6.85	7.18	5.82	3.72	2.93	2.07	4.38	6.15	10.32	14.19	15.33	14.54	13.57	13.19	12.89	12.57	12.2	12.24	14.29	13.93	13.48	12.47	10.55	6.96
Potri.014G148900	8.65	7.49	7.85	8.27	8.3	9.06	9.42	9.73	10.56	10.75	10.58	9.26	7.25	6.49	5.19	3.86	0	3.28	3.97	5.92	6.67	7.55	7.4	7.38	6.96
Potri.014G162900	8.28	9.6	9.97	10.28	11.27	12.18	12.44	12.26	12.23	12.06	11.17	10.44	9.88	10.54	10.88	10.41	9.87	9.29	8.15	6.28	5.7	5.39	5.03	3.45	3.03
Potri.014G168900	8.36	8.34	8.58	9.01	9.29	9.36	9.4	9.63	9.72	10.08	10.21	9.25	9	9.42	9.44	9.67	9.74	9.66	9.54	9.4	9.14	9.39	9.37	9	9.46
Potri.015G006800	5.1	5.15	5.93	6.64	8.32	8.94	8.56	8.21	7.83	6.66	4.96	7.32	10.1	11.29	11.73	11.57	11.71	12.28	13.16	12.01	11.26	10.1	6.84	7.53	6.24
Potri.015G008100	10.39	10.77	11.09	11.46	12.06	12.48	12.5	12.64	12.87	13.09	13.44	13.17	13.04	13.27	13.34	13.19	13.26	13.2	13.19	13.71	14.08	13.64	13.37	12.22	10.55
Potri.015G012500	2.88	5.51	4.63	3.37	2.04	3.13	0	3.43	3.9	8.91	11.57	12.78	13.61	14.27	14.72	14.96	14.95	14.88	14.76	12.65	10.96	9.79	9.61	9.23	6.89
Potri.015G017500	10.21	10.56	11.28	11.12	10.79	10.6	10.67	10.47	10.6	9.8	9.31	11.28	12.77	14.17	14.92	15.26	15.29	15.38	15.46	14.47	13.76	13.36	12.07	11.77	12.66
Potri.015G029500	12.03	12.09	12.32	12.68	13.19	13.48	13.41	13.17	12.74	12.67	12.05	11.53	10.64	10.39	10.44	10.3	10.28	10.55	10.96	11.55	11.42	11.66	11.68	12.05	12.7
Potri.015G033600	3.6	6.58	6.16	4.96	2.81	2.02	0	0	0	3.6	9.15	11.74	11.87	12.14	12.3	12.74	12.86	12.89	13.22	12.86	12.1	11.99	12.12	12.5	12.73
Potri.015G034700	13.03	13.56	13.52	13.19	13.09	13.37	13.83	14.07	14.36	14.57	14.79	15.84	16.45	16.73	16.94	17.09	16.94	16.77	16.65	16.41	15.73	14.86	14.16	13.46	12.97
Potri.015G040900	6	8.18	10.49	12.58	13.88	14.01	13.36	12.33	10.57	10.14	12.6	12.54	9.64	7.51	7.73	6.72	5.76	4.67	4.34	3.03	2.59	4.41	3.96	3.84	3.75
Potri.015G060000	8.3	9.38	8.82	10.02	9.84	9.51	10.23	10.3	11	11.01	10.84	10.3	8.9	8.41	6.86	6.88	6.4	6.13	6.65	8.13	9.11	9.12	8.89	8.9	8.33
Potri.015G060100	4.21	8.09	7.96	7.18	3.96	2.69	2.07	3.93	3.46	7.49	12.92	15	14.79	14.38	14.19	14.6	14.65	14.58	14.34	12.42	7.99	5.94	5.64	5.49	4.65
Potri.015G060900	3.29	7.09	6.9	6.43	4.17	3.13	0	3.1	5	9.02	12.18	13.07	13.32	13.69	13.92	13.84	13.76	13.78	13.7	13.11	12.71	12.44	11.68	10	9.01
Potri.015G072600	13.41	13.6	13.62	13.52	13.23	13.31	13.67	13.8	13.96	14.32	14.24	14.07	13.49	13.07	12.54	11.45	10.16	8.85	8.04	7.44	7.64	8.86	10.49	10.26	7.57
Potri.015G075300	8.53	9.21	9.09	9.11	9.3	9.6	10.04	10.84	11.76	12.06	12.06	12.8	13.98	15.5	15.78	15.86	15.99	16.21	16.08	14.27	12.73	11.84	10.46	9.73	9.58
Potri.015G082700	4.01	6.47	7.54	6.28	2.91	2.39	4.96	6.75	8.53	9.19	11.88	11.57	10.02	10.2	10.31	9.84	9.25	8.11	5.09	3.36	3.63	2.18	3.6	2.38	3.5
Potri.015G087600	7.9	7.46	7.44	7.72	8.39	8.78	8.73	8.75	8.27	7.95	7.74	9.24	10.19	10.49	9.99	9.32	9.27	9.01	9.63	10.51	10.35	10.58	9.88	7.89	8.63
Potri.015G112900	11.89	11.92	12.19	12.47	13.26	13.74	13.71	13.55	13.11	12.74	12.16	11.18	9.99	9.42	9.55	9.4	9.74	9.83	10.25	11.07	10.61	11.08	11.17	11.56	11.96
Potri.015G118300	13.55	13.07	13.55	13.51	13.54	13.18	13.17	13.26	13.55	14.25	14.69	14.35	14.1	14.19	14.48	14.43	14.34	14.43	13.99	12.87	12.67	12.7	13.06	12.99	13.13
Potri.015G129400	7.03	11.36	11.92	10.89	7.33	8.55	2.75	9.07	11.99	16.66	19.27	20.65	19.75	19.83	17.82	17.79	17.78	17.95	16.7	13.47	9.06	8.54	9.18	8.68	8.72
Potri.015G132700	10.96	11.32	11.13	10.63	9.97	9.37	9.51	9.23	9.27	9.31	10.18	12.16	12.53	12.54	12.93	12.8	12.92	12.94	13	11.92	11.26	11.2	11.13	10.69	9.6
Potri.015G135500	9.44	10.86	11.07	10.53	10.11	9.69	9.56	9.84	10.18	10.88	14	15.79	15.5	15.45	15.92	15.87	15.69	15.5	14.72	12.22	10.72	9.86	8.54	8.11	8.16
Potri.015G141900	11.26	11.27	11.86	11.96	12.95	13.52	13.41	13.3	13.12	12.85	12.69	12.47	12.26	11.9	11.68	11.46	11.32	11.59	11.72	11.37	10.57	10.76	10.56	10.88	11.42
Potri.015G142000	9.22	9.03	9.02	8.27	7.47	7.66	8.38	8.67	8.93	9.51	10.67	11.74	13.52	15	15.39	15.49	15.48	15.41	15.63	15.46	15.53	15.36	14.91	13.16	10.67
Potri.015G145800	11.94	11.71	12.22	12.46	13.08	13.51	13.43	13.25	13.02	12.73	12.3	11.67	10.99	10.8	10.71	10.74	10.9	11.02	11.12	11.44	11.64	11.51	11.81	12.03	12.34
Potri.016G006200	3.6	7.37	7.74	6.08	3.78	2.69	0	2.65	2.52	4	9.79	12.8	13.13	12.96	12.91	13.07	13.12	12.96	12.95	11.54	9.53	9.24	7.78	6.99	4.14
Potri.016G006900	4.92	4.46	3.85	3.23	4.34	0	2.07	2.89	5.98	7.97	9.66	10.28	8.77	7.89	11.58	13.7	13.83	13.8	15.07	16.8	16.18	13.09	10.64	8.84	6.86
Potri.016G013000	14.93	15.25	15.78	16.31	16.63	16.78	16.79	16.76	17.01	16.65	15.71	14.06	11.55	9.51	9.73	7.85	7.58	7.55	8.86	11.03	11.19	10.96	10.61	11.22	12.29
Potri.016G014500	8.85	11.91	12.68	12.49	11.58	10.14	9.04	8.04	7.47	6.38	7.47	7.79	7.28	7.14	6.21	5.31	2.88	3.63	3.74	1.94	3.02	1.61	0	2	1.94
Potri.016G019000	12.26	12.08	12.75	13.15	13.62	13.93	13.8	13.53	13.48	13.01	12.5	11.68	11.08	10.88	10.76	10.72	10.96	10.82	11.15	11.31	11.44	11.26	11.46	11.75	12.1
Potri.016G030900	11.64	11.66	11.53	10.71	10.02	9.03	9.21	8.92	9.45	9.88	10.74	12.24	13.12	13.4	13.86	13.77	13.7	13.74	13.47	12.94	13.24	13.04	12.95	12.33	11.47
Potri.016G033200	10.51	11.57	11.81	12.19	12.58	12.79	13.14	13.3	13.46	13.67	14.4	15.49	15.6	15.64	15.26	15.24	14.98	14.37	13.03	9.93	10.08	8.68	7.58	8.22	10.42
Potri.016G041600	11.46	11.25	11.29	11.25	10.52	10.37	10.78	10.77	11.15	11.34	12.69	14.2	13.94	13.65	13.9	14.02	14	14.01	13.84	12.25	12.39	12.36	12.33	12.2	12.07
Potri.016G051900	10	10.31	10.58	10.76	11.03	11.42	11.77	11.99	12.42	12.64	13.55	14.02	14.59	15.18	14.72	14.55	14.3	14.1	13.64	12.72	11	11.05	11.25	10.86	10.56
Potri.016G052100	2.88	7.12	6.9	5.04	1.63	3.47	0	3.43	2.82	5.73	8.66	11.83	13.84	14.51	14.23	13.74	13.07	13.4	13.63	12.6	8.61	4.58	4.37	4.68	4.23
Potri.016G069000	11.77	11.93	12.3	12.67	13.26	13.66	13.46	13.07	12.61	12.26	11.61	10.71	10.04	9.29	9.79	9.64	9.84	9.87	10.16	10.56	10.32	10.68	10.99	11.44	12.03
Potri.016G071500	11.01	11.01	10.78	10.07	7.83	5.27	4.05	5.23	9.09	13.29	15.87	15.37	14.18	14.14	13.75	13.2	12.47	11.94	12.09	13.96	14.4	13.44	12.2	11.66	12.1
Potri.016G085800	11.98	11.85	12.28	12.52	13.5	13.94	13.72	13.51	13.12	12.82	12.07	11.32	10.97	10.69	10.71	10.73	10.78	10.83	10.92	10.9	11.35	11	11.05	11.31	11.93
Potri.016G086400	6.02	9.59	10.04	8.9	6.14	4.07	0	4.78	6.71	10.44	14.09	15.15	14.88	15.19	15.6	15.51	15.38	15.29	14.81	12.11	7.35	5.73	6.58	5.11	6.17
Potri.016G100400	11.28	11.14	11.6	11.95	12.53	12.95	12.88	12.79	12.82	12.66	12.55	11.92	11	10.67	10.33	10.13	10.1	10.17	10.26	10.2	9.99	10.1	10.35	10.83	11.56
Potri.016G104400	3.16	5.51	7.03	7.33	7.25	7.25	6.95	6.44	5.79	8.86	13.25	13.81	12.1	10.68	9.67	8.6	7.1	5.76	4.34	6.15	5.81	6.36	7.54	7.5	4.58
Potri.016G110900	2.72	5	5.83	6.46	6.59	6.5	6.45	7.35	7.86	7.71	9.95	12.62	13	13.4	13.3	12.78	12.66	12.46	11.81	9.1	4.64	2.18	2.8	2.38	3.21
Potri.016G112000	4.43	6.53	7.07	5.95	2.48	2.02	0	1.46	2.52	6.17	12.12	13.2	11.99	12.01	11.99	11.84	11.21	10.27	8.13	4.38	3.02	2.18	3.6	3.45	3.5
Potri.016G113600	11.1	11.77	12.59	13.9	14.26	13.79	13.14	12.24	11.82	11.22	15.11	17.31	16.87	16.82	15.84	15.55	15.26	15.23	14.87	14.23	14.28	14.76	14.61	14.98	15.58
Potri.016G119100	6.67	9.36	9.6	8.38	5.03	4.07	4.05	6.24	8.1	9.53	13.11	15.4	14.77	13.51	13.53	13.42	13.36	13.08	12.44	9.18	5.52	4.1	5.1	5.41	5.15
Potri.016G120100	12.93	13.08	13.25	13.7	13.69	13.48	13.49	13.4	13.4	13.51	12.99	12.44	12.06	12.1	11.86	11.61	11.57	11.68	12	11.42	10.87	10.96	11.22	11.23	11.36
Potri.016G124100	12.08	11.93	12.58	13.06	13.74	14.2	14.02	14.05	13.79	13.49	13.05	12.18	11.51	11.03	10.91	10.71	10.75	10.7	10.84	10.94	10.85	10.78	10.98	11.43	11.73
Potri.016G125500	2.88	6.72	7.62	6.48	3.38	3.13	0	2.36	1.57	6.73	12.6	14.32	13.29	13.31	13.68	13.8	13.43	13.04	12.77	12.22	11.15	9.49	8.74	8.66	4.87
Potri.016G126700	9.2	9.21	9.87	8.88	8.25	8.21	7.6	7.57	7.94	8.31	9.93	12.24	13.37	13.29	13.31	12.99	12.76	12.85	12.06	9.93	8.44	8.19	8.53	8.71	8.46
Potri.016G129900	10.66	10.6	10.2	9.83	9.28	9.12	8.86	9.15	9.13	9.51	10.15	11.7	12.66	13	13.04	13.02	13	13.01	12.78	12.1	11.92	11.72	11.7	11.21	10.99
Potri.016G133300	8.76	9.04	9.87	10.13	10.26	10.44	10.82	11.14	11.2	11.33	11.65	11.2	10.86	10.95	11.01	10.76	10.41	10.05	9.23	8.25	7.54	7.22	8.12	8.51	7.39
Potri.016G134500	2.31	5.96	7.61	8.72	8.83	7.23	6.77	7.56	8.93	9.93	12.31	13.56	13.16	12.16	10.52	9.41	8.79	7.79	6.58	6.39	6.23	8.06	10.31	10.25	5.65
Potri.016G137000	8.51	9.49	9.74	10.7	11.47	11.93	12.29	12.54	13.22	13.68	13.84	13.06	11.8	11.82	11.6	11.22	10.45	9.43	8.49	7.65	7.45	6.77	6.8	6.66	6.65
Potri.017G016700	4.58	8.19	8.43	6.99	4.44	3.31	0	2.89	3.46	4.78	9.69	12.4	13.69	14.47	15.01	14.93	14.95	14.88	14.4	12.01	9.22	7.79	7.78	6.81	5.02
Potri.017G029000	10.66	10.94	11.78	12.16	12.59	13.22	13.53	13.28	13.54	13.4	14.96	16.69	16.63	16.37	15.59	14.91	14.55	14.46	14.12	12.18	11.16	10.86	10.84	10	9.53
Potri.017G029700	3.94	6.58	8.19	9.62	11.23	11.95	11.66	12.05	12.18	12.24	12.27	11.7	10.23	9.87	9.49	8.6	6.94	5.76	4.17	3.63	3.85	3.84	4.37	5.45	3.5
Potri.017G050300	10.1	11.4	12.01	12.22	13.74	14.3	13.96	13.71	13.65	12.52	10.33	7.41	5.62	4.55	5.39	4.46	4.21	0	6.1	3.86	4.96	4.58	5.73	7.93	5.35
Potri.017G057900	10.36	10.43	10.44	10.23	9.68	9.79	9.77	9.89	10.12	10.35	10.91	12.39	13.43	14.11	14.37	14.28	14.14	14.06	13.52	11.96	11.33	11.84	12.8	12.66	10.96
Potri.017G059300	8.74	10.15	10.6	10.96	11.91	12.59	13.04	13.38	13.61	13.86	14.32	15.14	15.62	16.28	16.98	17.11	16.95	16.91	16.62	16.48	16.33	15.68	14.25	12.46	11.29
Potri.017G059400	11.08	12.24	12.91	13.07	13.85	14.55	14.83	15.17	15.03	15.1	15.2	15.59	16.17	16.98	17.22	17.5	17.61	17.6	17.73	17.49	16.59	15.74	14.87	14.09	13.81
Potri.017G100100	9.7	9.93	10.58	10.87	11.06	10.67	10.39	10.31	10.45	10.34	10.41	12.34	13.05	12.8	12.65	12.73	12.68	12.74	12.8	12.8	12.68	12.55	12.03	11.08	11.59
Potri.017G106900	10.96	11.14	11.37	11.12	10.76	10.75	10.86	11.12	11.31	11.63	12.57	13.39	13.85	14.59	14.81	14.79	14.76	14.61	14.28	13.31	12.91	12.16	11.75	11.49	11.42
Potri.017G130600	8.1	8.13	8.7	9.15	10.27	11.21	11.4	11.64	11.7	11.96	14.01	15.02	14.94	14.89	14.52	13.95	13.8	13.69	13.25	11.16	10.48	9.56	8.83	8.1	7.02
Potri.018G015100	12.8	9.97	10.08	9.32	8.28	8.69	9.81	10.61	12.07	13.76	15.43	14.63	12.87	12.09	11.59	10.67	9.45	8.28	9.64	12.25	12.75	13.78	15.12	15.43	13.47
Potri.018G052500	7.8	10.55	10.83	9.75	6.82	6.48	4.42	7.09	7.16	9.65	14.86	17.44	17.7	17.85	17.24	17.27	17.25	17.13	16.58	13.13	9.99	8.91	7.18	6.61	7.39
Potri.018G057600	13.82	14.04	14.1	13.91	14.15	14.54	14.6	14.72	15.01	15.33	15.68	15.4	14.87	14.6	14.22	13.85	13.71	13.72	13.68	13.5	13.83	13.46	13.47	13.25	12.63
Potri.018G070100	12.4	11.85	12.48	12.71	13.37	13.85	13.63	13.45	13.04	12.56	11.94	10.93	10.24	9.84	9.88	9.78	9.92	10.18	10.23	10.77	10.92	11.19	11.46	12.22	12.59
Potri.018G075900	7.84	8.76	9.97	10.39	11.26	11.85	11.96	12	12.37	12.57	12.16	10.43	8.36	8.11	8.33	7.97	8.03	7.89	7.28	4.87	4.86	5.48	5.24	4.97	4.45
Potri.018G103900	7.14	10.62	11.02	9.52	6.73	6.59	4.72	6.64	5.92	8.24	14.41	16.87	16.88	16.76	17.07	17.14	17.08	17.06	16.64	14.32	10.32	9.05	7.68	7.45	7.76
Potri.018G108200	9.87	10.4	10.17	10.19	10.13	10.48	10.52	10.88	11.47	12.16	12.88	12.18	11.73	11.61	11.52	11.98	12	11.58	11.68	11.52	11.28	10.01	9.57	8.18	5.59
Potri.018G139300	6.04	7.37	6.81	7.07	8.31	9.17	9.92	10.55	11.38	12	11.93	11.56	10.07	9.15	8.59	8.2	7.7	7.83	8.35	9.98	9.68	9.25	8.47	9.29	9.28
Potri.018G143500	9.17	8.86	8.77	8.31	7.96	7.87	7.11	6.44	6.76	7.2	9.8	10.96	11.18	11.71	12.38	12.21	11.98	12.19	12.23	11.27	10.89	10.57	10.64	9.83	8.65
Potri.018G145200	10.93	10.78	11.54	11.79	12.58	13.14	12.78	12.71	12.71	12.37	11.91	10.92	10.03	9.8	9.66	9.41	9.4	9.75	9.47	9.62	10.36	9.55	9.93	10.03	10.21
Potri.019G002100	6.83	10.75	10.84	9.1	6.41	5.47	0	6.24	5.82	8.75	13.28	16.31	16.77	17.03	17.38	17.44	17.32	17.33	17.29	16.85	15.91	16.25	15.26	13.6	10.39
Potri.019G031000	9.66	9.98	9.81	10.01	10.54	10.98	11.07	11.36	11.61	11.83	12.02	11.4	11.23	11.45	11.28	11.25	11.29	11.34	11.42	11.03	10.9	10.61	10.4	9.86	8.95
Potri.019G036000	11.05	11.66	11.81	11.33	10.24	9.9	10.65	11.41	12.22	13.07	14.52	15.58	14.8	13.39	12.13	11.68	11.15	10.46	10.06	10.78	11.14	10.93	10.71	10.86	11.05
Potri.019G048800	6.63	7.86	8.82	9.55	10.9	11.47	11.48	11.55	10.84	10.55	10.1	10.02	10.74	11.42	11.36	11.42	11.43	11.37	11.63	9.19	8.04	6.52	5.73	5.41	2.59
Potri.019G053300	3.69	6.97	7.26	5.67	2.71	2.02	0	1.46	2.13	6.12	11.26	11.97	11.68	12.26	12.43	12.31	11.85	11.49	11.41	12.17	10.7	9.67	9.29	7.56	6.35
Potri.019G057300	10.16	10.37	10.4	10.18	10.65	11.2	11.31	11.36	11.43	11.39	11.56	11.51	11.51	11.62	11.61	11.06	10.88	10.85	10.8	10.68	10.47	10.24	9.95	9.82	9.63
Potri.019G076900	8.65	8.95	9.18	9.19	9.11	9.16	9.07	9.24	9.43	9.84	10.45	11.24	11.71	12.04	12.24	12.22	12.02	11.85	11.54	10.49	9.9	10.53	11.85	11.56	8.5
Potri.019G077100	9.19	9.37	9.41	8.76	8.82	9.29	9.37	9.51	9.75	10.47	12.22	13.14	13	12.97	13.04	12.69	12.59	12.57	12.28	11.28	11.09	11.02	11.23	10.69	9.18
Potri.019G079300	9.99	9.98	10.3	10.71	10.99	11.27	11.47	11.83	12.53	12.31	11.61	9.57	8.41	8.88	9.8	10.44	10.83	11.17	11.69	11.75	11.7	11.16	11.44	11.09	11.29
Potri.019G090500	12.03	12.12	12.21	11.74	10.73	10.37	10.34	10.28	11.02	11.39	11.83	12.34	12.62	13.14	13.21	12.85	12.55	12.59	12.27	10.92	10.72	10.99	10.93	10.98	10.94
Potri.019G125000	5.16	8.18	10.67	12.66	14.37	15.15	15.32	15.32	14.95	14.47	12.83	9.75	6.92	5.49	7.21	4.46	4.74	2.13	4.76	4.38	5.52	5.07	6.33	4.24	3.86
Potri.019G130700	13.47	13.56	13.28	13.33	13.37	13.22	12.91	12.56	12.33	12.99	14.02	15.35	16.16	16.68	17.08	17.32	17.34	17.36	17.24	16.48	15.46	15.3	14.58	14.39	14.4
Potri.T170700	15.31	15.59	15.43	14.29	12.88	11.23	10.64	9.99	9.08	7.74	5.88	5.69	7.42	7.39	4.54	4.09	3.97	5.06	5.36	3.36	3.85	4.5	4.87	4.74	4.05
