# Supplementary material for: Validation of Fiber-Dominant Expressing Gene Promoters in Populus trichocarpa
Source: Plants (Basel). 2025 Jun 25;14(13):1948. doi: 10.3390/plants14131948 (PMC12252207; doi:10.3390/plants14131948)
Supplement: Supplementary file 1 [file plants-14-01948-s001.zip › Table S4. Sequence and length of the promoter fragments of screened nine candidate fiber-dominant expression genes..xlsx]

## Sheet: Sheet1
Table S4. Sequence and length of the promoter fragments of screened nine candidate fiber-dominant expression genes.
Gene ID	Define	Length (bp)	Sequence
Potri.005G186400	PtrMYB52	2832	ACGGTTTGCCCATACTTTTCTTTATGCTGTACTTACACGGCATTTGATAGTTAACCCTCAAGACTACCCTCTTGAAAAACTCAGTTAAAGATATCCTCCTATTCAACATCCAGCAAAAATATTTCAGCTAACCTCTCATCATGTGTCCCTGTCTATTTCCTAACCACCACGTTTTTTTATAGCATTTTCCATGCTTTCCGAGCATATTCCTTTATGCATGCGCATATCTTATATCGAAATCAAGACCTTGTGGATGACGGAATGATACAGAATTGCTAAGTAGAAATGGTGTTGTGGTCGATGATTGCTTACTGGGGTCATCATAAACGCATATCCTTGGAGCTGGCCGTGCCAAATAACTTAAAAGCTTTTCTCAAATTTATTTACGGGGTGACACAT…
Potri.003G132000	PtrMYB103	2846	ATAAATAAGAATCCTCGTGCACTTGTTGTTTGAGAAAACTTTGCATGAGCTTCGCCAATTGAGCCAAAATTATTATTTAATTGGTTTGAATAGTGATGAACCCTTCTAATAATTATGATCTATGCAACTCTTTTTTTACTGCTAGCTGGTAAATCAAGATCGATTTGGCCCCATTAACAGTGCCCGTCTAATTTATTTGTTTTTCCTCCACGAACCAATTTCTTCATCCAGGACCGATGTATTTGTTTAACGAACAGGCTGCTTGTAGAATTTCATTCTTAAAAGAAAATCATGAATAACTTGCACAAAATTAACTCAATTATACGGTTAATGAGCAAATTAAGTAGATAATAATATCAATTACGATTAAATGTTAAGAAATGTAAAATCTGCTCACGA…
Potri.011G153300	PtrNAC12	2526	TTAAATCAATGAACCATACTTCATGATATATATATATATATATAAGCCTCGTTTTTCTCCTTCAGGCATGTGAAATTTCTCAGATCCATATTGTAGGAGAATTAATAACAATAAGTTCTAAAGAAATGTTTGCATACATATATATGCACTCAATATAGAGGATTTGGTTTTTGGAACTTAACTATCCAATCTAGCTAGTTTTGATCCTAAATTCACAATTTTTTTAATTATATTTATCTAAAAAGCAAATTAAAATAAATTCTATGATAGATTTACATAGTTATGTCATTTCATAATTCTCATTATTATATATTTTTAACTGTATTTTTCTTATTTTAGTGGAAAATATCGTATATCTTAATTACCAATATTGGATAGAAATATTGCATTTGTTTTAAG…
Potri.010G193100	PtrIRX12	2341	GCACTTTTACTTCGCTCTCCTTAGTATATTTTCGGTATTGTGTTTTCATGAATATTATAAAAATTAAGATGGTAAATAATTTATTAGTATTTTAGTTTTTTTAAAAATTTATTAAAAGAACGAGGATGAAATCCGACAGATAAAAATATTAAAAAAAGATAAAATTTTAAAAAAATCTAATTTTATAAATTATTTTAAATAAAATAAATAACAATTAAAAAACATGAAAACTAAATCTGATAGATAAAAAAAATAAAAAGAGGATAAATGTTTTTTTAAAATTTAAATTCTATAAATTATTTAAAATAAACAATCAAAAGAACGAGGATAAAACAAATTTCAATTAAAAAAATAATAAGAAAAAAACAAATAACAATCAAAAGAATAAAATAAAGCTAA…
Potri.013G011500	PtrKIFC2-3	2749	GTCCATAGAGTCTGATATGGGTGAGTATAAAAACCGAGTAACTAAAAAAACTAAGAAAACAAAAAAAACAATTAACCCAAGAAACATAATCGGGGAAATAAGCTGAAAAAACTGATTTTAAAAACTTAATTTTTTTTTTTTAGTTTAGTTCAATTTCGATTTGAGAAGACTGAAATCAACTAAATCAAACTGAACTAATTTGGTTTGAACCCAAAAAACATCTTATGCCCATAACAAAGAACTTTTTTCTATTGGAAAACACCTTAGATCTATAGTAAAATAAAACCAAAATAAGTTAAGAAAAATTCAAGCCCATTATAAAAAGGTCTAAAAAACTCAATTAAATGGACATAGATTTAACTGGTTTTTAAAGAAAAAAGCTAAATTAAACTGGCTGGT…
Potri.013G151500	PtrFLA12-6	1500	AAACTATAGCGGTAACATTGTTGAAATGTTAAACCATGGGGTTGAAGAGGAACATTGATGAATCTATGAGGCTAAAATTATGGCTCACTTTTTTTAGGTTCTTGAAAGTATTATTACTGAGTGTCAGTGCATCGATGCAAGCGCCAATTGAAGGACAAGTAGAAGGTTTCTTGTACTTGTTTATCTAAGCAACCTCGGTGAACTTTTAAACCATGAGTATTGTTGCTCAGGTTCAGGGTGTTGTGTTCTTCTAGTTTCGGAACTTTTGGCGTTGGTAATGGCCTAAAAAAAGAGTGCGAGAGAGCATTCAGATGCACTTGAAGCTGGAAAAAGTGGATTCCTATCAGTAAAAATGTCAAAAAATGAGTTTCTTGGTAAACAGGATGTGACTAATGTCTG…
Potri.009G012200	PtrFLA12-2	1799	GTTCTTGACTACTCGTGGGTTCTTGTTCAGTCTAGGCCTTGGGTCTAAGTTATGGGTTAAATTGGATATTAACAAAACATTAAAGGATATGATAAATATGAAAAGTTAACCTGATTTTACTTGAGTATTTTTTTTTTAATTTAATAATTTTGTTTTAATTTCATTATTTATCATTAGGTTGATCGAGAATTGATTTTTTTTATGGTTTTATGATTCGTGTCGTGAATTTAACAAGTTAATTCAATTTGATTTAATATTTTATCTTTTCATTATTTTAAAAAATAATAGCATCCAATATATGGATATTTGAAAATGATGGCATCTAATCTTAATTATATTTTGAGTCTATGGTTATTATTTTTAGAAAATAAGTTAGCAATACTTTAATATTTTTTATAT…
Potri.005G188700	PtrLRR-1	2529	TGGCCGTGTTAGACTTACATGGAATATTTTATAGATTGTATTGTTTATTTTAAATTTAATTTTTTAAATTAATATATATGGTAATAATTAAAAGTATGATAATTAAATTAGATTGTATGCATGTTTATGAATTTGAAGTAAAATACTTAATCTTGTAATTGAATTCAAAATAATTTTCAAATAAGCACATTGTAAATATTTTAAATTTTGATTGAATTAAACAAGTTACTAACATGTAAAATGGAGGGTGAAACATTATATCCAAGATTAAAGAACATTTGTCAGCACAAAAGCATTAAAACTATATATTAAAGTTAAAATTATACATATACTAAAAGAAAATAATGTTTTCCTAATTGTAAATTTTTCTAAGTTTTTATTGTAATGGGTATTGTTGCG…
Potri.016G006900	PtrMAP70	2603	CCTAGCCAACAAGTTGGTCCAGGACCATGGATATTAATTGGATTTTAAATAAGCAAAACTCGGGCTTGTAATTGACTCGGTCAAACTTGGACGATCTAAGATCTTAGCTGAGTTTTAAATAGGTAAAAAATAGGCTTGAAATTGATCGGATCAACCTAGAACCTGGATGATTCAGCGTAAGCCAAGTGAAACATGATCTTTTTTATATTTTTTAATAAACCTAAAAAAATTAAAATTAATTTATTAATATTTAGCCTCACATAATTTCTATAGCTTACATCAATATGAAATGTTTCTAAACTTTTTGATATGTGATTGATATATATATAGTTTACTTTCACATTGATTGTTTATTTCATATAAATTATTTTTGAACTTTGTGAGATATTAAAATCTTAA…
