# Supplementary material for: Validation of Fiber-Dominant Expressing Gene Promoters in Populus trichocarpa
Source: Plants (Basel). 2025 Jun 25;14(13):1948. doi: 10.3390/plants14131948 (PMC12252207; doi:10.3390/plants14131948)
Supplement: Supplementary file 1 [file plants-14-01948-s001.zip › Table S5. Primers for study..xlsx]

## Sheet: Sheet1
Table S5. Primers for the study
Primer	Sequence
PtrMYB103-F	TATGACATGATTACGAATTCATAAATAAGAATCCTCGTG
PtrMYB103-R	ACAGGACGTAACATGTCGACACTATGATATATCTGATCTTATTG
PtrMYB52-F	TATGACATGATTACGAATTCACGGTTTGCCCATACTTT
PtrMYB52-R	ACAGGACGTAACATGTCGACGGATGGCTAACAGTTTTTTTTAC
PtrLRR-1-F	TATGACATGATTACGAATTCTGGCCGTGTTAGACTTACATGG
PtrLRR-1-R	ACAGGACGTAACATGTCGACGCGGTCGGTTCTCTCTACTACTG
PtrFLA12-2-F	TATGACATGATTACGAATTCGTTCTTGACTACTCGTGGG
PtrFLA12-2-R	ACAGGACGTAACATGTCGACCTTGAAGTAGCTAGGAGTGC
PtrIRX12-F	TATGACATGATTACGAATTCGCACTTTTACTTCGCTCTC
PtrIRX12-R	ACAGGACGTAACATGTCGACCCTCTCTCACTCACTCTCTTTC
PtrNAC12-F	TATGACATGATTACGAATTCTAAGCCTGAGCATTCCAT
PtrNAC12-R	ACAGGACGTAACATGTCGACTTTTGCTAGGACAAATTTATTGT
PtrKIFC2-3-F	TATGACATGATTACGAATTCGTCCATAGAGTCTGATATGGG
PtrKIFC2-3-R	ACAGGACGTAACATGTCGACTCTTTTCTTTTCTTTAAAAATAC
PtrFLA12-6-F	TATGACATGATTACGAATTCCTATAGCGGTAACATTGTTG
PtrFLA12-6-R	ACAGGACGTAACATGTCGACCTTTACAGTCCCTGATATAAAG
PtrMAP70-F	TATGACATGATTACGAATTCCCTAGCCAACAAGTTGGTCC
PtrMAP70-R	ACAGGACGTAACATGTCGACCTTTTCTCTTTCTTATTACCTCC
RT-PtrMYB103-F	GAAGTTGATAATTAGCCTTC
RT-PtrMYB103-R	CCGAATCATGAAAAAGCTCCCC
RT-PtrMYB52-F	GACCTGCTGAGGACGACAAAC
RT-PtrMYB52-R	GGACTGTTCCCTTTGCCTTC
RT-PtrLRR-1-F	CTTCTGTTTATCAGAACCCG
RT-PtrLRR-1-R	CCATTGTTACAGCATCCAAG
RT-PtrFLA12-2-F	GTGCCAGTCACCTGCCGCGGC
RT-PtrFLA12-2-R	TCATCGCTTAGAGAGTTGAG
RT-PtrIRX12-F	GGCTTGCCTCCAAATATATCAGA
RT-PtrIRX12-R	CAACTACAGTATCCATGAAGGG
RT-PtrNAC12-F	GATGACAGCACCCATGAAAC
RT-PtrNAC12-R	CTTTCATGGAGTCCTTCACTG
RT-PtrKIFC2-3-F	CTGCCTGACAGTTCATGTTCA
RT-PtrKIFC2-3-R	TCTCCAAGAGCATCAGTCTC
RT-PtrFLA12-6-F	CGGCATCACAAACGTCACC
RT-PtrFLA12-6-R	GGTTATGTTCACTGAGTTTGGAT
RT-PtrMAP70-F	GAGAGAAGGCTGCTGCAGG
RT-PtrMAP70-R	CCATTTAGTTTCCCAGAAGC
RT-PtrActin2-F	AACATGGGATTGTTAGCAACTGG
RT-PtrActin2-R	TCCATCACCAGAATCCAGCACA
RT-PtrXCP1-F	CCACGACTTTTCAATCGTGGGTTAC
RT-PtrXCP1-R	CTAAGAACTTGCTCTTGAACTCCTC
RT-PtrMYB161-F	AGCAGAGGCCATTGGAGGCTGGC
RT-PtrMYB161-R	GTGAATCCGATGACAAGCAAGAAGCC
pCAMBIA1300-GUS-F	CAGGAAACAGCTATGAC
pCAMBIA1300-GUS-R	CGCGATCCAGACTGAATGC
